# Supplementary material for: Sex differences in the aging murine urinary bladder and influence on the tumor immune microenvironment of a carcinogen-induced model of bladder cancer
Source: Biol Sex Differ. 2022 May 3;13:19. doi: 10.1186/s13293-022-00428-0 (PMC9066862; doi:10.1186/s13293-022-00428-0)
Supplement: Supplementary file 4 — Additional file 4: Table S3. Differentially expressed genes (P-adj < 0.05, FDR) within different age groups spanning young to old in male mice. [file 13293_2022_428_MOESM4_ESM.xlsx]

## Sheet: 6 month vs 3 month male 
	baseMean	log2FoldChange	lfcSE	stat	pvalue	padj	symbol
ENSMUSG00000095682	55.7727	14.9354	3.56599	4.18829	2.81e-05	0.000600537	Igkv3-1
ENSMUSG00000096632	9.42229	12.1971	2.8411	4.29309	1.76e-05	0.0004449	Igkv9-124
ENSMUSG00000076613	1004.49	8.45634	1.72008	4.91626	8.82e-07	6.52e-05	Ighg2b
ENSMUSG00000095351	1024.15	6.84106	2.20145	3.10752	0.00188664	0.0125464	Igkv3-2
ENSMUSG00000007877	117.09	3.38712	0.700819	4.83309	1.34e-06	8.68e-05	Tcap
ENSMUSG00000034528	15.6037	3.20996	0.700765	4.58065	4.64e-06	0.000188629	Hsd17b13
ENSMUSG00000089943	31.7641	3.0725	1.13753	2.70101	0.00691289	0.0324539	Ugt1a5
ENSMUSG00000038550	265.846	2.86512	0.406494	7.04837	1.81e-12	3.4e-09	Ciart
ENSMUSG00000003545	878.897	2.79826	1.07359	2.60646	0.00914833	0.03959	Fosb
ENSMUSG00000002104	10.4758	2.60927	0.729005	3.57923	0.000344614	0.00361373	Rapsn
ENSMUSG00000092312	14.3475	2.59195	0.705263	3.67515	0.000237709	0.00275104	Zfp419
ENSMUSG00000020793	104.572	2.57101	0.55793	4.60812	4.06e-06	0.000171755	Galr2
ENSMUSG00000042846	40.1163	2.5084	0.837249	2.996	0.00273543	0.0164635	Lrrtm3
ENSMUSG00000068614	3391.16	2.41461	0.777946	3.10383	0.00191036	0.0126263	Actc1
ENSMUSG00000053519	10.1211	2.41412	0.908756	2.65651	0.00789537	0.0357426	Kcnip1
ENSMUSG00000114780	22.4332	2.41065	0.900022	2.67844	0.00739661	0.0341438	AI197445
ENSMUSG00000025194	23.6566	2.40485	0.785557	3.06133	0.00220359	0.0140945	Abcc2
ENSMUSG00000027887	27.9518	2.35113	0.782189	3.00583	0.00264856	0.0160851	Sypl2
ENSMUSG00000038418	2320.24	2.29237	0.880319	2.60402	0.00921364	0.0398359	Egr1
ENSMUSG00000059824	5970.2	2.19451	0.312382	7.02507	2.14e-12	3.65e-09	Dbp
ENSMUSG00000040694	125.868	2.04296	0.708047	2.88535	0.00390984	0.0214572	Apobec2
ENSMUSG00000091151	14.1324	1.99884	0.649607	3.07699	0.00209101	0.0135314	Vmn1r224
ENSMUSG00000028773	192.244	1.95487	0.439635	4.44656	8.73e-06	0.000277106	Fabp3
ENSMUSG00000022523	12.685	1.9199	0.758246	2.53203	0.0113404	0.0464405	Fgf12
ENSMUSG00000025576	4758	1.91637	0.639949	2.99456	0.00274838	0.0164991	Rbfox3
ENSMUSG00000029797	106.258	1.89737	0.564347	3.36207	0.000773607	0.00649927	Sspo
ENSMUSG00000090256	13.9875	1.8929	0.657176	2.88036	0.00397227	0.021688	Alms1-ps1
ENSMUSG00000023036	1669.63	1.88658	0.608133	3.10225	0.00192053	0.0126685	Pcdhgc4
ENSMUSG00000044819	28.6399	1.8728	0.671791	2.78777	0.00530727	0.0266714	Oxgr1
ENSMUSG00000034796	67.5688	1.8638	0.496993	3.75016	0.000176723	0.00222784	Cpne7
ENSMUSG00000061808	1507.37	1.83276	0.409393	4.47678	7.58e-06	0.000254759	Ttr
ENSMUSG00000029245	20.3358	1.83168	0.563147	3.25259	0.0011436	0.00866824	Epha5
ENSMUSG00000017300	52.8211	1.82748	0.631518	2.89379	0.0038062	0.021026	Tnnc2
ENSMUSG00000032010	522.311	1.78698	0.512925	3.48391	0.000494152	0.00469144	Usp2
ENSMUSG00000022490	242.01	1.77679	0.506411	3.50859	0.000450483	0.00438686	Ppp1r1a
ENSMUSG00000096549	11.4114	1.76778	0.689068	2.56547	0.0103037	0.0431852	Prickle4
ENSMUSG00000020892	78.8666	1.75968	0.398097	4.42024	9.86e-06	0.000301231	Aloxe3
ENSMUSG00000054162	1406.82	1.75888	0.620662	2.83387	0.00459875	0.0240685	Spock3
ENSMUSG00000014813	481.549	1.75734	0.500877	3.50852	0.000450612	0.00438686	Stc1
ENSMUSG00000038522	17.4339	1.73539	0.579455	2.99487	0.00274561	0.016493	Mfsd4b1
ENSMUSG00000022790	45.9007	1.72206	0.41095	4.19044	2.78e-05	0.000596913	Igsf11
ENSMUSG00000028778	330.59	1.7186	0.412223	4.16909	3.06e-05	0.000633932	Hcrtr1
ENSMUSG00000075256	18.3911	1.71577	0.634814	2.7028	0.00687584	0.0323528	Cerkl
ENSMUSG00000038526	173.882	1.69956	0.546275	3.11117	0.00186347	0.0124364	Car14
ENSMUSG00000001655	53.6723	1.6972	0.488355	3.47534	0.000510211	0.00480983	Hoxc13
ENSMUSG00000027401	183.943	1.69179	0.384393	4.4012	1.08e-05	0.000322107	Tgm3
ENSMUSG00000003949	1390.33	1.69115	0.458845	3.68568	0.000228092	0.00267605	Hlf
ENSMUSG00000028460	13.0674	1.68272	0.671016	2.50771	0.0121515	0.0487816	Sit1
ENSMUSG00000031780	22.4674	1.65874	0.568422	2.91815	0.0035212	0.0197718	Ccl17
ENSMUSG00000081406	11701.7	1.65871	0.292949	5.66211	1.5e-08	4.86e-06	Rps6-ps4
ENSMUSG00000022054	17.2937	1.65388	0.439132	3.76625	0.000165718	0.00213228	Nefm
ENSMUSG00000037386	49.6562	1.648	0.4868	3.38537	0.000710831	0.0061283	Rims2
ENSMUSG00000046694	2526.98	1.63941	0.379115	4.32431	1.53e-05	0.000405428	Tent5b
ENSMUSG00000050164	152.217	1.63099	0.472784	3.44975	0.000561105	0.00512729	Mchr1
ENSMUSG00000021313	279.261	1.62856	0.586431	2.77707	0.00548517	0.0273022	Ryr2
ENSMUSG00000031972	24870.4	1.62466	0.583559	2.78405	0.00536844	0.0268924	Acta1
ENSMUSG00000058290	130.17	1.61918	0.589339	2.74745	0.00600614	0.0292359	Espl1
ENSMUSG00000041062	21.5066	1.59696	0.490292	3.25717	0.00112528	0.00858126	Mslnl
ENSMUSG00000054477	586.674	1.58116	0.410114	3.85541	0.000115536	0.00164792	Kcnn2
ENSMUSG00000015981	728.995	1.55821	0.40992	3.80126	0.000143961	0.00192359	Stk32c
ENSMUSG00000028417	11.7913	1.52883	0.593301	2.57681	0.00997164	0.0422657	Tal2
ENSMUSG00000050132	48.3878	1.52576	0.410228	3.7193	0.000199773	0.0024395	Sarm1
ENSMUSG00000020081	210.877	1.50733	0.554059	2.72052	0.00651799	0.0311192	Tacr2
ENSMUSG00000039257	24.4161	1.50633	0.521636	2.88771	0.00388054	0.0213361	Vstm2b
ENSMUSG00000060600	1239.18	1.50199	0.377203	3.98192	6.84e-05	0.00113593	Eno3
ENSMUSG00000084845	89.797	1.49888	0.377999	3.96531	7.33e-05	0.0011875	Tmem240
ENSMUSG00000024347	359.222	1.49735	0.439401	3.40771	0.000655101	0.0057696	Psd2
ENSMUSG00000008932	22.8545	1.49185	0.474274	3.14555	0.00165777	0.0114129	Slc1a7
ENSMUSG00000004371	29.9345	1.48018	0.35961	4.11607	3.85e-05	0.000753124	Il11
ENSMUSG00000027861	3502.09	1.46618	0.398473	3.6795	0.000233695	0.00271463	Casq2
ENSMUSG00000020701	50.7322	1.46558	0.489304	2.99523	0.0027424	0.0164804	Tmem132e
ENSMUSG00000024209	158.302	1.43358	0.34108	4.20307	2.63e-05	0.000573889	Acsbg3
ENSMUSG00000050761	38.4437	1.42732	0.571373	2.49806	0.0124876	0.0497754	Gp1bb
ENSMUSG00000056856	33.2781	1.42488	0.507977	2.80501	0.00503154	0.0257338	Jakmip3
ENSMUSG00000048794	21.6758	1.4185	0.553924	2.56082	0.0104426	0.0436024	Cfap100
ENSMUSG00000020893	2104.02	1.41815	0.315095	4.5007	6.77e-06	0.000239289	Per1
ENSMUSG00000047730	104.34	1.4052	0.559213	2.51281	0.0119774	0.0483186	Fcgbp
ENSMUSG00000020218	317.627	1.40225	0.441137	3.17872	0.00147926	0.0104799	Wif1
ENSMUSG00000035296	233.604	1.39747	0.392406	3.56128	0.000369045	0.00378736	Sgcg
ENSMUSG00000033342	70.1165	1.39066	0.537851	2.58558	0.00972147	0.04143	Plppr5
ENSMUSG00000035638	14.9473	1.3899	0.441302	3.14954	0.00163526	0.0113076	Muc20
ENSMUSG00000031312	78.0194	1.38556	0.423793	3.26942	0.00107767	0.00830272	Itgb1bp2
ENSMUSG00000045246	636.266	1.37546	0.391312	3.515	0.000439748	0.00430792	Kcng4
ENSMUSG00000047842	1903.28	1.37362	0.53088	2.58744	0.00966923	0.0412982	Diras2
ENSMUSG00000021032	1012.68	1.36937	0.483504	2.83218	0.00462322	0.0241391	Ngb
ENSMUSG00000020787	27134.2	1.36844	0.426368	3.20953	0.00132951	0.00973521	P2rx1
ENSMUSG00000055148	1176.78	1.36443	0.4158	3.28145	0.00103275	0.0080854	Klf2
ENSMUSG00000038086	404.525	1.36081	0.33804	4.0256	5.68e-05	0.00098718	Hspb2
ENSMUSG00000031022	357.406	1.35976	0.391095	3.47681	0.00050741	0.00479065	BC051019
ENSMUSG00000034968	19.1325	1.35587	0.529656	2.5599	0.0104703	0.0436883	Lbx2
ENSMUSG00000036854	6522.66	1.35577	0.433019	3.13098	0.00174226	0.0118081	Hspb6
ENSMUSG00000020990	495.959	1.35363	0.418616	3.23358	0.0012225	0.00910807	Cdkl1
ENSMUSG00000009633	533.925	1.3396	0.386759	3.46366	0.000532883	0.00494406	G0s2
ENSMUSG00000097211	12.4739	1.31031	0.506513	2.58693	0.0096835	0.0413151	BC065403
ENSMUSG00000042988	386.467	1.29954	0.492158	2.64049	0.00827874	0.036984	Notum
ENSMUSG00000000305	584.353	1.29812	0.444997	2.91715	0.00353243	0.0198171	Cdh4
ENSMUSG00000075324	230.207	1.29667	0.414583	3.12765	0.0017621	0.0119038	Fign
ENSMUSG00000056367	285.631	1.29263	0.347152	3.72352	0.000196463	0.00241207	Actr3b
ENSMUSG00000079608	65.7292	1.29028	0.33866	3.80996	0.000138992	0.00187589	Stard6
ENSMUSG00000006221	3327.37	1.289	0.289569	4.45146	8.53e-06	0.000274829	Hspb7
ENSMUSG00000032946	1463.49	1.28845	0.346328	3.72031	0.000198978	0.0024318	Rasgrp2
ENSMUSG00000030399	5380.82	1.28502	0.424574	3.02661	0.00247309	0.0152917	Ckm
ENSMUSG00000037126	6359.95	1.28389	0.338838	3.7891	0.000151194	0.00199326	Psd
ENSMUSG00000047419	271.065	1.28139	0.48844	2.62344	0.00870468	0.038359	Cmya5
ENSMUSG00000025197	49.0702	1.27859	0.395705	3.23117	0.00123283	0.00916319	Cyp2c23
ENSMUSG00000061086	1992.76	1.27483	0.301877	4.22301	2.41e-05	0.000546839	Myl4
ENSMUSG00000026414	12660.7	1.27082	0.345211	3.68128	0.00023207	0.00270748	Tnnt2
ENSMUSG00000048776	1652.8	1.26473	0.431783	2.92909	0.0033996	0.0192803	Pthlh
ENSMUSG00000047591	93.4184	1.25873	0.310796	4.05002	5.12e-05	0.000915928	Mafa
ENSMUSG00000024176	44.7676	1.25821	0.430385	2.92346	0.00346169	0.019543	Sox8
ENSMUSG00000028527	930.037	1.25486	0.383516	3.27197	0.00106799	0.00826759	Ak4
ENSMUSG00000000792	46.402	1.23059	0.398497	3.08808	0.00201453	0.0131315	Slc5a5
ENSMUSG00000027316	1525.66	1.22822	0.319333	3.84619	0.000119968	0.00169092	Gfra4
ENSMUSG00000060044	113.914	1.22763	0.439899	2.79072	0.00525913	0.0265147	Tmem26
ENSMUSG00000032034	28.6436	1.22645	0.42914	2.85793	0.00426413	0.0228166	Kcnj5
ENSMUSG00000037016	1674.72	1.22273	0.362153	3.37627	0.000734762	0.00627737	Frem2
ENSMUSG00000086903	115.588	1.21562	0.303998	3.99876	6.37e-05	0.00107521	Hotair
ENSMUSG00000064325	1101.46	1.2028	0.455312	2.6417	0.00824911	0.0368988	Hhip
ENSMUSG00000045625	155.046	1.19592	0.447335	2.67342	0.00750821	0.0345484	Pigz
ENSMUSG00000037166	4601.43	1.19548	0.308125	3.87985	0.00010452	0.00152829	Ppp1r14a
ENSMUSG00000050751	593.335	1.1917	0.336884	3.53742	0.000404057	0.00405354	Pgbd5
ENSMUSG00000036885	988.895	1.18853	0.340989	3.48554	0.000491141	0.00467232	Arhgef26
ENSMUSG00000039873	194.728	1.18506	0.362703	3.26729	0.00108583	0.00834498	Neurl2
ENSMUSG00000080059	34.6608	1.18342	0.3228	3.66612	0.000246262	0.00281872	Rps19-ps3
ENSMUSG00000024990	594.487	1.17837	0.335372	3.51363	0.00044202	0.00432792	Rbp4
ENSMUSG00000019880	448.018	1.17679	0.458467	2.5668	0.0102642	0.0430581	Rspo3
ENSMUSG00000042501	115.959	1.17588	0.290227	4.05157	5.09e-05	0.000915479	Cpa6
ENSMUSG00000032648	1675.31	1.17525	0.404331	2.90665	0.00365322	0.0203547	Pygm
ENSMUSG00000031328	270817	1.17442	0.315541	3.72194	0.000197701	0.00242409	Flna
ENSMUSG00000031845	21.3904	1.17106	0.346686	3.37787	0.000730509	0.00624913	Bco1
ENSMUSG00000055866	1837.89	1.17076	0.204914	5.71342	1.11e-08	4.33e-06	Per2
ENSMUSG00000043913	401.346	1.17065	0.338685	3.45647	0.000547304	0.0050479	Ccdc60
ENSMUSG00000074071	90.3266	1.16975	0.336293	3.47835	0.000504515	0.0047685	Fam169b
ENSMUSG00000028957	1759.2	1.16905	0.299786	3.89963	9.63e-05	0.0014411	Per3
ENSMUSG00000061702	25.4582	1.16749	0.449881	2.59512	0.00945592	0.0406424	Tmem91
ENSMUSG00000038793	186.71	1.16519	0.241114	4.83254	1.35e-06	8.68e-05	Lefty1
ENSMUSG00000034472	659.158	1.16142	0.230139	5.0466	4.5e-07	4.16e-05	Rasd2
ENSMUSG00000055632	706.437	1.1434	0.430729	2.65456	0.0079412	0.0359154	Hmcn2
ENSMUSG00000060377	29.6452	1.14082	0.404481	2.82047	0.00479537	0.0248032	Rpl36a-ps1
ENSMUSG00000031147	30.3422	1.1386	0.381652	2.98334	0.00285117	0.0169801	Magix
ENSMUSG00000001823	114.927	1.13636	0.432458	2.62767	0.00859715	0.0380294	Hoxd12
ENSMUSG00000038319	1766.18	1.13463	0.360607	3.14645	0.00165267	0.0113902	Kcnh2
ENSMUSG00000004885	108.028	1.13205	0.352957	3.20732	0.00133977	0.00978742	Crabp2
ENSMUSG00000095098	2123.56	1.13017	0.187274	6.03482	1.59e-09	1.3e-06	Ccdc85b
ENSMUSG00000043456	744.928	1.12867	0.385882	2.92492	0.00344549	0.0194749	Zfp536
ENSMUSG00000060843	33.4851	1.11567	0.428715	2.60236	0.00925852	0.0399838	Ctnna3
ENSMUSG00000050212	844.474	1.11164	0.241016	4.61229	3.98e-06	0.000169802	Eva1b
ENSMUSG00000002007	105.123	1.10544	0.407866	2.71031	0.00672196	0.0317882	Srpk3
ENSMUSG00000032502	1864.86	1.10535	0.430105	2.56996	0.0101712	0.0428019	Stac
ENSMUSG00000041073	1391.83	1.10013	0.404211	2.72167	0.00649536	0.0310444	Nacad
ENSMUSG00000026773	1037.85	1.09866	0.343488	3.19855	0.00138121	0.0100046	Pfkfb3
ENSMUSG00000006542	30.926	1.09678	0.404406	2.71207	0.00668647	0.0316683	Prkag3
ENSMUSG00000017697	253.539	1.0925	0.306532	3.56406	0.000365166	0.00376609	Ada
ENSMUSG00000041202	337.979	1.09115	0.432458	2.52312	0.0116318	0.0472934	Pla2g2d
ENSMUSG00000026207	3895.09	1.08487	0.272879	3.97564	7.02e-05	0.00116044	Speg
ENSMUSG00000060461	70.5168	1.08367	0.309992	3.49581	0.000472622	0.00455153	Dppa5a
ENSMUSG00000030409	42776.4	1.07944	0.324919	3.32218	0.000893164	0.00725357	Dmpk
ENSMUSG00000015647	16078.1	1.07878	0.330611	3.26299	0.00110242	0.0084345	Lama5
ENSMUSG00000063954	540.888	1.07037	0.424413	2.522	0.0116689	0.0473724	H2ac19
ENSMUSG00000062694	285.758	1.06451	0.348599	3.05368	0.0022605	0.0143509	Cav3
ENSMUSG00000028949	2053.88	1.06253	0.271797	3.90927	9.26e-05	0.00139803	Smarcd3
ENSMUSG00000028019	851.607	1.06097	0.297381	3.56771	0.000360116	0.00373454	Pdgfc
ENSMUSG00000074657	450.916	1.06058	0.381054	2.78328	0.00538116	0.0269202	Kif5a
ENSMUSG00000022489	593.471	1.05895	0.377053	2.80848	0.00497757	0.0254995	Pde1b
ENSMUSG00000019848	308.639	1.05842	0.303255	3.49019	0.000482677	0.00461991	Popdc3
ENSMUSG00000042109	1285.16	1.05381	0.365769	2.88107	0.00396323	0.0216691	Csdc2
ENSMUSG00000028328	399.959	1.05359	0.313789	3.35764	0.000786117	0.0065603	Tmod1
ENSMUSG00000057103	165.164	1.04965	0.18925	5.54637	2.92e-08	7.3e-06	Nat8f1
ENSMUSG00000039519	244.691	1.04393	0.37954	2.75051	0.00595025	0.0290153	Cyp7b1
ENSMUSG00000040666	4724.53	1.03742	0.388656	2.66926	0.00760197	0.0347984	Sh3bgr
ENSMUSG00000074346	18.2293	1.03522	0.411725	2.51435	0.0119252	0.0481706	Kcnd3os
ENSMUSG00000049556	47.1407	1.03366	0.309529	3.33945	0.000839447	0.00691917	Lingo1
ENSMUSG00000001270	43740.3	1.03008	0.346903	2.96935	0.00298426	0.0175281	Ckb
ENSMUSG00000041670	4896.81	1.02837	0.387356	2.65484	0.00793466	0.0358944	Rims1
ENSMUSG00000047330	1054.57	1.02628	0.380204	2.6993	0.00694862	0.0325972	Kcne4
ENSMUSG00000033722	698.241	1.01791	0.342077	2.97566	0.00292358	0.0173126	BC034090
ENSMUSG00000024049	8523.85	1.0162	0.322439	3.1516	0.00162378	0.0112403	Myom1
ENSMUSG00000091002	73.6272	1.01451	0.399738	2.53795	0.0111505	0.0458434	Tcerg1l
ENSMUSG00000034881	288.508	1.01267	0.342699	2.95498	0.00312685	0.0180992	Tbxa2r
ENSMUSG00000025588	24.98	1.01211	0.369369	2.74011	0.00614179	0.0297326	Nat1
ENSMUSG00000025789	36.7883	1.0103	0.362284	2.78869	0.00529224	0.0266387	St8sia2
ENSMUSG00000041552	221.451	1.00903	0.339696	2.9704	0.0029741	0.0175059	Ptchd1
ENSMUSG00000032911	3258.11	1.00722	0.335146	3.00532	0.00265303	0.016103	Cspg4
ENSMUSG00000022893	1894.43	1.00404	0.372774	2.69344	0.00707182	0.0329936	Adamts1
ENSMUSG00000074768	57.9115	0.999666	0.376162	2.65754	0.00787132	0.0356681	Bhmt
ENSMUSG00000024395	7328.87	0.998298	0.318471	3.13465	0.00172056	0.0116991	Lims2
ENSMUSG00000062563	957.785	0.994802	0.320947	3.09958	0.00193793	0.0127563	Cys1
ENSMUSG00000035390	748.072	0.994429	0.309318	3.21491	0.00130484	0.00959248	Brsk1
ENSMUSG00000059430	244199	0.991287	0.319533	3.1023	0.00192025	0.0126685	Actg2
ENSMUSG00000033707	28.2613	0.990451	0.375301	2.63908	0.00831303	0.0370463	Lrrc24
ENSMUSG00000038193	2090.7	0.986369	0.270859	3.64164	0.000270911	0.00302158	Hand2
ENSMUSG00000017309	385.152	0.985109	0.300825	3.27469	0.00105779	0.00821027	Cd300lg
ENSMUSG00000069378	1037.06	0.982958	0.290453	3.38422	0.000713796	0.00613413	Prdm6
ENSMUSG00000002012	2680.52	0.98196	0.32243	3.0455	0.00232294	0.0146531	Pnck
ENSMUSG00000060240	147.919	0.980484	0.360213	2.72196	0.00648969	0.0310444	Cend1
ENSMUSG00000031636	34521.5	0.977688	0.31501	3.10367	0.00191135	0.0126263	Pdlim3
ENSMUSG00000030782	10901	0.976804	0.286751	3.40645	0.00065814	0.00578507	Tgfb1i1
ENSMUSG00000021259	84.3202	0.975181	0.356263	2.73725	0.00619546	0.0299014	Cyp46a1
ENSMUSG00000020333	102.011	0.971921	0.375286	2.58982	0.00960274	0.0410767	Acsl6
ENSMUSG00000036570	3018.29	0.968668	0.281879	3.43647	0.000589346	0.00530524	Fxyd1
ENSMUSG00000022208	143.766	0.965666	0.330962	2.91775	0.00352565	0.0197893	Jph4
ENSMUSG00000115783	6987.84	0.96351	0.255608	3.76948	0.00016359	0.00211069	Bc1
ENSMUSG00000045318	99.1952	0.963133	0.242583	3.97033	7.18e-05	0.00117597	Adra2c
ENSMUSG00000078794	5036.83	0.962595	0.292862	3.28686	0.00101311	0.00798236	Dact3
ENSMUSG00000026208	248977	0.960145	0.283932	3.3816	0.000720643	0.00618447	Des
ENSMUSG00000020439	33653	0.959983	0.315248	3.04517	0.00232546	0.0146641	Smtn
ENSMUSG00000028763	13745	0.959328	0.32379	2.96281	0.00304845	0.0178242	Hspg2
ENSMUSG00000033249	162.993	0.954668	0.272529	3.503	0.000460056	0.00445109	Hsf4
ENSMUSG00000018830	413526	0.95337	0.356651	2.67312	0.00751497	0.0345626	Myh11
ENSMUSG00000017817	22694.9	0.952703	0.298991	3.18639	0.00144059	0.0102993	Jph2
ENSMUSG00000021798	3545.54	0.95186	0.349744	2.72159	0.00649683	0.0310444	Ldb3
ENSMUSG00000001604	1732.09	0.951452	0.330017	2.88304	0.00393855	0.0215603	Tcea3
ENSMUSG00000039384	407.543	0.951386	0.336804	2.82475	0.00473181	0.0245625	Dusp10
ENSMUSG00000031965	1560.34	0.949588	0.324202	2.929	0.00340053	0.0192803	Tbx20
ENSMUSG00000006342	2751.79	0.949175	0.317785	2.98685	0.0028187	0.016844	Susd2
ENSMUSG00000035969	3478.97	0.948935	0.259401	3.65818	0.000254012	0.00287758	Rusc2
ENSMUSG00000025153	10466.1	0.946079	0.223856	4.22629	2.38e-05	0.000542855	Fasn
ENSMUSG00000097487	400.264	0.944502	0.271823	3.47469	0.000511446	0.00481616	Ptges3l
ENSMUSG00000032387	4982.38	0.94029	0.313334	3.00092	0.00269166	0.0162731	Rbpms2
ENSMUSG00000095401	29.649	0.939657	0.331615	2.83358	0.00460297	0.0240735	Olfr804
ENSMUSG00000056596	2202.99	0.938929	0.217954	4.30793	1.65e-05	0.000423483	Trnp1
ENSMUSG00000015312	744.847	0.938536	0.232311	4.04	5.35e-05	0.000943331	Gadd45b
ENSMUSG00000038555	491.104	0.935539	0.311815	3.0003	0.00269713	0.016301	Reep2
ENSMUSG00000068522	1154.27	0.932541	0.315846	2.95252	0.00315191	0.0182162	Aard
ENSMUSG00000064360	20741.1	0.932406	0.188151	4.95562	7.21e-07	5.73e-05	ND3
ENSMUSG00000005950	160.95	0.930343	0.252795	3.68022	0.000233032	0.00271424	P2rx5
ENSMUSG00000002058	1704.78	0.929514	0.217006	4.28335	1.84e-05	0.000459878	Unc119
ENSMUSG00000116207	2123.35	0.926729	0.239572	3.86827	0.00010961	0.00158176	Nnt
ENSMUSG00000034842	11357.6	0.925001	0.352756	2.62221	0.00873611	0.0384464	Art3
ENSMUSG00000079168	204.308	0.923205	0.361372	2.55472	0.0106273	0.0442253	Cd209g
ENSMUSG00000090125	53.6676	0.92295	0.305483	3.02128	0.0025171	0.0155148	Pou3f1
ENSMUSG00000063765	74.861	0.922725	0.257313	3.58601	0.000335777	0.00353489	Chadl
ENSMUSG00000010311	3497.61	0.921924	0.347043	2.65651	0.00789537	0.0357426	Optc
ENSMUSG00000031791	1801.68	0.921619	0.311077	2.96267	0.00304988	0.0178242	Tmem38a
ENSMUSG00000014503	34.9692	0.915579	0.353393	2.59083	0.00957458	0.0409809	Pkd2l2
ENSMUSG00000000223	72.8459	0.914648	0.356222	2.56764	0.0102395	0.0430218	Drp2
ENSMUSG00000007908	160.926	0.914055	0.28239	3.23685	0.00120857	0.0090294	Hmgcll1
ENSMUSG00000062760	8090.4	0.912546	0.350536	2.60329	0.00923342	0.0398938	Shisal1
ENSMUSG00000021506	5678.96	0.910178	0.292611	3.11054	0.00186747	0.0124454	Pitx1
ENSMUSG00000028464	143503	0.909117	0.296374	3.06747	0.00215882	0.0138789	Tpm2
ENSMUSG00000046743	1204.89	0.907611	0.33431	2.71488	0.00663002	0.0315009	Fat4
ENSMUSG00000001349	160414	0.90693	0.294612	3.07839	0.00208126	0.0134822	Cnn1
ENSMUSG00000046491	536.919	0.906764	0.339476	2.67107	0.00756105	0.0346895	C1qtnf2
ENSMUSG00000099083	3368.39	0.906495	0.248879	3.64231	0.000270199	0.00301722	Atf7
ENSMUSG00000022836	216690	0.906396	0.306718	2.95515	0.00312522	0.0180954	Mylk
ENSMUSG00000021493	12098.4	0.904283	0.283536	3.1893	0.00142617	0.0102352	Pdlim7
ENSMUSG00000046210	59.6925	0.90156	0.337288	2.67297	0.00751831	0.0345695	Olfr735
ENSMUSG00000058216	304.926	0.899589	0.25459	3.53347	0.000410137	0.00409919	Gstp3
ENSMUSG00000020889	8232.43	0.898734	0.225302	3.98902	6.63e-05	0.00110737	Nr1d1
ENSMUSG00000003948	3857.44	0.89756	0.309111	2.90369	0.00368796	0.0204996	Mmd
ENSMUSG00000028461	2748.55	0.896727	0.209943	4.27128	1.94e-05	0.000475012	Ccdc107
ENSMUSG00000027983	125.129	0.896083	0.301769	2.96943	0.00298349	0.0175281	Cyp2u1
ENSMUSG00000028631	772.587	0.895567	0.340235	2.6322	0.00848341	0.0376149	Kcnq4
ENSMUSG00000026421	216347	0.894785	0.282972	3.1621	0.00156635	0.0109359	Csrp1
ENSMUSG00000022132	472.549	0.892714	0.237773	3.75447	0.000173705	0.00220481	Cldn10
ENSMUSG00000003934	73.9167	0.890824	0.315285	2.82546	0.00472126	0.0245213	Efnb3
ENSMUSG00000040003	265.032	0.890062	0.336642	2.64395	0.00819459	0.0367584	Magi2
ENSMUSG00000030222	1020.37	0.889173	0.306861	2.89764	0.00375983	0.0208373	Rerg
ENSMUSG00000034730	293.139	0.888556	0.322728	2.75326	0.00590042	0.028826	Adgrb1
ENSMUSG00000067818	115399	0.886942	0.278847	3.18075	0.00146894	0.0104187	Myl9
ENSMUSG00000068686	146.919	0.886392	0.207718	4.26728	1.98e-05	0.000479759	Cd59b
ENSMUSG00000023959	1032.25	0.885591	0.325328	2.72214	0.00648597	0.0310444	Clic5
ENSMUSG00000025511	1733.32	0.884538	0.184698	4.78911	1.68e-06	9.64e-05	Tspan4
ENSMUSG00000037904	488.415	0.882689	0.183279	4.81608	1.46e-06	8.95e-05	Ankrd9
ENSMUSG00000071317	3267.27	0.881779	0.321679	2.74118	0.00612196	0.0296918	Bves
ENSMUSG00000064358	371915	0.881145	0.161262	5.46406	4.65e-08	9.43e-06	COX3
ENSMUSG00000036186	262.829	0.880294	0.302279	2.91219	0.00358902	0.0200746	Dipk1b
ENSMUSG00000056899	156.137	0.879393	0.293308	2.99819	0.00271586	0.0163772	Immp2l
ENSMUSG00000023247	58.7857	0.874565	0.294935	2.96529	0.00302402	0.0177062	Guca2a
ENSMUSG00000074183	386.912	0.874347	0.240927	3.6291	0.000284412	0.00313514	Gsta1
ENSMUSG00000049265	2730.71	0.873417	0.23318	3.74568	0.000179903	0.00225751	Kcnk3
ENSMUSG00000056174	2171.31	0.87255	0.335652	2.59957	0.00933403	0.0402451	Col8a2
ENSMUSG00000090841	98663.9	0.872375	0.212003	4.11493	3.87e-05	0.000754239	Myl6
ENSMUSG00000045672	581.578	0.869415	0.322683	2.69433	0.00705305	0.0329306	Col27a1
ENSMUSG00000048583	1032.1	0.867315	0.189607	4.57428	4.78e-06	0.000193201	Igf2
ENSMUSG00000030621	681.391	0.864771	0.26341	3.28298	0.00102714	0.00805817	Me3
ENSMUSG00000027894	2576.52	0.862856	0.320948	2.68846	0.00717829	0.0333659	Slc6a17
ENSMUSG00000022389	8061.69	0.862614	0.171782	5.02155	5.13e-07	4.6e-05	Tef
ENSMUSG00000072944	802.479	0.862537	0.27973	3.08347	0.00204604	0.0132908	Nup62cl
ENSMUSG00000022469	939.639	0.861606	0.299337	2.87838	0.00399721	0.0217798	Rapgef3
ENSMUSG00000019467	5839.38	0.861267	0.288042	2.99007	0.00278913	0.016701	Arhgef25
ENSMUSG00000021061	998.703	0.859848	0.338929	2.53695	0.0111822	0.0459437	Sptb
ENSMUSG00000049422	3063.44	0.858602	0.192926	4.45042	8.57e-06	0.000275303	Chchd10
ENSMUSG00000037664	713.929	0.858338	0.200124	4.28904	1.79e-05	0.000451264	Cdkn1c
ENSMUSG00000070720	1691.49	0.857444	0.304372	2.81709	0.00484608	0.0249623	Tmem200b
ENSMUSG00000023990	665.245	0.856889	0.223945	3.82634	0.000130064	0.00178551	Tfeb
ENSMUSG00000040841	2060.47	0.856858	0.241619	3.54633	0.000390641	0.00395918	Six5
ENSMUSG00000044197	1244.67	0.856692	0.240785	3.55791	0.000373818	0.00382189	Gpr146
ENSMUSG00000025932	343.504	0.85485	0.30121	2.83805	0.00453904	0.0238055	Eya1
ENSMUSG00000054514	66.0373	0.854411	0.274206	3.11595	0.00183353	0.0122715	Atad3aos
ENSMUSG00000018507	2514.88	0.852618	0.285357	2.9879	0.00280902	0.0167986	Trpv2
ENSMUSG00000038195	127.886	0.852049	0.204028	4.17614	2.97e-05	0.000620799	Rilp
ENSMUSG00000046312	627.485	0.84921	0.326168	2.6036	0.00922504	0.0398668	Myorg
ENSMUSG00000027875	5433.7	0.849156	0.307853	2.75832	0.00580994	0.0285102	Hmgcs2
ENSMUSG00000072437	78.0141	0.844585	0.305314	2.76629	0.00566986	0.0280207	Nanos1
ENSMUSG00000075702	3254.45	0.842527	0.244102	3.45153	0.000557416	0.00511351	Selenom
ENSMUSG00000020175	281.837	0.840429	0.270567	3.10618	0.00189523	0.0125768	Rab36
ENSMUSG00000008136	1655.44	0.838586	0.317333	2.64261	0.00822699	0.0368525	Fhl2
ENSMUSG00000090084	734.998	0.835731	0.318842	2.62114	0.00876353	0.0385223	Srpx
ENSMUSG00000118215	92.8228	0.833024	0.314692	2.64711	0.0081183	0.0365116	Vmn1r55
ENSMUSG00000044595	47.9964	0.832777	0.29069	2.86483	0.00417237	0.0224537	Dnd1
ENSMUSG00000002274	238.33	0.831236	0.231238	3.59472	0.000324737	0.00344681	Metrn
ENSMUSG00000020672	2943.1	0.830371	0.308896	2.68819	0.00718401	0.0333842	Sntg2
ENSMUSG00000035104	468.179	0.82715	0.239294	3.45662	0.00054699	0.00504748	Eva1a
ENSMUSG00000073599	1089.49	0.826931	0.267662	3.08946	0.00200522	0.013089	Ecscr
ENSMUSG00000020150	145.954	0.826002	0.2448	3.3742	0.000740315	0.00631574	Gamt
ENSMUSG00000014301	506.297	0.823912	0.253898	3.24506	0.00117428	0.0088436	Pam16
ENSMUSG00000050222	504.875	0.820612	0.248497	3.3023	0.000958968	0.00764891	Il17d
ENSMUSG00000050503	8855.77	0.819612	0.326811	2.50791	0.0121449	0.0487816	Fbxl22
ENSMUSG00000003273	310.814	0.819589	0.296938	2.76013	0.0057778	0.0284194	Car11
ENSMUSG00000022840	10834.1	0.816652	0.29497	2.7686	0.0056298	0.0278741	Adcy5
ENSMUSG00000030554	90583.9	0.816418	0.323377	2.52466	0.011581	0.0471319	Synm
ENSMUSG00000039481	801.159	0.816228	0.198807	4.10564	4.03e-05	0.000778186	Nrtn
ENSMUSG00000038387	6039.63	0.81587	0.20921	3.89977	9.63e-05	0.0014411	Rras
ENSMUSG00000038370	16422	0.814599	0.249017	3.27126	0.00107068	0.00827657	Pcp4l1
ENSMUSG00000003032	3855.83	0.814175	0.298679	2.72592	0.00641234	0.0307607	Klf4
ENSMUSG00000045259	82.9993	0.812653	0.285944	2.842	0.00448314	0.0235984	Klhdc9
ENSMUSG00000028545	760.258	0.812615	0.192799	4.21484	2.5e-05	0.000559545	Bend5
ENSMUSG00000014313	13557.9	0.811453	0.202884	3.9996	6.34e-05	0.00107236	Cox6c
ENSMUSG00000074736	1633.58	0.810755	0.314311	2.57947	0.00989527	0.0420179	Syndig1
ENSMUSG00000032085	376656	0.810221	0.283467	2.85826	0.00425973	0.0227996	Tagln
ENSMUSG00000023755	139.629	0.808204	0.284998	2.83582	0.00457076	0.0239384	Rhebl1
ENSMUSG00000028251	1209.55	0.80767	0.23663	3.41322	0.000641992	0.0056837	Tstd3
ENSMUSG00000075705	5173.91	0.807376	0.252155	3.2019	0.00136524	0.00993097	Msrb1
ENSMUSG00000063605	1346.44	0.804313	0.24172	3.32746	0.000876416	0.0071485	Ccdc102a
ENSMUSG00000037161	106.839	0.803751	0.301591	2.66504	0.00769795	0.0350987	Mgarp
ENSMUSG00000048096	25755.9	0.801667	0.312262	2.56729	0.0102496	0.0430254	Lmod1
ENSMUSG00000024112	5835.44	0.799858	0.250452	3.19366	0.00140482	0.0101395	Cacna1h
ENSMUSG00000032714	1550.33	0.799483	0.270913	2.95107	0.00316674	0.0182907	Syde1
ENSMUSG00000019326	4742.75	0.799186	0.317381	2.51806	0.0118002	0.0477856	Aoc3
ENSMUSG00000044345	15236.4	0.798713	0.253106	3.15564	0.00160147	0.0111292	Marveld1
ENSMUSG00000035275	1308.97	0.798592	0.245002	3.25953	0.00111598	0.00851392	Raver2
ENSMUSG00000032060	2857.99	0.796899	0.257723	3.09208	0.0019876	0.0130057	Cryab
ENSMUSG00000009097	337.449	0.795777	0.246766	3.22483	0.00126048	0.0093237	Tbx1
ENSMUSG00000021508	9687.5	0.795488	0.293523	2.71014	0.00672544	0.0317967	Cxcl14
ENSMUSG00000009013	8018.84	0.794432	0.203936	3.89549	9.8e-05	0.00145448	Dynll1
ENSMUSG00000045007	270.696	0.793739	0.194999	4.07048	4.69e-05	0.000863736	Tubg2
ENSMUSG00000021373	6164.8	0.792626	0.30214	2.62337	0.00870643	0.038359	Cap2
ENSMUSG00000073888	299.079	0.790663	0.216029	3.65998	0.000252236	0.00286611	Ccl27a
ENSMUSG00000032026	9066.58	0.789467	0.206473	3.82358	0.000131529	0.0018024	Rexo2
ENSMUSG00000035268	2864.75	0.787896	0.194929	4.04196	5.3e-05	0.000939877	Pkig
ENSMUSG00000018566	5651.16	0.786388	0.312906	2.51318	0.0119649	0.0482817	Slc2a4
ENSMUSG00000050014	410.405	0.786211	0.288949	2.72093	0.00650982	0.031091	Apol10b
ENSMUSG00000074607	784.875	0.785397	0.224946	3.49149	0.000480334	0.00460218	Tox2
ENSMUSG00000035285	426.176	0.785251	0.26217	2.9952	0.00274264	0.0164804	Nat14
ENSMUSG00000038402	658.081	0.784916	0.301969	2.59933	0.00934067	0.0402552	Foxf2
ENSMUSG00000019254	11929	0.783794	0.232809	3.36668	0.000760787	0.0064261	Ppp1r12c
ENSMUSG00000050777	77.5493	0.781655	0.255222	3.06265	0.00219389	0.0140469	Tmem37
ENSMUSG00000091957	712.745	0.77964	0.182651	4.26846	1.97e-05	0.000479542	Rps2-ps10
ENSMUSG00000015745	4357.6	0.779209	0.273176	2.85241	0.0043389	0.0231375	Plekho1
ENSMUSG00000022946	1729.48	0.772354	0.198989	3.88139	0.000103859	0.00152272	Dop1b
ENSMUSG00000035799	299.96	0.769956	0.247794	3.10724	0.00188844	0.0125482	Twist1
ENSMUSG00000001020	1129.47	0.769598	0.227394	3.38443	0.000713263	0.00613413	S100a4
ENSMUSG00000041117	628.859	0.769527	0.274927	2.79902	0.00512576	0.0260735	Ccdc8
ENSMUSG00000025477	7363.86	0.769243	0.225424	3.41242	0.00064388	0.00569773	Inpp5a
ENSMUSG00000013367	233.209	0.768981	0.269621	2.85208	0.00434341	0.0231418	Iglon5
ENSMUSG00000001150	2849.04	0.768536	0.229165	3.35364	0.000797547	0.00663701	Mcm3ap
ENSMUSG00000025185	329.879	0.768517	0.287066	2.67715	0.00742517	0.034242	Loxl4
ENSMUSG00000027208	1490.56	0.768306	0.274986	2.79398	0.0052063	0.0263794	Fgf7
ENSMUSG00000035783	308152	0.76815	0.258484	2.97175	0.0029611	0.0174577	Acta2
ENSMUSG00000036533	10904.5	0.764855	0.217479	3.51692	0.000436586	0.00429264	Cdc42ep3
ENSMUSG00000064356	74360.5	0.764119	0.176219	4.33619	1.45e-05	0.000391165	ATP8
ENSMUSG00000027245	745.986	0.764051	0.182908	4.17725	2.95e-05	0.000619147	Hypk
ENSMUSG00000042485	6207.23	0.763422	0.246939	3.09154	0.00199119	0.0130247	Mustn1
ENSMUSG00000030638	1255.28	0.759869	0.205698	3.69411	0.000220661	0.00262	Sh3gl3
ENSMUSG00000037624	633.193	0.758423	0.258946	2.92888	0.00340181	0.0192803	Kcnk2
ENSMUSG00000024891	127.74	0.756002	0.276762	2.73159	0.00630289	0.0303185	Slc29a2
ENSMUSG00000064254	1878.65	0.754534	0.14238	5.29943	1.16e-07	1.63e-05	Ethe1
ENSMUSG00000028885	441.71	0.752737	0.215549	3.49219	0.000479081	0.00459487	Smpdl3b
ENSMUSG00000042826	301.34	0.752452	0.26081	2.88506	0.00391344	0.0214604	Fgf11
ENSMUSG00000056679	72.8362	0.750744	0.295923	2.53695	0.0111821	0.0459437	Gpr173
ENSMUSG00000069806	820.843	0.749515	0.264614	2.83248	0.00461884	0.0241229	Cacng7
ENSMUSG00000029436	3359.92	0.748669	0.274487	2.72752	0.00638133	0.0306252	Mmp17
ENSMUSG00000026278	1559.89	0.747279	0.255829	2.92101	0.00348896	0.0196613	Bok
ENSMUSG00000021196	11783.3	0.746768	0.253969	2.94039	0.00327799	0.0188001	Pfkp
ENSMUSG00000049929	97.607	0.745756	0.268723	2.77519	0.00551702	0.0274243	Lpar4
ENSMUSG00000110165	75.7358	0.743419	0.200879	3.70083	0.000214891	0.00257595	Btf3-ps18
ENSMUSG00000064215	2131.17	0.740614	0.21346	3.46958	0.00052128	0.00488472	Ifi27
ENSMUSG00000056185	604.916	0.7394	0.260434	2.83911	0.00452394	0.0237662	Snx32
ENSMUSG00000006675	426.639	0.739376	0.267864	2.76027	0.00577536	0.0284194	P4htm
ENSMUSG00000049872	983.988	0.738868	0.291071	2.53845	0.0111345	0.0457877	Calhm5
ENSMUSG00000046229	2111.06	0.738839	0.151495	4.87698	1.08e-06	7.49e-05	Scand1
ENSMUSG00000069171	543.522	0.737477	0.285061	2.58709	0.00967914	0.0413059	Nr2f1
ENSMUSG00000057614	4186.27	0.737435	0.285436	2.58354	0.00977921	0.0416288	Gnai1
ENSMUSG00000036181	4837.64	0.737335	0.27832	2.64923	0.00806752	0.036342	H1f2
ENSMUSG00000064357	352083	0.737016	0.168512	4.37367	1.22e-05	0.000352914	ATP6
ENSMUSG00000015850	2543.78	0.736295	0.25515	2.88574	0.00390501	0.0214455	Adamtsl4
ENSMUSG00000002831	7180.32	0.732752	0.291011	2.51796	0.0118038	0.0477856	Plin4
ENSMUSG00000097328	1850.6	0.730756	0.234986	3.10979	0.0018722	0.0124681	Tnfsf12
ENSMUSG00000064326	1692.39	0.72862	0.155069	4.69869	2.62e-06	0.000129262	Siva1
ENSMUSG00000029913	277.097	0.72286	0.266243	2.71504	0.00662678	0.0314969	Prdm5
ENSMUSG00000032366	215343	0.722625	0.272291	2.65387	0.00795754	0.0359476	Tpm1
ENSMUSG00000028541	976.73	0.721834	0.230615	3.13004	0.00174782	0.0118287	B4galt2
ENSMUSG00000042608	4902.91	0.721436	0.23227	3.10603	0.00189619	0.0125787	Stk40
ENSMUSG00000037894	9191.91	0.721357	0.226723	3.18167	0.0014643	0.0103936	H2az1
ENSMUSG00000032194	9409.48	0.71321	0.257386	2.77098	0.00558885	0.0277079	Kank2
ENSMUSG00000064370	263786	0.712694	0.205616	3.46614	0.000527982	0.00491316	CYTB
ENSMUSG00000017176	2798.36	0.712134	0.192017	3.7087	0.000208329	0.00251729	Nt5c3b
ENSMUSG00000041556	111.28	0.711956	0.250424	2.843	0.00446912	0.0235508	Fbxo2
ENSMUSG00000039126	2686.22	0.708381	0.278521	2.54336	0.0109791	0.0453073	Prune2
ENSMUSG00000031633	22104.7	0.708316	0.214371	3.30416	0.000952631	0.00760807	Slc25a4
ENSMUSG00000000094	1246.85	0.70753	0.282378	2.50561	0.0122239	0.0490105	Tbx4
ENSMUSG00000029725	820.953	0.706945	0.13741	5.14477	2.68e-07	2.9e-05	Ppp1r35
ENSMUSG00000025981	1942.13	0.706931	0.2623	2.69512	0.00703625	0.0328685	Coq10b
ENSMUSG00000018470	98.7305	0.705743	0.227677	3.09975	0.00193682	0.012755	Kcnab3
ENSMUSG00000048731	233.515	0.703813	0.238535	2.95056	0.00317199	0.0183137	Ggnbp1
ENSMUSG00000022552	2235.97	0.703461	0.182397	3.85676	0.000114901	0.00164044	Sharpin
ENSMUSG00000064341	154243	0.702562	0.193164	3.63712	0.000275698	0.00305982	ND1
ENSMUSG00000004655	21170.6	0.702216	0.260882	2.6917	0.00710886	0.033117	Aqp1
ENSMUSG00000035873	3756.41	0.701449	0.238751	2.938	0.00330339	0.0189096	Pawr
ENSMUSG00000021464	1343.77	0.700251	0.271098	2.58302	0.00979399	0.0416633	Ror2
ENSMUSG00000064351	594805	0.698727	0.20568	3.39716	0.000680897	0.00593846	COX1
ENSMUSG00000037060	4724.59	0.697746	0.247086	2.8239	0.00474434	0.0246003	Cavin3
ENSMUSG00000054716	1030.65	0.696632	0.187507	3.71523	0.000203021	0.00246676	Zfp771
ENSMUSG00000064363	218357	0.696247	0.199551	3.48907	0.000484701	0.00463111	ND4
ENSMUSG00000015143	45463.2	0.695438	0.271829	2.55837	0.0105165	0.0438712	Actn1
ENSMUSG00000031661	5673.59	0.695393	0.266596	2.60841	0.00909627	0.0394338	Nkd1
ENSMUSG00000041889	483.455	0.695107	0.181827	3.8229	0.000131892	0.00180605	Shisa4
ENSMUSG00000044991	242.408	0.694795	0.167536	4.14713	3.37e-05	0.000679851	Shld1
ENSMUSG00000008384	1182.97	0.694502	0.201436	3.44775	0.000565278	0.00515396	Sertad1
ENSMUSG00000037032	1683.5	0.691218	0.261803	2.64022	0.00828511	0.036998	Apbb1
ENSMUSG00000023966	196.248	0.690948	0.213379	3.23812	0.0012032	0.00899641	Rsph9
ENSMUSG00000026162	150.085	0.690943	0.195526	3.53376	0.000409686	0.00409686	Nhej1
ENSMUSG00000037463	173.995	0.690089	0.245726	2.80837	0.00497928	0.0255013	Fbxo27
ENSMUSG00000020085	6041.8	0.688017	0.239112	2.87738	0.00400993	0.02183	Aifm2
ENSMUSG00000054863	625.504	0.687807	0.144828	4.74913	2.04e-06	0.00011013	Tafa5
ENSMUSG00000036278	996.015	0.686919	0.152232	4.51231	6.41e-06	0.000229145	Macrod1
ENSMUSG00000031387	584.762	0.686352	0.271491	2.52808	0.0114687	0.0467722	Renbp
ENSMUSG00000020955	1287.61	0.684392	0.144295	4.74299	2.11e-06	0.000112873	Ap4s1
ENSMUSG00000044177	325.14	0.684216	0.256576	2.66672	0.00765963	0.0349707	Wfikkn2
ENSMUSG00000036459	1159.02	0.683447	0.173194	3.94614	7.94e-05	0.00126157	Wtip
ENSMUSG00000024962	3863.76	0.681803	0.130286	5.23314	1.67e-07	2.11e-05	Vegfb
ENSMUSG00000026483	30489.8	0.680434	0.259962	2.61744	0.00885922	0.0387772	Niban1
ENSMUSG00000066036	10363.7	0.678146	0.201788	3.36069	0.000777466	0.00652001	Ubr4
ENSMUSG00000035967	2786.47	0.677249	0.243896	2.77679	0.00548982	0.0273137	Ints6l
ENSMUSG00000021820	8987.21	0.677104	0.22719	2.98035	0.0028792	0.0171038	Camk2g
ENSMUSG00000023336	3248.65	0.676172	0.252123	2.68191	0.00732027	0.0338907	Wfdc1
ENSMUSG00000065947	35624.4	0.67587	0.214672	3.14839	0.00164171	0.0113397	ND4L
ENSMUSG00000053560	3386.97	0.675419	0.237696	2.84152	0.00448991	0.0236205	Ier2
ENSMUSG00000020814	2381.32	0.675346	0.266716	2.53208	0.011339	0.0464405	Mxra7
ENSMUSG00000050368	411.744	0.672413	0.231461	2.90508	0.00367162	0.020433	Hoxd10
ENSMUSG00000031879	1142.26	0.671608	0.150972	4.44856	8.64e-06	0.000276286	Ciao2b
ENSMUSG00000064354	264817	0.671029	0.210436	3.18876	0.00142885	0.0102467	COX2
ENSMUSG00000021725	582.443	0.670455	0.265023	2.52979	0.0114129	0.0466361	Parp8
ENSMUSG00000018293	27515.9	0.669912	0.135603	4.94023	7.8e-07	6.1e-05	Pfn1
ENSMUSG00000079478	660.974	0.669618	0.147942	4.52624	6e-06	0.000220004	Znrd2
ENSMUSG00000062661	941.159	0.669564	0.262462	2.55108	0.0107388	0.0445652	Ncs1
ENSMUSG00000041287	1612.88	0.668703	0.225851	2.96082	0.00306823	0.0178911	Sox15
ENSMUSG00000063275	1622.07	0.667928	0.235078	2.8413	0.00449298	0.0236234	Hacd1
ENSMUSG00000031431	2566.18	0.667755	0.225787	2.95745	0.00310195	0.0180219	Tsc22d3
ENSMUSG00000042499	563.424	0.666785	0.248244	2.686	0.00723124	0.033559	Hoxd11
ENSMUSG00000064367	138450	0.665995	0.19859	3.35361	0.00079764	0.00663701	ND5
ENSMUSG00000047473	254.2	0.665015	0.240594	2.76405	0.00570881	0.0281613	Zfp30
ENSMUSG00000046598	5854.71	0.66501	0.225805	2.94506	0.00322892	0.0185925	Bdh1
ENSMUSG00000054509	4263.42	0.663608	0.224488	2.9561	0.00311553	0.0180708	Parp4
ENSMUSG00000009248	156.148	0.663063	0.236793	2.80018	0.0051074	0.0260064	Ascl2
ENSMUSG00000024937	8470.87	0.662577	0.222824	2.97354	0.00294384	0.0174062	Ehbp1l1
ENSMUSG00000021823	18370.4	0.6624	0.259566	2.55195	0.0107122	0.0444801	Vcl
ENSMUSG00000039903	625.014	0.661281	0.162175	4.07757	4.55e-05	0.000843629	Eva1c
ENSMUSG00000046337	153.716	0.661172	0.192955	3.42655	0.000611295	0.0054609	Fam178b
ENSMUSG00000037003	4203.15	0.659877	0.214726	3.07312	0.00211837	0.0136612	Tns2
ENSMUSG00000025855	576.362	0.658726	0.210415	3.13061	0.00174446	0.011815	Prkar1b
ENSMUSG00000000253	3249.15	0.657969	0.164564	3.99826	6.38e-05	0.00107649	Gmpr
ENSMUSG00000001819	984.749	0.657799	0.259956	2.53042	0.0113926	0.0465972	Hoxd13
ENSMUSG00000063445	171.326	0.656031	0.258367	2.53914	0.0111125	0.0457189	Nmral1
ENSMUSG00000025856	2322.82	0.655771	0.173807	3.77298	0.00016131	0.00209298	Pdgfa
ENSMUSG00000038742	376.641	0.654576	0.186151	3.51637	0.000437491	0.00429704	Angptl6
ENSMUSG00000046574	4040.39	0.653034	0.173362	3.76689	0.000165293	0.00212974	Prr12
ENSMUSG00000019822	3397.18	0.652725	0.197609	3.30311	0.000956202	0.00763009	Smpd2
ENSMUSG00000017734	2741.07	0.652517	0.1714	3.80698	0.000140675	0.00189045	Dbndd2
ENSMUSG00000023411	2008.19	0.651668	0.239543	2.72046	0.00651911	0.0311192	Nfatc4
ENSMUSG00000038718	1287.36	0.6512	0.241985	2.69108	0.00712214	0.0331542	Pbx3
ENSMUSG00000033174	6183.03	0.650652	0.259579	2.50656	0.0121912	0.0489002	Mgll
ENSMUSG00000030852	4089.8	0.650488	0.24129	2.69588	0.00702035	0.0328106	Tacc2
ENSMUSG00000034520	834.769	0.649942	0.259196	2.50753	0.0121579	0.0487876	Gjc1
ENSMUSG00000029392	1279.36	0.649167	0.225346	2.88075	0.00396726	0.0216732	Rilpl1
ENSMUSG00000033938	2870.21	0.648794	0.142333	4.55829	5.16e-06	0.00020213	Ndufb7
ENSMUSG00000028776	16073.2	0.648161	0.23893	2.71277	0.00667237	0.0316324	Tinagl1
ENSMUSG00000070283	1050.31	0.647637	0.153943	4.207	2.59e-05	0.000568273	Ndufaf3
ENSMUSG00000055862	785.617	0.645789	0.176392	3.6611	0.000251138	0.00285866	Izumo4
ENSMUSG00000038046	352.447	0.645686	0.156614	4.12279	3.74e-05	0.000738677	Mrm3
ENSMUSG00000063652	727.486	0.645132	0.221888	2.90747	0.00364367	0.0203136	Slc22a21
ENSMUSG00000041548	10443.3	0.64405	0.243753	2.64222	0.00823638	0.036877	Hspb8
ENSMUSG00000030930	1384.08	0.642693	0.170384	3.77204	0.000161921	0.00209637	Chst15
ENSMUSG00000073435	1087.77	0.642119	0.127191	5.04847	4.45e-07	4.14e-05	Nme3
ENSMUSG00000040174	982.327	0.641904	0.154813	4.14632	3.38e-05	0.000680808	Alkbh3
ENSMUSG00000030946	854.391	0.641345	0.157953	4.06034	4.9e-05	0.000890747	Lhpp
ENSMUSG00000070394	1808.37	0.641145	0.153742	4.17027	3.04e-05	0.00063196	Tmem256
ENSMUSG00000032198	1750.86	0.641013	0.24323	2.63542	0.00840341	0.0373839	Dock6
ENSMUSG00000063439	334.983	0.639968	0.183122	3.49475	0.000474498	0.00456491	B9d2
ENSMUSG00000006219	6430.91	0.639144	0.252559	2.53067	0.0113844	0.0465907	Fblim1
ENSMUSG00000026478	9848.97	0.639001	0.238993	2.67372	0.00750143	0.0345342	Lamc1
ENSMUSG00000025204	5588.65	0.637525	0.146941	4.33864	1.43e-05	0.000387646	Ndufb8
ENSMUSG00000113902	2348.08	0.637455	0.154245	4.13275	3.58e-05	0.000716891	Ndufb1
ENSMUSG00000027165	1459.42	0.636038	0.167649	3.79387	0.000148316	0.00196221	Iftap
ENSMUSG00000057058	223.451	0.634062	0.253618	2.50006	0.0124172	0.0496082	Skap1
ENSMUSG00000032679	4951.91	0.633672	0.204104	3.10466	0.00190498	0.0126081	Cd59a
ENSMUSG00000022048	625.726	0.633338	0.246375	2.57063	0.0101515	0.0427574	Dpysl2
ENSMUSG00000054312	2451.9	0.632694	0.12856	4.92139	8.59e-07	6.47e-05	Mrps21
ENSMUSG00000064345	104497	0.632686	0.181229	3.49108	0.000481075	0.00460693	ND2
ENSMUSG00000022871	185.066	0.632273	0.237625	2.6608	0.00779542	0.0354269	Fetub
ENSMUSG00000113722	66.245	0.632016	0.249646	2.53165	0.0113529	0.0464716	Snhg10
ENSMUSG00000102697	167.963	0.631782	0.224466	2.81459	0.00488389	0.0251225	Pcdhac2
ENSMUSG00000028420	2960.84	0.631724	0.221443	2.85276	0.00433416	0.0231319	Tmem38b
ENSMUSG00000004951	22085.9	0.62966	0.17121	3.67771	0.000235336	0.0027303	Hspb1
ENSMUSG00000023089	2096.92	0.629285	0.149104	4.22044	2.44e-05	0.000550717	Ndufa5
ENSMUSG00000024393	17905.3	0.62719	0.188972	3.31896	0.000903543	0.00731254	Prrc2a
ENSMUSG00000062382	268.178	0.622229	0.22788	2.73051	0.00632371	0.0304109	Ftl1-ps1
ENSMUSG00000046447	2575.66	0.621857	0.235636	2.63906	0.00831371	0.0370463	Camk2n1
ENSMUSG00000055435	2593.69	0.621743	0.240866	2.58129	0.0098433	0.0418352	Maf
ENSMUSG00000016252	7863.39	0.620687	0.153256	4.05001	5.12e-05	0.000915928	Atp5e
ENSMUSG00000002416	2266.5	0.620534	0.125179	4.95718	7.15e-07	5.71e-05	Ndufb2
ENSMUSG00000019303	123.6	0.618317	0.239084	2.5862	0.00970418	0.0413939	Psmc3ip
ENSMUSG00000022525	684.618	0.617892	0.16686	3.70305	0.00021302	0.00256035	Plaat1
ENSMUSG00000020153	3194.25	0.613516	0.113828	5.38984	7.05e-08	1.17e-05	Ndufs7
ENSMUSG00000049686	1041.33	0.61268	0.142386	4.30295	1.69e-05	0.000429015	Orai1
ENSMUSG00000058833	2024.31	0.612557	0.124432	4.92281	8.53e-07	6.47e-05	Rex1bd
ENSMUSG00000020086	849.767	0.611702	0.134517	4.54741	5.43e-06	0.000208353	Macroh2a2
ENSMUSG00000020782	4192.14	0.611447	0.238182	2.56714	0.0102541	0.0430254	Llgl2
ENSMUSG00000049687	152.27	0.611118	0.22275	2.74351	0.00607859	0.0295273	Pheta2
ENSMUSG00000002379	3631.67	0.61076	0.124407	4.90936	9.14e-07	6.72e-05	Ndufa11
ENSMUSG00000024901	518.944	0.610564	0.227503	2.68376	0.00727991	0.0337458	Peli3
ENSMUSG00000033871	312.568	0.610357	0.233493	2.61402	0.00894828	0.0390129	Ppargc1b
ENSMUSG00000037349	1112.16	0.6102	0.105291	5.79539	6.82e-09	3.37e-06	Nudt22
ENSMUSG00000022820	986.967	0.609551	0.128185	4.75524	1.98e-06	0.000108094	Ndufb4
ENSMUSG00000041697	8220.86	0.609279	0.139182	4.37758	1.2e-05	0.00034796	Cox6a1
ENSMUSG00000039438	250.981	0.608129	0.215813	2.81785	0.00483469	0.0249427	Ttc36
ENSMUSG00000060032	6190.16	0.607319	0.171477	3.5417	0.000397554	0.00400328	H2aj
ENSMUSG00000052837	10914.6	0.606988	0.209009	2.90412	0.00368285	0.0204833	Junb
ENSMUSG00000035517	2903.89	0.606227	0.222725	2.72187	0.00649144	0.0310444	Tdrd7
ENSMUSG00000030814	1307.54	0.605778	0.134364	4.50849	6.53e-06	0.000232415	Bcl7c
ENSMUSG00000055633	465.957	0.605724	0.191792	3.15823	0.00158729	0.0110533	Zfp580
ENSMUSG00000036199	5016.27	0.604036	0.140784	4.2905	1.78e-05	0.0004489	Ndufa13
ENSMUSG00000057666	64131.6	0.603953	0.131759	4.58377	4.57e-06	0.00018705	Gapdh
ENSMUSG00000096727	857.162	0.602636	0.232725	2.58948	0.00961205	0.0411037	Psmb9
ENSMUSG00000067847	2439.66	0.600809	0.156395	3.84162	0.000122224	0.00170987	Romo1
ENSMUSG00000024381	5884.75	0.597933	0.149348	4.00362	6.24e-05	0.00105906	Bin1
ENSMUSG00000029059	679.522	0.597908	0.162315	3.68362	0.000229945	0.00269106	Prxl2b
ENSMUSG00000024208	2235.21	0.596093	0.159791	3.73046	0.000191133	0.00236833	Uqcc2
ENSMUSG00000028150	1173.88	0.59594	0.217265	2.74291	0.0060897	0.0295591	Rorc
ENSMUSG00000038080	10445.3	0.594889	0.217455	2.73569	0.00622497	0.0299976	Kdm1b
ENSMUSG00000003559	1049.75	0.594561	0.108583	5.47562	4.36e-08	9.12e-06	As3mt
ENSMUSG00000022450	4384.93	0.593827	0.124141	4.78348	1.72e-06	9.82e-05	Ndufa6
ENSMUSG00000040824	4503.81	0.593571	0.135104	4.39343	1.12e-05	0.000331193	Snrpd2
ENSMUSG00000025586	852.005	0.593205	0.194219	3.05431	0.00225576	0.0143305	Cpeb1
ENSMUSG00000030417	2482.33	0.592453	0.124267	4.76758	1.86e-06	0.000103794	Pdcd5
ENSMUSG00000021773	321.234	0.591897	0.18214	3.24969	0.00115531	0.00873096	Comtd1
ENSMUSG00000031840	728.641	0.590655	0.156367	3.77737	0.000158491	0.00206478	Rab3a
ENSMUSG00000006005	9086.41	0.589886	0.172629	3.41708	0.000632968	0.00561972	Tpr
ENSMUSG00000037152	1625.49	0.589523	0.144575	4.07764	4.55e-05	0.000843629	Ndufc1
ENSMUSG00000024170	1214.4	0.589419	0.198038	2.97629	0.00291756	0.0172879	Telo2
ENSMUSG00000050323	271.68	0.588691	0.196891	2.98993	0.00279044	0.0167034	Ndufaf6
ENSMUSG00000030750	1347.28	0.587499	0.131418	4.47047	7.8e-06	0.000258079	Nsmce1
ENSMUSG00000001663	2473.72	0.587137	0.231237	2.53911	0.0111135	0.0457189	Gstt1
ENSMUSG00000015943	789.004	0.584461	0.131012	4.46112	8.15e-06	0.000266472	Bola1
ENSMUSG00000002496	4894.15	0.581736	0.229911	2.53027	0.0113975	0.0466034	Tsc2
ENSMUSG00000022721	1804.64	0.58117	0.154556	3.76026	0.000169735	0.00216465	Trmt2a
ENSMUSG00000011837	1708.18	0.580979	0.122245	4.7526	2.01e-06	0.0001092	Snapc2
ENSMUSG00000029650	1075.44	0.580878	0.179808	3.23055	0.00123554	0.00917608	Slc46a3
ENSMUSG00000026500	893.963	0.57898	0.126054	4.5931	4.37e-06	0.000180853	Cox20
ENSMUSG00000046058	598.89	0.578871	0.143025	4.04734	5.18e-05	0.000922906	Eid2
ENSMUSG00000040249	16733.9	0.578752	0.205105	2.82174	0.00477635	0.0247253	Lrp1
ENSMUSG00000062929	14135	0.578279	0.197153	2.93314	0.00335552	0.0191336	Cfl2
ENSMUSG00000030432	30660.7	0.577932	0.166275	3.47576	0.0005094	0.0048046	Rpl28
ENSMUSG00000024844	3031.09	0.57765	0.125409	4.60613	4.1e-06	0.000172165	Banf1
ENSMUSG00000010048	1662.2	0.576381	0.137952	4.17812	2.94e-05	0.000619102	Ifrd2
ENSMUSG00000023050	670.432	0.576289	0.2261	2.54883	0.0108086	0.0447813	Map3k12
ENSMUSG00000020415	2097.87	0.575411	0.108717	5.29275	1.2e-07	1.66e-05	Pttg1
ENSMUSG00000001158	1998.78	0.574544	0.117294	4.89833	9.67e-07	6.97e-05	Snrnp27
ENSMUSG00000030122	19461.6	0.573527	0.18061	3.17549	0.00149582	0.0105733	Ptms
ENSMUSG00000047656	553.305	0.572835	0.134226	4.2677	1.97e-05	0.000479759	Trpt1
ENSMUSG00000002812	9898.92	0.57233	0.151365	3.78113	0.000156118	0.00204095	Flii
ENSMUSG00000005447	1531.18	0.570811	0.144775	3.94274	8.06e-05	0.00126885	Pafah1b3
ENSMUSG00000025466	969.935	0.570234	0.116672	4.88751	1.02e-06	7.28e-05	Fuom
ENSMUSG00000041126	2309.13	0.570034	0.0985575	5.78377	7.3e-09	3.43e-06	H2az2
ENSMUSG00000061518	7088.61	0.569961	0.130951	4.35246	1.35e-05	0.000373587	Cox5b
ENSMUSG00000025150	18810.8	0.569504	0.178458	3.19125	0.00141656	0.0102009	Cbr2
ENSMUSG00000036606	18765.4	0.568626	0.188325	3.01939	0.00253288	0.0155793	Plxnb2
ENSMUSG00000025226	377.694	0.566939	0.153204	3.70055	0.000215133	0.0025769	Fbxl15
ENSMUSG00000050552	2095.22	0.566142	0.1031	5.49118	3.99e-08	8.71e-06	Lamtor4
ENSMUSG00000073702	25918	0.56587	0.13668	4.1401	3.47e-05	0.000697271	Rpl31
ENSMUSG00000038690	6673.68	0.564882	0.134278	4.20682	2.59e-05	0.000568273	Atp5j2
ENSMUSG00000044894	5122.09	0.564794	0.148789	3.79595	0.000147078	0.00195003	Uqcrq
ENSMUSG00000026568	2846.12	0.564378	0.119035	4.74126	2.12e-06	0.000113516	Mpc2
ENSMUSG00000041720	7412.78	0.564345	0.175099	3.22301	0.00126851	0.00937266	Pi4ka
ENSMUSG00000028465	22720.1	0.564068	0.209646	2.69058	0.00713284	0.0331793	Tln1
ENSMUSG00000038374	3202.63	0.563046	0.119064	4.72893	2.26e-06	0.000118305	Rbm8a
ENSMUSG00000090247	2745.25	0.562282	0.132824	4.23329	2.3e-05	0.000532056	Bloc1s1
ENSMUSG00000055128	903.073	0.561507	0.134101	4.18719	2.82e-05	0.000601034	Cgrrf1
ENSMUSG00000050174	304.879	0.561265	0.143252	3.91803	8.93e-05	0.00136384	Nudt6
ENSMUSG00000028470	2112.42	0.560857	0.132672	4.2274	2.36e-05	0.00054085	Hint2
ENSMUSG00000020022	3732.07	0.560493	0.114801	4.8823	1.05e-06	7.35e-05	Ndufa12
ENSMUSG00000008575	5846.01	0.560448	0.187034	2.99651	0.00273088	0.0164466	Nfib
ENSMUSG00000023904	4532.19	0.560147	0.143164	3.91263	9.13e-05	0.00138455	Hcfc1r1
ENSMUSG00000078695	1462.04	0.559132	0.13836	4.04115	5.32e-05	0.000941293	Cisd3
ENSMUSG00000039914	1105.64	0.558971	0.156933	3.56185	0.000368256	0.0037834	Coq10a
ENSMUSG00000047843	4004.04	0.558323	0.118411	4.71514	2.42e-06	0.000124083	Bri3
ENSMUSG00000032526	527.957	0.557412	0.13218	4.21707	2.47e-05	0.00055606	Ss18l2
ENSMUSG00000019689	616.195	0.557351	0.164849	3.38097	0.000722303	0.00619305	Fmc1
ENSMUSG00000039485	876.867	0.557314	0.208575	2.67201	0.00753977	0.0346257	Tspyl4
ENSMUSG00000060152	1080.05	0.557203	0.134956	4.12879	3.65e-05	0.000724733	Pop5
ENSMUSG00000018509	867.547	0.557002	0.103436	5.38499	7.24e-08	1.17e-05	Cenpv
ENSMUSG00000028134	3523.97	0.556769	0.2075	2.68322	0.00729167	0.0337841	Ptbp2
ENSMUSG00000059734	4513.26	0.556508	0.115904	4.80145	1.58e-06	9.38e-05	Ndufs8
ENSMUSG00000041203	4656.46	0.556488	0.12814	4.34282	1.41e-05	0.000383318	Trir
ENSMUSG00000020186	5848.42	0.556365	0.21941	2.53573	0.0112212	0.0460431	Csrp2
ENSMUSG00000079659	706.465	0.554674	0.124685	4.44859	8.64e-06	0.000276286	Tmem243
ENSMUSG00000041801	5395.13	0.554579	0.129093	4.29595	1.74e-05	0.00044097	Phlda3
ENSMUSG00000025545	1688.58	0.554326	0.137292	4.03758	5.4e-05	0.000949529	Clybl
ENSMUSG00000026958	816.637	0.55313	0.204539	2.70428	0.00684523	0.0322412	Dpp7
ENSMUSG00000071014	2505.37	0.553029	0.122353	4.51994	6.19e-06	0.000224895	Ndufb6
ENSMUSG00000091811	1392.71	0.552641	0.140607	3.9304	8.48e-05	0.00131791	Inafm1
ENSMUSG00000006519	1877.28	0.552279	0.173658	3.18027	0.00147138	0.0104281	Cyba
ENSMUSG00000032251	401.649	0.551724	0.203511	2.71103	0.00670745	0.0317276	Irak1bp1
ENSMUSG00000028266	7070.92	0.551549	0.0869234	6.34523	2.22e-10	2.45e-07	Lmo4
ENSMUSG00000033863	5787.52	0.550203	0.192481	2.85848	0.00425677	0.0227903	Klf9
ENSMUSG00000033020	2859.74	0.549905	0.136083	4.04094	5.32e-05	0.000941293	Polr2f
ENSMUSG00000030890	12794.6	0.549743	0.187476	2.93234	0.0033642	0.0191599	Ilk
ENSMUSG00000056121	5462.85	0.549302	0.184942	2.97013	0.00297675	0.0175059	Fez2
ENSMUSG00000028184	4719.53	0.549194	0.126916	4.32722	1.51e-05	0.000401395	Adgrl2
ENSMUSG00000038517	2052.93	0.548683	0.193908	2.8296	0.00466063	0.0242736	Tbkbp1
ENSMUSG00000026526	5283.74	0.548444	0.129101	4.24819	2.16e-05	0.000505986	Fh1
ENSMUSG00000071528	4100.76	0.548001	0.140997	3.88661	0.000101652	0.00149803	Atp5md
ENSMUSG00000108591	374.051	0.547721	0.113501	4.82568	1.4e-06	8.75e-05	Particl
ENSMUSG00000055839	6121.27	0.547546	0.121595	4.50305	6.7e-06	0.000237107	Elob
ENSMUSG00000025486	861.025	0.547071	0.124836	4.3823	1.17e-05	0.00034209	Sirt3
ENSMUSG00000023007	1908.19	0.54602	0.201756	2.70634	0.00680296	0.0320904	Prpf40b
ENSMUSG00000101970	1797.11	0.545392	0.158236	3.44669	0.000567496	0.00516556	Chaserr
ENSMUSG00000023909	689.237	0.545322	0.137665	3.96121	7.46e-05	0.00120494	Paqr4
ENSMUSG00000071451	520.386	0.544153	0.147515	3.68879	0.00022532	0.0026485	Psmg4
ENSMUSG00000022635	2301.76	0.543831	0.110619	4.91628	8.82e-07	6.52e-05	Zcrb1
ENSMUSG00000030410	1449.02	0.541519	0.184828	2.92986	0.00339116	0.0192581	Dmwd
ENSMUSG00000025144	1025.85	0.541131	0.104605	5.17307	2.3e-07	2.59e-05	Cenpx
ENSMUSG00000026932	8745.92	0.538234	0.215398	2.49879	0.012462	0.0497318	Nacc2
ENSMUSG00000040794	345.556	0.536783	0.192952	2.78195	0.00540331	0.0269878	C1qtnf4
ENSMUSG00000024309	2191.33	0.536135	0.141288	3.79463	0.000147863	0.00195827	Pfdn6
ENSMUSG00000029580	168769	0.53533	0.149329	3.58492	0.000337187	0.00354775	Actb
ENSMUSG00000052798	953.59	0.534717	0.195116	2.74051	0.00613441	0.0297138	Nup107
ENSMUSG00000044328	442.22	0.534295	0.143859	3.71403	0.000203987	0.00247529	Trp53i13
ENSMUSG00000046516	3122.83	0.533999	0.115766	4.61273	3.97e-06	0.000169802	Cox17
ENSMUSG00000031783	2443.74	0.533697	0.105713	5.04854	4.45e-07	4.14e-05	Polr2c
ENSMUSG00000036432	680.659	0.533611	0.139751	3.81829	0.000134381	0.0018268	Siah2
ENSMUSG00000057092	14226.9	0.53277	0.159161	3.34737	0.000815824	0.00675711	Fxyd3
ENSMUSG00000006395	713.34	0.531283	0.151478	3.50733	0.000452635	0.00439971	Hyi
ENSMUSG00000034361	773.654	0.531126	0.206279	2.5748	0.0100299	0.0423976	Cpne2
ENSMUSG00000037706	14693.4	0.531071	0.14821	3.58324	0.000339355	0.00356456	Cd81
ENSMUSG00000062797	1511.59	0.530932	0.149823	3.54372	0.000394528	0.00398712	Hikeshi
ENSMUSG00000040048	5316.93	0.530785	0.121452	4.37032	1.24e-05	0.000356419	Ndufb10
ENSMUSG00000038497	1729.89	0.530713	0.141468	3.75146	0.000175806	0.00221946	Tmco3
ENSMUSG00000051989	1113.27	0.530247	0.122438	4.33073	1.49e-05	0.000398289	Smim11
ENSMUSG00000068551	2627.11	0.530234	0.136652	3.88017	0.000104383	0.00152748	Zfp467
ENSMUSG00000020220	4766.53	0.53012	0.200798	2.64007	0.00828901	0.0370066	Vps13d
ENSMUSG00000047617	902.482	0.529998	0.125369	4.22751	2.36e-05	0.00054085	Paxx
ENSMUSG00000045257	245.193	0.529208	0.170728	3.09972	0.00193705	0.012755	Morn2
ENSMUSG00000096956	1163.45	0.528953	0.2004	2.63948	0.00830332	0.0370363	Snhg18
ENSMUSG00000035674	3947.59	0.528899	0.121192	4.36412	1.28e-05	0.000361693	Ndufa3
ENSMUSG00000038502	5154.6	0.5277	0.13219	3.99198	6.55e-05	0.00109848	Ptov1
ENSMUSG00000028959	2849.23	0.527578	0.140125	3.76506	0.000166512	0.00213957	Fastk
ENSMUSG00000019738	1029.65	0.52684	0.129305	4.07439	4.61e-05	0.000851864	Polr2i
ENSMUSG00000036835	3364.57	0.526587	0.117425	4.48445	7.31e-06	0.000249805	Psenen
ENSMUSG00000028234	29936.8	0.526582	0.148058	3.5566	0.000375688	0.00383455	Rps20
ENSMUSG00000020308	1269.61	0.526564	0.103614	5.08198	3.74e-07	3.71e-05	Tpgs1
ENSMUSG00000027752	796.676	0.526349	0.128398	4.09937	4.14e-05	0.000790292	Exosc8
ENSMUSG00000028849	8879	0.525853	0.194964	2.69718	0.00699293	0.0327151	Map7d1
ENSMUSG00000020812	486.188	0.525576	0.180366	2.91395	0.00356889	0.0199798	Snhg16
ENSMUSG00000021967	1688.89	0.525295	0.149809	3.50642	0.00045417	0.00441234	Mrpl57
ENSMUSG00000031158	1608.33	0.524184	0.135404	3.87126	0.000108273	0.0015685	Timm17b
ENSMUSG00000021040	1377.76	0.524008	0.116871	4.48364	7.34e-06	0.000250292	Slirp
ENSMUSG00000022610	1365.65	0.523199	0.14581	3.58823	0.000332933	0.00351482	Mapk12
ENSMUSG00000007867	1182.36	0.522962	0.185327	2.82183	0.00477506	0.0247253	Ift43
ENSMUSG00000003068	6973.07	0.522936	0.107392	4.86941	1.12e-06	7.61e-05	Stk11
ENSMUSG00000057054	184.161	0.522916	0.163079	3.20651	0.00134354	0.00980414	Inca1
ENSMUSG00000040563	561.853	0.522523	0.199834	2.61478	0.00892846	0.0389802	Plppr2
ENSMUSG00000021262	2029.03	0.522214	0.172316	3.03057	0.00244094	0.0151822	Evl
ENSMUSG00000034192	1010.17	0.522183	0.120495	4.33364	1.47e-05	0.000394177	Lsm3
ENSMUSG00000025735	369.886	0.522126	0.195253	2.6741	0.0074929	0.0345119	Rhbdl1
ENSMUSG00000025732	236.699	0.521969	0.198289	2.63236	0.00847946	0.0376063	Mcrip2
ENSMUSG00000040112	1842.3	0.52188	0.176291	2.96034	0.00307298	0.0179029	Mrps35
ENSMUSG00000057411	2761.38	0.521622	0.115271	4.52517	6.03e-06	0.000220685	Antkmt
ENSMUSG00000001289	14385.9	0.521595	0.136737	3.81458	0.000136417	0.00184645	Pfdn5
ENSMUSG00000054612	415.305	0.52155	0.158052	3.29987	0.000967303	0.00771211	Mgmt
ENSMUSG00000035530	25267.5	0.52129	0.112653	4.62739	3.7e-06	0.000163069	Eif1
ENSMUSG00000028648	3474.94	0.521076	0.120945	4.30837	1.64e-05	0.000423227	Ndufs5
ENSMUSG00000063849	1543.55	0.520824	0.202878	2.56718	0.0102529	0.0430254	Ppcdc
ENSMUSG00000035048	3145.43	0.520386	0.128131	4.06136	4.88e-05	0.000887755	Anapc13
ENSMUSG00000024914	6629.74	0.520165	0.123602	4.20838	2.57e-05	0.000567629	Drap1
ENSMUSG00000059714	5829.19	0.51942	0.138876	3.74019	0.000183883	0.00229739	Flot1
ENSMUSG00000033365	2090.38	0.518729	0.138544	3.74416	0.000180999	0.00226975	Ipo13
ENSMUSG00000003380	8917.03	0.518197	0.107475	4.82156	1.42e-06	8.88e-05	Rabac1
ENSMUSG00000073423	1237.84	0.517728	0.129426	4.00019	6.33e-05	0.00107066	Zfp414
ENSMUSG00000083380	2037.41	0.517701	0.143286	3.61306	0.000302603	0.00327384	Ndufb4c
ENSMUSG00000024099	6092.52	0.517131	0.111994	4.61749	3.88e-06	0.000167147	Ndufv2
ENSMUSG00000014850	766.169	0.515834	0.127349	4.05057	5.11e-05	0.000915479	Msh3
ENSMUSG00000051851	284.058	0.515774	0.195274	2.64128	0.00825932	0.0369268	Rtl8c
ENSMUSG00000067925	1452.5	0.515733	0.184602	2.79375	0.00521001	0.0263794	Rtl8a
ENSMUSG00000095677	2090.29	0.515288	0.118017	4.36622	1.26e-05	0.000360845	Dynlt1f
ENSMUSG00000031897	1568.51	0.515092	0.145999	3.52806	0.00041862	0.0041618	Psmb10
ENSMUSG00000037493	430.293	0.514003	0.146405	3.51082	0.000446726	0.00436488	Cib2
ENSMUSG00000034932	1997.1	0.513941	0.133765	3.84211	0.000121983	0.00170904	Mrpl54
ENSMUSG00000020973	306.092	0.513775	0.149882	3.42786	0.000608358	0.00544659	Dnaaf2
ENSMUSG00000023266	262.94	0.513572	0.196375	2.61526	0.00891604	0.0389441	Frs3
ENSMUSG00000051817	879.092	0.513211	0.193815	2.64794	0.00809845	0.0364508	Sox12
ENSMUSG00000016427	2808.91	0.512629	0.135178	3.79224	0.000149293	0.00197374	Ndufa1
ENSMUSG00000019945	140.13	0.512223	0.187697	2.72898	0.00635296	0.0305281	Cabcoco1
ENSMUSG00000031169	989.661	0.51215	0.144985	3.53243	0.000411765	0.00410888	Porcn
ENSMUSG00000063179	853.501	0.51207	0.139589	3.66841	0.000244067	0.00279871	Pstk
ENSMUSG00000055612	921.867	0.511484	0.162724	3.14325	0.00167081	0.0114689	Cdca7
ENSMUSG00000024925	994.291	0.510074	0.141219	3.61193	0.00030393	0.00328251	Rnaseh2c
ENSMUSG00000024963	1750.5	0.509792	0.109888	4.63918	3.5e-06	0.00015889	Dnajc4
ENSMUSG00000020163	4117.97	0.509666	0.135434	3.7632	0.000167754	0.0021507	Uqcr11
ENSMUSG00000014294	4029.48	0.509272	0.125442	4.05982	4.91e-05	0.000891002	Ndufa2
ENSMUSG00000023249	4193.12	0.509259	0.168232	3.02713	0.00246887	0.0152757	Parp3
ENSMUSG00000033467	1425.17	0.508955	0.0991687	5.13221	2.86e-07	3.05e-05	Crlf2
ENSMUSG00000031765	4304.21	0.506917	0.196978	2.57347	0.0100684	0.0425124	Mt1
ENSMUSG00000045482	5441.52	0.506197	0.192351	2.63163	0.00849765	0.0376603	Trrap
ENSMUSG00000036398	2887.5	0.50568	0.127857	3.95506	7.65e-05	0.0012298	Ppp1r11
ENSMUSG00000005510	5113.68	0.505273	0.099383	5.0841	3.69e-07	3.69e-05	Ndufs3
ENSMUSG00000062981	2711.19	0.50477	0.104886	4.81257	1.49e-06	9.08e-05	Mrpl42
ENSMUSG00000037499	2391.47	0.504524	0.136566	3.69435	0.000220449	0.00261914	Nenf
ENSMUSG00000006717	1725.12	0.504102	0.111639	4.51545	6.32e-06	0.000227397	Acot13
ENSMUSG00000035885	11535.2	0.503743	0.118752	4.24197	2.22e-05	0.000517638	Cox8a
ENSMUSG00000006095	3552.11	0.503114	0.113389	4.43706	9.12e-06	0.000284665	Tbcb
ENSMUSG00000037960	924.748	0.502972	0.114385	4.39716	1.1e-05	0.000327104	Card19
ENSMUSG00000058173	863.153	0.502882	0.132775	3.78748	0.000152181	0.00200337	Smco4
ENSMUSG00000061751	1064.64	0.502579	0.179938	2.79307	0.00522099	0.0264147	Kalrn
ENSMUSG00000074754	558.044	0.502089	0.151782	3.30795	0.000939807	0.00753452	Smim26
ENSMUSG00000003444	728.525	0.501957	0.128132	3.91749	8.95e-05	0.00136578	Med29
ENSMUSG00000075279	2009.57	0.501766	0.127002	3.95084	7.79e-05	0.00124127	Mrpl23-ps1
ENSMUSG00000059278	1740.14	0.501666	0.148027	3.38902	0.000701423	0.00606951	Naa38
ENSMUSG00000019478	1240.67	0.501626	0.18331	2.73649	0.00620989	0.0299634	Rab4a
ENSMUSG00000038564	2332.11	0.501593	0.185883	2.69843	0.00696681	0.0326499	Ift172
ENSMUSG00000071654	1699.32	0.501305	0.115286	4.34836	1.37e-05	0.000378077	Uqcc3
ENSMUSG00000032239	2619.13	0.501182	0.119878	4.18078	2.91e-05	0.000614431	Rp9
ENSMUSG00000039148	5122.42	0.500434	0.165217	3.02895	0.00245408	0.0152194	Sart1
ENSMUSG00000068923	1493.49	0.500267	0.164068	3.04915	0.0022949	0.0145398	Syt11
ENSMUSG00000022890	7302.17	0.500255	0.100016	5.00177	5.68e-07	4.84e-05	Atp5j
ENSMUSG00000069744	5056.17	0.499895	0.11176	4.47296	7.71e-06	0.000257321	Psmb3
ENSMUSG00000060636	28919.3	0.49983	0.127456	3.92159	8.8e-05	0.00135265	Rpl35a
ENSMUSG00000019158	1820.16	0.499347	0.129536	3.8549	0.000115776	0.00164792	Tmem160
ENSMUSG00000024352	442.463	0.49807	0.161956	3.07534	0.00210259	0.0135922	Spata24
ENSMUSG00000047721	1792.96	0.497619	0.178753	2.78383	0.00537208	0.0268962	Bola2
ENSMUSG00000074884	16953.7	0.497344	0.115327	4.31248	1.61e-05	0.00041663	Serf2
ENSMUSG00000039163	1119.48	0.497023	0.141867	3.50345	0.000459276	0.00444813	Cmc1
ENSMUSG00000022013	1349.63	0.496308	0.1855	2.67551	0.00746154	0.0343928	Dnajc15
ENSMUSG00000041571	10873.1	0.496045	0.106671	4.65024	3.32e-06	0.000155769	Selenow
ENSMUSG00000057278	1833	0.495917	0.147431	3.36372	0.000769	0.00646635	Snrpg
ENSMUSG00000071648	449.244	0.495465	0.154655	3.20368	0.00135681	0.00988882	Rom1
ENSMUSG00000053226	219.478	0.495036	0.169874	2.91413	0.00356681	0.0199741	Dand5
ENSMUSG00000093661	2886.93	0.49309	0.13488	3.65576	0.000256422	0.00289962	Eif4e3
ENSMUSG00000004044	26524.6	0.492899	0.19709	2.50088	0.0123883	0.0495323	Cavin1
ENSMUSG00000025794	60488.5	0.492791	0.131508	3.74722	0.000178804	0.00224824	Rpl14
ENSMUSG00000064264	233.259	0.492536	0.166551	2.95727	0.00310373	0.0180266	Zfp428
ENSMUSG00000036748	2980.87	0.491686	0.102582	4.79311	1.64e-06	9.6e-05	Cuedc2
ENSMUSG00000018340	12811.1	0.491532	0.166191	2.95763	0.00310009	0.0180219	Anxa6
ENSMUSG00000015337	990.457	0.490975	0.118213	4.15329	3.28e-05	0.000666106	Endog
ENSMUSG00000026895	3574.89	0.490805	0.112737	4.35355	1.34e-05	0.000372832	Ndufa8
ENSMUSG00000025213	623.794	0.490481	0.101366	4.83872	1.31e-06	8.57e-05	Kazald1
ENSMUSG00000043510	1257.85	0.490124	0.115895	4.22904	2.35e-05	0.000538894	Hscb
ENSMUSG00000058351	457.861	0.489907	0.157847	3.10369	0.00191125	0.0126263	Smim4
ENSMUSG00000001025	138759	0.488647	0.147928	3.30328	0.000955606	0.00762858	S100a6
ENSMUSG00000075420	1189.24	0.488518	0.18018	2.71127	0.00670253	0.0317203	Smim6
ENSMUSG00000058603	21979	0.488157	0.15065	3.24034	0.00119388	0.00895876	Rpl28-ps1
ENSMUSG00000030725	253.394	0.487519	0.191823	2.5415	0.0110379	0.0455	Lipt2
ENSMUSG00000030978	2862.98	0.487368	0.174782	2.78843	0.00529634	0.0266522	Rrm1
ENSMUSG00000014592	689.618	0.487205	0.165384	2.9459	0.0032202	0.018548	Camta1
ENSMUSG00000020069	2896.99	0.486742	0.166623	2.92121	0.0034867	0.0196546	Hnrnph3
ENSMUSG00000063316	13105.2	0.486072	0.121844	3.9893	6.63e-05	0.00110704	Rpl27
ENSMUSG00000057933	2239.91	0.485461	0.159683	3.04015	0.00236461	0.0148365	Gsta2
ENSMUSG00000067288	25660.3	0.484848	0.134656	3.60065	0.000317422	0.00339307	Rps28
ENSMUSG00000032184	965.095	0.484634	0.116802	4.14919	3.34e-05	0.000674503	Lysmd2
ENSMUSG00000004285	5068.33	0.484344	0.105148	4.60632	4.1e-06	0.000172165	Atp6v1f
ENSMUSG00000006941	2097.23	0.483952	0.116497	4.15422	3.26e-05	0.000665584	Eif1b
ENSMUSG00000021643	340.4	0.483845	0.147966	3.26997	0.00107561	0.00829021	Serf1
ENSMUSG00000042198	903.948	0.483367	0.0927005	5.21429	1.85e-07	2.25e-05	Chchd7
ENSMUSG00000047067	655.782	0.483205	0.106601	4.53286	5.82e-06	0.000214893	Dusp28
ENSMUSG00000027679	2050.23	0.482226	0.139189	3.46454	0.000531141	0.004937	Dnajc19
ENSMUSG00000023170	1689.27	0.481935	0.13964	3.45126	0.000557979	0.00511367	Gps2
ENSMUSG00000003352	2869.66	0.481059	0.179823	2.67518	0.00746885	0.0344096	Cacnb3
ENSMUSG00000040659	7434.2	0.480818	0.129365	3.71677	0.000201787	0.00245654	Efhd2
ENSMUSG00000040883	3103.08	0.480591	0.133128	3.60999	0.00030621	0.00329764	Tmem205
ENSMUSG00000031155	537.78	0.480524	0.137594	3.49233	0.000478833	0.00459483	Pim2
ENSMUSG00000061046	1534.89	0.48033	0.0983889	4.88195	1.05e-06	7.35e-05	Haghl
ENSMUSG00000031586	13922.5	0.480227	0.171882	2.79393	0.00520722	0.0263794	Rbpms
ENSMUSG00000029166	2085.03	0.48002	0.168347	2.85137	0.00435319	0.0231676	Mapre3
ENSMUSG00000014243	407.182	0.479709	0.115469	4.15443	3.26e-05	0.000665584	Zswim7
ENSMUSG00000030335	2609.1	0.479592	0.131312	3.65229	0.000259908	0.00292669	Mrpl51
ENSMUSG00000049517	20974.3	0.479267	0.127267	3.76585	0.000165983	0.00213423	Rps23
ENSMUSG00000017778	6883.08	0.479258	0.121941	3.93023	8.49e-05	0.00131791	Cox7c
ENSMUSG00000041881	5166.08	0.479045	0.114411	4.18707	2.83e-05	0.000601034	Ndufa7
ENSMUSG00000032263	1090.63	0.479045	0.185265	2.58573	0.0097173	0.041425	Bckdhb
ENSMUSG00000019756	246.162	0.478717	0.169256	2.82836	0.0046787	0.0243407	Prl8a1
ENSMUSG00000032330	5215.04	0.478713	0.100339	4.77097	1.83e-06	0.000102374	Cox7a2
ENSMUSG00000049734	602.321	0.478706	0.135316	3.53767	0.000403668	0.0040518	Trex1
ENSMUSG00000087687	1093.43	0.477544	0.171265	2.78833	0.0052981	0.0266539	Pet100
ENSMUSG00000015605	5704.13	0.477205	0.187076	2.55086	0.0107457	0.0445798	Srf
ENSMUSG00000038872	2474.14	0.476948	0.172732	2.7612	0.00575891	0.0283562	Zfhx3
ENSMUSG00000056612	6525.35	0.476893	0.154157	3.09356	0.0019777	0.0129454	Ppp1r14b
ENSMUSG00000024038	4548.15	0.476249	0.122148	3.89896	9.66e-05	0.0014411	Ndufv3
ENSMUSG00000005161	12766.7	0.476217	0.112378	4.23762	2.26e-05	0.000526451	Prdx2
ENSMUSG00000002660	2381.67	0.473919	0.11478	4.12891	3.64e-05	0.000724733	Clpp
ENSMUSG00000049086	1475.57	0.473692	0.11786	4.01911	5.84e-05	0.00100638	Bmyc
ENSMUSG00000052934	2024.09	0.47363	0.160871	2.94415	0.00323838	0.0186242	Fbxo31
ENSMUSG00000031371	760.286	0.473475	0.146943	3.22216	0.00127227	0.00938198	Haus7
ENSMUSG00000044465	1614.13	0.473372	0.15141	3.12643	0.00176941	0.0119446	Fam160a2
ENSMUSG00000040688	1518.62	0.472706	0.123062	3.84121	0.00012243	0.00171018	Tbl3
ENSMUSG00000025408	991.907	0.471993	0.164606	2.86741	0.00413848	0.0223354	Ddit3
ENSMUSG00000024194	1981.35	0.471854	0.0805419	5.85849	4.67e-09	2.66e-06	Cuta
ENSMUSG00000054452	26049.1	0.471764	0.101643	4.64138	3.46e-06	0.00015889	Tle5
ENSMUSG00000004631	3155.77	0.471354	0.136837	3.44464	0.000571821	0.00519737	Sgce
ENSMUSG00000029713	13817.8	0.470429	0.10667	4.41012	1.03e-05	0.000312173	Gnb2
ENSMUSG00000024177	481.042	0.470162	0.156131	3.01134	0.00260101	0.015858	Nme4
ENSMUSG00000027422	12895.2	0.469963	0.171964	2.73292	0.00627753	0.0302198	Rrbp1
ENSMUSG00000022956	7029.7	0.469867	0.101401	4.63375	3.59e-06	0.000160017	Atp5o
ENSMUSG00000041775	954.642	0.469745	0.155024	3.03015	0.00244435	0.0151891	Mapk1ip1
ENSMUSG00000037966	2126.3	0.46959	0.116253	4.03937	5.36e-05	0.000944981	Ninj1
ENSMUSG00000038570	150.1	0.46955	0.176613	2.65863	0.0078458	0.035604	Saxo2
ENSMUSG00000045251	699.04	0.468652	0.137353	3.41203	0.000644821	0.00570337	Zfp688
ENSMUSG00000026727	6249.28	0.468604	0.142122	3.2972	0.000976541	0.00775281	Rsu1
ENSMUSG00000089847	1208.11	0.468592	0.151386	3.09535	0.00196581	0.0128946	Timm10b
ENSMUSG00000003873	2660.44	0.468262	0.121096	3.86685	0.000110248	0.00158731	Bax
ENSMUSG00000042831	1370.07	0.467212	0.0825827	5.6575	1.54e-08	4.86e-06	Alkbh6
ENSMUSG00000020232	3111.01	0.46702	0.121263	3.8513	0.000117494	0.00166858	Hmg20b
ENSMUSG00000003299	2272.89	0.466455	0.0861559	5.41408	6.16e-08	1.1e-05	Mrpl4
ENSMUSG00000036438	33605.7	0.466351	0.15173	3.07355	0.00211527	0.0136459	Calm2
ENSMUSG00000018286	7068.72	0.466322	0.102078	4.56828	4.92e-06	0.000196698	Psmb6
ENSMUSG00000015932	132071	0.46617	0.135078	3.45111	0.000558286	0.00511399	Dstn
ENSMUSG00000007950	1478.93	0.465555	0.161592	2.88106	0.00396346	0.0216691	Abhd8
ENSMUSG00000021496	1201.03	0.465398	0.13007	3.57806	0.000346159	0.00362385	Pcbd2
ENSMUSG00000030615	1020.3	0.465206	0.108042	4.3058	1.66e-05	0.00042583	Tmem126a
ENSMUSG00000006057	4407.8	0.464959	0.133121	3.49274	0.000478095	0.0045901	Atp5g1
ENSMUSG00000014873	1136.65	0.464841	0.100038	4.64664	3.37e-06	0.000156277	Surf2
ENSMUSG00000026857	1008.01	0.46484	0.110025	4.22487	2.39e-05	0.000544962	Ntmt1
ENSMUSG00000056629	1937.16	0.464669	0.127606	3.64143	0.000271127	0.00302219	Fkbp2
ENSMUSG00000086427	2541.63	0.463695	0.112996	4.10364	4.07e-05	0.000781231	Hoxa11os
ENSMUSG00000018449	575.459	0.463282	0.185036	2.50374	0.0122887	0.0492165	Rpain
ENSMUSG00000033307	6762.87	0.463001	0.137081	3.37756	0.000731307	0.00625311	Mif
ENSMUSG00000073471	2060.8	0.462952	0.119463	3.87527	0.000106506	0.00154769	Rsph3a
ENSMUSG00000041841	25425.7	0.462823	0.15212	3.0425	0.00234624	0.0147604	Rpl37
ENSMUSG00000042462	470.52	0.462505	0.145898	3.17006	0.00152409	0.0107206	Dctpp1
ENSMUSG00000023939	1987.43	0.462135	0.11395	4.05559	5e-05	0.000905549	Mrpl14
ENSMUSG00000079677	1044.82	0.461533	0.127769	3.61224	0.000303569	0.0032805	Fdx2
ENSMUSG00000117924	1569.66	0.461504	0.113225	4.07597	4.58e-05	0.000847765	Tmem223
ENSMUSG00000051671	684.239	0.461368	0.106341	4.33858	1.43e-05	0.000387646	Coa6
ENSMUSG00000068184	642.042	0.46098	0.13788	3.34334	0.000827772	0.00684398	Ndufaf2
ENSMUSG00000020160	6288.72	0.46095	0.150292	3.06702	0.00216203	0.0138835	Meis1
ENSMUSG00000027523	45056.7	0.460466	0.102187	4.50614	6.6e-06	0.000234124	Gnas
ENSMUSG00000030695	52186.5	0.460195	0.107463	4.28235	1.85e-05	0.000461336	Aldoa
ENSMUSG00000008090	2802.14	0.460177	0.169326	2.7177	0.00657369	0.0313319	Fgfrl1
ENSMUSG00000035215	1084.43	0.460023	0.137739	3.33982	0.000838324	0.00691295	Lsm7
ENSMUSG00000034165	5826.15	0.459295	0.12725	3.60941	0.0003069	0.00330128	Ccnd3
ENSMUSG00000039849	3309.81	0.458636	0.0988298	4.64067	3.47e-06	0.00015889	Pcif1
ENSMUSG00000028329	1031.77	0.458514	0.119045	3.85161	0.000117345	0.00166828	Xpa
ENSMUSG00000061474	1035.04	0.458371	0.0867851	5.28168	1.28e-07	1.73e-05	Mrps36
ENSMUSG00000059534	7623.07	0.457977	0.124455	3.67987	0.000233357	0.00271463	Uqcr10
ENSMUSG00000027384	570.021	0.457702	0.113409	4.03585	5.44e-05	0.000955656	Ndufaf5
ENSMUSG00000041629	2403.15	0.456947	0.100771	4.5345	5.77e-06	0.00021454	Fam104a
ENSMUSG00000028964	9328.52	0.456801	0.111318	4.10355	4.07e-05	0.000781231	Park7
ENSMUSG00000039670	515.373	0.456245	0.160095	2.84984	0.00437407	0.0232326	Oxld1
ENSMUSG00000066839	1456.64	0.455864	0.120262	3.79059	0.000150291	0.00198414	Ecsit
ENSMUSG00000075227	1040.42	0.455672	0.122923	3.70696	0.000209765	0.00252742	Znhit2
ENSMUSG00000024446	842.125	0.455671	0.149757	3.04274	0.00234438	0.0147536	Rpp21
ENSMUSG00000038368	894.638	0.453182	0.167564	2.70453	0.00684011	0.0322293	Focad
ENSMUSG00000036860	981.549	0.453143	0.112444	4.02994	5.58e-05	0.000974538	Mrpl55
ENSMUSG00000058558	3633.88	0.453113	0.127194	3.56237	0.000367521	0.00377999	Rpl5
ENSMUSG00000033429	1083.06	0.453012	0.115253	3.9306	8.47e-05	0.00131791	Mcee
ENSMUSG00000055912	444.464	0.452476	0.180434	2.50771	0.0121517	0.0487816	Tmem150a
ENSMUSG00000001039	422.138	0.45217	0.130369	3.46837	0.000523616	0.00489848	B9d1
ENSMUSG00000020107	3159.25	0.452134	0.104672	4.31952	1.56e-05	0.000410274	Anapc16
ENSMUSG00000014075	595.247	0.451889	0.108772	4.15447	3.26e-05	0.000665584	Tctex1d2
ENSMUSG00000051502	298.922	0.451739	0.164243	2.75044	0.00595153	0.0290153	Ufsp1
ENSMUSG00000007721	3063.07	0.451149	0.108441	4.1603	3.18e-05	0.000654478	Ccdc124
ENSMUSG00000067924	1341.72	0.450755	0.172467	2.61356	0.00896034	0.0390376	Rtl8b
ENSMUSG00000031808	2220.11	0.450749	0.175453	2.56905	0.0101977	0.0428847	Slc27a1
ENSMUSG00000062753	985.066	0.450603	0.13438	3.3532	0.000798819	0.00663972	AI413582
ENSMUSG00000010911	777.774	0.450422	0.120112	3.75001	0.000176826	0.00222784	Apip
ENSMUSG00000042737	1116.67	0.450012	0.111919	4.02087	5.8e-05	0.00100256	Dpm3
ENSMUSG00000026179	2792.71	0.449349	0.0870191	5.16379	2.42e-07	2.65e-05	Pnkd
ENSMUSG00000070371	322.841	0.449276	0.133259	3.37144	0.000747753	0.00635234	Prss36
ENSMUSG00000032966	11845.3	0.449206	0.155974	2.88	0.00397678	0.0216999	Fkbp1a
ENSMUSG00000039680	1712.84	0.449198	0.127239	3.53036	0.000414989	0.00412894	Mrps6
ENSMUSG00000018672	1928.43	0.449098	0.124715	3.60101	0.000316989	0.00339037	Copz2
ENSMUSG00000002767	2334.14	0.448867	0.101231	4.43409	9.25e-06	0.000287164	Mrpl2
ENSMUSG00000047649	1169.8	0.44856	0.12261	3.65845	0.00025375	0.00287635	Cd3eap
ENSMUSG00000023571	775.949	0.448199	0.112492	3.98429	6.77e-05	0.00112665	C1qtnf12
ENSMUSG00000036073	901.56	0.448027	0.13012	3.44317	0.000574939	0.00520553	Galt
ENSMUSG00000034566	10164.9	0.44794	0.104222	4.29795	1.72e-05	0.000438208	Atp5h
ENSMUSG00000027411	2987.91	0.447765	0.159802	2.802	0.00507866	0.0259183	Vps16
ENSMUSG00000063160	1775.16	0.44688	0.168309	2.65511	0.00792824	0.035874	Numbl
ENSMUSG00000040327	2988.18	0.446562	0.0993801	4.49348	7.01e-06	0.000243968	Cul9
ENSMUSG00000021420	1463.78	0.446555	0.164359	2.71695	0.00658857	0.0313789	Fars2
ENSMUSG00000033323	1311.55	0.446275	0.117277	3.80531	0.000141626	0.0018989	Ctdp1
ENSMUSG00000029463	758.822	0.445493	0.118392	3.76285	0.000167985	0.00215113	Fam216a
ENSMUSG00000033475	3816.3	0.445019	0.120336	3.69813	0.000217197	0.00258706	Tomm6
ENSMUSG00000063882	10374.7	0.444293	0.106218	4.18284	2.88e-05	0.000609567	Uqcrh
ENSMUSG00000029149	1045.68	0.444019	0.147531	3.00966	0.00261538	0.0159197	Krtcap3
ENSMUSG00000038900	1469.55	0.443911	0.175965	2.52273	0.0116449	0.0473262	Rpl12
ENSMUSG00000024833	1216.3	0.443809	0.1266	3.50561	0.000455557	0.00442124	Pola2
ENSMUSG00000029162	1103.82	0.443579	0.128595	3.44944	0.000561752	0.00513071	Khk
ENSMUSG00000036504	1323.64	0.443223	0.0963026	4.6024	4.18e-06	0.0001745	Phpt1
ENSMUSG00000068874	2954.84	0.443118	0.136755	3.24023	0.00119434	0.00895876	Selenbp1
ENSMUSG00000004945	3243.62	0.442558	0.113491	3.8995	9.64e-05	0.0014411	Tmem242
ENSMUSG00000057315	1568.72	0.442292	0.152001	2.90979	0.00361671	0.0201873	Arhgap24
ENSMUSG00000030649	992.232	0.441963	0.119252	3.70613	0.000210447	0.00253401	Anapc15
ENSMUSG00000022420	1421.97	0.441675	0.0847379	5.21225	1.87e-07	2.26e-05	Dnal4
ENSMUSG00000018661	1937.73	0.441507	0.135764	3.25201	0.00114592	0.0086823	Cog1
ENSMUSG00000051730	712.917	0.441311	0.0931121	4.73957	2.14e-06	0.000114143	Mettl5
ENSMUSG00000040269	1000.63	0.441124	0.14213	3.10366	0.00191144	0.0126263	Mrps28
ENSMUSG00000047459	8238.42	0.440234	0.109156	4.03308	5.5e-05	0.000965168	Dynlrb1
ENSMUSG00000062012	433.5	0.440031	0.152569	2.88415	0.00392474	0.0215098	Zfp13
ENSMUSG00000033735	2851.07	0.440011	0.0966912	4.55068	5.35e-06	0.000206961	Spr
ENSMUSG00000030844	729.927	0.439024	0.174027	2.52274	0.0116446	0.0473262	Rgs10
ENSMUSG00000029632	8348.06	0.438327	0.111712	3.92372	8.72e-05	0.00134519	Ndufa4
ENSMUSG00000074604	4244.79	0.437921	0.132373	3.30824	0.000938843	0.00753001	Mgst2
ENSMUSG00000051518	779.322	0.437656	0.124754	3.50815	0.000451229	0.00438831	Rps19bp1
ENSMUSG00000022354	6208.93	0.437154	0.117555	3.71872	0.000200233	0.00244238	Ndufb9
ENSMUSG00000042747	2185.62	0.436897	0.129091	3.38441	0.000713325	0.00613413	Krtcap2
ENSMUSG00000019761	505.602	0.435026	0.147932	2.94071	0.00327458	0.0187956	Krt10
ENSMUSG00000060803	16531.7	0.434837	0.139383	3.11973	0.00181015	0.0121453	Gstp1
ENSMUSG00000033751	1534.64	0.434804	0.116544	3.73083	0.00019085	0.00236638	Gadd45gip1
ENSMUSG00000106918	2512	0.434739	0.119333	3.64308	0.000269394	0.00301003	Mrpl33
ENSMUSG00000062997	25441.8	0.434699	0.138086	3.14803	0.00164378	0.0113456	Rpl35
ENSMUSG00000005575	4913.91	0.434687	0.102634	4.23532	2.28e-05	0.000529238	Ube2m
ENSMUSG00000022010	10749.8	0.434579	0.142782	3.04366	0.00233723	0.0147333	Tsc22d1
ENSMUSG00000018102	3781.75	0.434505	0.173935	2.49809	0.0124864	0.0497754	H2bc4
ENSMUSG00000009076	2026.33	0.434445	0.121764	3.56794	0.000359805	0.00373454	Zmat5
ENSMUSG00000021606	3190.84	0.43423	0.108094	4.01716	5.89e-05	0.00101287	Ndufs6
ENSMUSG00000030188	399.064	0.433852	0.15665	2.76956	0.00561313	0.0277989	Magohb
ENSMUSG00000020440	5484.47	0.432928	0.105383	4.10813	3.99e-05	0.000772226	Arf5
ENSMUSG00000031671	886.054	0.432874	0.133572	3.24075	0.00119214	0.00894944	Setd6
ENSMUSG00000037563	34960.1	0.432338	0.12123	3.56626	0.00036211	0.00374487	Rps16
ENSMUSG00000028998	4315.48	0.432071	0.11491	3.7601	0.000169849	0.00216465	Tomm7
ENSMUSG00000060591	7062.87	0.43161	0.157745	2.73613	0.0062167	0.0299731	Ifitm2
ENSMUSG00000075706	12816.7	0.431406	0.123648	3.489	0.000484835	0.00463111	Gpx4
ENSMUSG00000028445	7532.4	0.430847	0.116699	3.69195	0.000222545	0.00262973	Enho
ENSMUSG00000061787	43370.4	0.430574	0.125016	3.44416	0.00057284	0.00519907	Rps17
ENSMUSG00000032965	1160.78	0.430377	0.155463	2.76836	0.00563395	0.0278873	Ift57
ENSMUSG00000058076	9633.82	0.429893	0.0891912	4.81991	1.44e-06	8.9e-05	Sdhc
ENSMUSG00000025135	2629.65	0.42951	0.0916273	4.68758	2.76e-06	0.000134712	Anapc11
ENSMUSG00000054733	1421.83	0.428589	0.0948997	4.51624	6.29e-06	0.000227397	Msra
ENSMUSG00000079480	1155.85	0.428299	0.137042	3.12531	0.00177617	0.0119773	Pin4
ENSMUSG00000024854	1686.59	0.428028	0.0842679	5.07938	3.79e-07	3.72e-05	Pold4
ENSMUSG00000025868	3118.9	0.427676	0.119595	3.57602	0.00034886	0.00364197	Higd2a
ENSMUSG00000050248	1269.37	0.426685	0.153426	2.78105	0.00541838	0.0270415	Evc2
ENSMUSG00000038489	2233.37	0.426139	0.132238	3.22252	0.00127067	0.00938123	Polr2l
ENSMUSG00000042770	991.71	0.425915	0.130877	3.25432	0.00113663	0.00862238	Hebp1
ENSMUSG00000028070	3551.37	0.425544	0.088103	4.83008	1.36e-06	8.71e-05	Naxe
ENSMUSG00000078713	1635.81	0.425296	0.116156	3.66141	0.000250832	0.00285866	Tomm5
ENSMUSG00000038545	2261.97	0.424319	0.133363	3.18167	0.00146426	0.0103936	Cul7
ENSMUSG00000078716	1285.68	0.424077	0.164819	2.57299	0.0100825	0.0425531	Tmem8b
ENSMUSG00000042328	830.272	0.423861	0.165991	2.55352	0.010664	0.0443193	Hps4
ENSMUSG00000031723	759.513	0.423548	0.1071	3.95469	7.66e-05	0.0012298	Txnl4b
ENSMUSG00000029066	1967.88	0.423396	0.12326	3.43497	0.000592616	0.00533008	Mrpl20
ENSMUSG00000027333	684.746	0.422919	0.163029	2.59414	0.00948287	0.0407091	Smox
ENSMUSG00000023118	6558.95	0.422628	0.127406	3.31719	0.000909276	0.0073431	Sympk
ENSMUSG00000022217	437.418	0.422281	0.139185	3.03395	0.00241371	0.0150539	Emc9
ENSMUSG00000010538	103.674	0.42224	0.161038	2.622	0.00874161	0.0384505	Tsacc
ENSMUSG00000003190	583.941	0.422133	0.133325	3.1662	0.00154446	0.0108233	Bcl2l12
ENSMUSG00000001964	3837.56	0.422037	0.126196	3.3443	0.000824912	0.00682334	Emd
ENSMUSG00000069835	252.663	0.421356	0.162469	2.59345	0.00950195	0.0407444	Sat2
ENSMUSG00000057863	26096.1	0.421243	0.135339	3.1125	0.00185512	0.0123926	Rpl36
ENSMUSG00000073616	3870.52	0.420475	0.126751	3.31732	0.000908863	0.0073431	Cops9
ENSMUSG00000025069	296.637	0.420238	0.166442	2.52483	0.0115755	0.047126	Gsto2
ENSMUSG00000042275	1027.46	0.420079	0.131971	3.18312	0.00145698	0.0103573	Pelo
ENSMUSG00000023330	444.638	0.419391	0.11355	3.69345	0.000221229	0.00262509	Dtwd1
ENSMUSG00000033088	3693.56	0.419186	0.130239	3.2186	0.00128818	0.00948812	Triobp
ENSMUSG00000010376	3965.03	0.418559	0.116383	3.59639	0.000322659	0.00342951	Nedd8
ENSMUSG00000025225	1792.02	0.418428	0.154856	2.70205	0.00689143	0.0323937	Nfkb2
ENSMUSG00000061689	3851.12	0.4182	0.127666	3.27574	0.00105384	0.00819604	Dlgap4
ENSMUSG00000034278	858.524	0.418164	0.127636	3.27622	0.00105206	0.00818604	Dnajc17
ENSMUSG00000045435	677.251	0.418144	0.09831	4.25332	2.11e-05	0.000498731	Tmem60
ENSMUSG00000059518	1880.62	0.418031	0.112337	3.72123	0.000198252	0.00242611	Znhit1
ENSMUSG00000025237	1532.03	0.417767	0.167054	2.50079	0.0123918	0.0495356	Parp6
ENSMUSG00000011658	1291.56	0.417696	0.119057	3.50837	0.000450859	0.00438699	Fuz
ENSMUSG00000030611	848.716	0.417394	0.130488	3.19871	0.00138046	0.0100046	Mrps11
ENSMUSG00000046364	23530.1	0.417359	0.131025	3.18533	0.00144588	0.0103111	Rpl27a
ENSMUSG00000049960	1443.91	0.41683	0.103871	4.01298	6e-05	0.00102628	Mrps16
ENSMUSG00000028843	5499.8	0.416534	0.137279	3.03422	0.00241162	0.0150522	Sh3bgrl3
ENSMUSG00000046573	612.003	0.416154	0.106805	3.89639	9.76e-05	0.00145143	Lyrm4
ENSMUSG00000019975	1715.9	0.415877	0.166261	2.50135	0.012372	0.0494927	Ikbip
ENSMUSG00000005873	11313.3	0.415539	0.159193	2.61028	0.00904679	0.0392956	Reep5
ENSMUSG00000025893	326.957	0.415224	0.0962306	4.31488	1.6e-05	0.000413776	Kbtbd3
ENSMUSG00000062691	919.456	0.414905	0.13146	3.15613	0.00159875	0.0111249	Cebpzos
ENSMUSG00000021520	5693.52	0.414237	0.1048	3.95264	7.73e-05	0.00123725	Uqcrb
ENSMUSG00000039771	1779.39	0.413816	0.104976	3.94201	8.08e-05	0.00127166	Polr2j
ENSMUSG00000030793	2312.22	0.413653	0.143978	2.87302	0.00406564	0.0220629	Pycard
ENSMUSG00000051355	1771.26	0.413634	0.107651	3.84238	0.000121849	0.00170843	Commd1
ENSMUSG00000026426	3338.73	0.412964	0.134428	3.072	0.00212628	0.0136982	Arl8a
ENSMUSG00000015092	7308.77	0.411314	0.0990591	4.15221	3.29e-05	0.000668537	Edf1
ENSMUSG00000050549	1667.24	0.410726	0.134537	3.05288	0.00226656	0.0143797	Fam241a
ENSMUSG00000020526	472.266	0.410294	0.132837	3.08871	0.00201029	0.013113	Znhit3
ENSMUSG00000031516	3303.45	0.410261	0.115021	3.56684	0.00036131	0.00374186	Dctn6
ENSMUSG00000057322	14377.7	0.41015	0.126249	3.24875	0.00115912	0.00874738	Rpl38
ENSMUSG00000036427	24778.9	0.410116	0.117776	3.48218	0.000497351	0.00471465	Gpi1
ENSMUSG00000025825	5852.02	0.409932	0.107442	3.81538	0.000135972	0.00184309	Iscu
ENSMUSG00000008668	62031.1	0.409774	0.136653	2.99864	0.00271186	0.0163636	Rps18
ENSMUSG00000100755	34968.5	0.409707	0.121188	3.38076	0.000722867	0.00619506	Rps23-ps1
ENSMUSG00000070003	2351.53	0.409649	0.0973685	4.2072	2.59e-05	0.000568273	Ssbp4
ENSMUSG00000087260	2299.79	0.409476	0.0947431	4.32196	1.55e-05	0.000408267	Lamtor5
ENSMUSG00000020547	3501.61	0.409299	0.136099	3.00737	0.00263516	0.0160193	Bzw2
ENSMUSG00000055762	11286.7	0.409074	0.0969521	4.21935	2.45e-05	0.000551789	Eef1d
ENSMUSG00000050856	3392.3	0.408953	0.129691	3.15329	0.00161439	0.0111919	Atp5k
ENSMUSG00000024193	2690.29	0.408791	0.130871	3.12361	0.00178649	0.0120253	Phf1
ENSMUSG00000014551	1534.43	0.408721	0.103418	3.95211	7.75e-05	0.00123891	Mrps25
ENSMUSG00000003429	48561	0.408674	0.113096	3.61352	0.00030207	0.00327055	Rps11
ENSMUSG00000048481	465.304	0.408473	0.14892	2.7429	0.00608987	0.0295591	Mypop
ENSMUSG00000030034	1459.93	0.408056	0.0966798	4.22069	2.44e-05	0.000550717	Ino80b
ENSMUSG00000032892	673.094	0.408009	0.116628	3.49837	0.000468113	0.00451506	Rangrf
ENSMUSG00000056209	1728.08	0.407959	0.149889	2.72173	0.00649405	0.0310444	Npm3
ENSMUSG00000079658	3952.48	0.407903	0.121745	3.35046	0.000806767	0.00669951	Eloc
ENSMUSG00000026688	10024.3	0.407858	0.147529	2.7646	0.00569922	0.0281361	Mgst3
ENSMUSG00000030595	914.165	0.407347	0.0899052	4.53085	5.87e-06	0.000216092	Nfkbib
ENSMUSG00000027160	1013.19	0.406697	0.12109	3.35862	0.000783328	0.0065516	Ccdc34
ENSMUSG00000001909	2503.99	0.406003	0.131746	3.0817	0.00205819	0.0133558	Trmt1
ENSMUSG00000029404	2358.83	0.405901	0.0836857	4.8503	1.23e-06	8.23e-05	Arl6ip4
ENSMUSG00000022216	5116.29	0.405668	0.111756	3.62996	0.000283467	0.00312999	Psme1
ENSMUSG00000059363	394.763	0.405078	0.123573	3.27805	0.00104526	0.00816026	Fxn
ENSMUSG00000067367	1385.22	0.404819	0.11814	3.4266	0.00061119	0.0054609	Lyar
ENSMUSG00000020621	1480.39	0.404618	0.111735	3.62123	0.00029321	0.00319989	Rdh14
ENSMUSG00000090258	2478.1	0.404344	0.104714	3.8614	0.00011274	0.00161574	Churc1
ENSMUSG00000020477	1489.79	0.404235	0.11922	3.39067	0.00069722	0.0060415	Mrps24
ENSMUSG00000037531	860.31	0.404201	0.104597	3.86436	0.000111382	0.00159994	Mrpl47
ENSMUSG00000072875	934.581	0.404178	0.103936	3.88871	0.000100777	0.0014863	Gpr27
ENSMUSG00000062328	62772	0.403892	0.129882	3.10967	0.00187294	0.0124685	Rpl17
ENSMUSG00000020079	1033.61	0.403584	0.145475	2.77425	0.00553287	0.0274851	Supv3l1
ENSMUSG00000036372	1712.48	0.40339	0.112854	3.57445	0.000350966	0.00365379	Tmem258
ENSMUSG00000063457	51820.1	0.403352	0.113368	3.5579	0.000373836	0.00382189	Rps15
ENSMUSG00000034974	2255.07	0.402891	0.0803122	5.01656	5.26e-07	4.65e-05	Dapk3
ENSMUSG00000068523	5161.99	0.40274	0.112389	3.58343	0.000339108	0.00356396	Gng5
ENSMUSG00000009927	41234.3	0.402675	0.11879	3.3898	0.000699427	0.00605782	Rps25
ENSMUSG00000078813	915.171	0.402663	0.141627	2.84312	0.0044674	0.0235483	Leng1
ENSMUSG00000028331	175.351	0.402235	0.12719	3.16247	0.00156435	0.01093	Trmo
ENSMUSG00000034118	2581.59	0.402127	0.139161	2.88966	0.00385654	0.0212402	Tpst1
ENSMUSG00000019362	3688.64	0.401822	0.0996764	4.03127	5.55e-05	0.00096993	D8Ertd738e
ENSMUSG00000030647	2930.19	0.401689	0.0871643	4.60841	4.06e-06	0.000171755	Ndufc2
ENSMUSG00000021279	8925.14	0.401676	0.150597	2.66723	0.00764803	0.0349262	Cdc42bpb
ENSMUSG00000004100	1595.24	0.401033	0.155816	2.57376	0.01006	0.0424961	Ppan
ENSMUSG00000051319	1046.28	0.400443	0.115927	3.45425	0.000551824	0.0050796	Mtln
ENSMUSG00000036214	683.245	0.399859	0.0971628	4.11535	3.87e-05	0.000754239	Znrd1as
ENSMUSG00000031231	5677.98	0.399693	0.116555	3.42923	0.000605303	0.00542286	Cox7b
ENSMUSG00000022982	25647.5	0.399676	0.119024	3.35795	0.000785221	0.0065603	Sod1
ENSMUSG00000046330	37223.6	0.398224	0.119143	3.34241	0.000830533	0.00685949	Rpl37a
ENSMUSG00000027602	3717.24	0.398015	0.0971013	4.09896	4.15e-05	0.000790402	Map1lc3a
ENSMUSG00000029610	1297.73	0.397728	0.12091	3.28945	0.00100385	0.00793715	Aimp2
ENSMUSG00000028318	638.071	0.39747	0.150532	2.64043	0.00828	0.036984	Polr1e
ENSMUSG00000032288	2625.96	0.397411	0.104562	3.80071	0.000144282	0.0019265	Imp3
ENSMUSG00000020519	1144.26	0.396988	0.121786	3.25972	0.00111521	0.00851154	Sap30l
ENSMUSG00000098274	28320.1	0.396863	0.111794	3.54996	0.000385285	0.00391914	Rpl24
ENSMUSG00000052926	1747.02	0.396538	0.144217	2.74959	0.00596701	0.0290756	Rnaseh2a
ENSMUSG00000026239	1772.03	0.39628	0.091979	4.30837	1.64e-05	0.000423227	Pde6d
ENSMUSG00000028861	1730.85	0.396218	0.0992802	3.99091	6.58e-05	0.00110248	Mrps15
ENSMUSG00000020781	894.254	0.396109	0.114241	3.4673	0.000525711	0.00490664	Tsen54
ENSMUSG00000040795	910.936	0.396094	0.110513	3.58414	0.000338192	0.00355632	Iqcc
ENSMUSG00000067931	437.397	0.39581	0.152607	2.59365	0.00949626	0.0407386	Zfp948
ENSMUSG00000029551	763.707	0.39581	0.117904	3.35706	0.000787757	0.00656815	Psmg3
ENSMUSG00000060073	6587.47	0.395622	0.123577	3.20143	0.00136747	0.00993558	Psma3
ENSMUSG00000025133	2451.23	0.395584	0.149141	2.65243	0.00799158	0.0360476	Ints4
ENSMUSG00000029454	1893.3	0.394164	0.131167	3.00505	0.00265537	0.016106	Mapkapk5
ENSMUSG00000022442	1162.59	0.394001	0.135881	2.8996	0.00373637	0.020738	Ttll1
ENSMUSG00000019797	761.084	0.393582	0.120109	3.27686	0.00104968	0.00817439	Mtres1
ENSMUSG00000028069	953.432	0.39341	0.150675	2.61099	0.00902813	0.0392501	Gpatch4
ENSMUSG00000063172	368.468	0.392946	0.106961	3.67372	0.000239045	0.00276073	Hspb11
ENSMUSG00000025731	1615.79	0.392847	0.127863	3.0724	0.00212341	0.0136844	Mettl26
ENSMUSG00000071497	2340.84	0.392634	0.111377	3.52526	0.00042307	0.00419714	Nutf2-ps1
ENSMUSG00000019528	2123.66	0.392431	0.149432	2.62614	0.00863582	0.0381464	Gyg
ENSMUSG00000032180	703.045	0.392339	0.143145	2.74086	0.0061279	0.029697	Tmed1
ENSMUSG00000035397	1505.09	0.392109	0.123972	3.16289	0.00156211	0.0109185	Klf16
ENSMUSG00000030701	1428.08	0.391997	0.119077	3.29195	0.000994946	0.00787782	Plekhb1
ENSMUSG00000063694	2616.05	0.391549	0.121743	3.2162	0.00129898	0.0095602	Cycs
ENSMUSG00000016503	2307.92	0.391339	0.0812172	4.81843	1.45e-06	8.9e-05	Gtf3a
ENSMUSG00000027593	9161.77	0.391301	0.149034	2.62558	0.00865009	0.0381825	Raly
ENSMUSG00000006412	3189.01	0.391294	0.122486	3.1946	0.00140023	0.0101226	Pfdn2
ENSMUSG00000052738	5343.92	0.391176	0.117878	3.31848	0.000905087	0.00731872	Suclg1
ENSMUSG00000029723	6477.23	0.391032	0.109891	3.55838	0.000373147	0.00382189	Tsc22d4
ENSMUSG00000078348	1889.02	0.390461	0.0978611	3.98995	6.61e-05	0.00110499	Sf3b5
ENSMUSG00000046876	1713.63	0.389343	0.129369	3.00956	0.00261626	0.0159199	Atxn1
ENSMUSG00000038055	925.98	0.389293	0.101569	3.83277	0.000126707	0.00175296	Dexi
ENSMUSG00000038803	5247.67	0.388679	0.117223	3.31572	0.000914067	0.00737544	Ost4
ENSMUSG00000021241	1155.85	0.388569	0.102545	3.78927	0.000151093	0.00199326	Isca2
ENSMUSG00000032478	488.055	0.387883	0.109821	3.53195	0.000412505	0.0041119	Nme6
ENSMUSG00000040652	7229.12	0.387604	0.106554	3.63763	0.000275157	0.00305621	Oaz2
ENSMUSG00000061167	12078.1	0.387557	0.124587	3.11074	0.00186616	0.0124411	Rpl15-ps3
ENSMUSG00000029176	3251.45	0.387032	0.128642	3.00859	0.00262461	0.0159655	Anapc4
ENSMUSG00000029408	417.07	0.386777	0.119511	3.23634	0.00121074	0.009042	Abcb9
ENSMUSG00000063019	2492.62	0.386123	0.107559	3.58988	0.000330828	0.00350047	Manbal
ENSMUSG00000033099	1285.37	0.38606	0.101259	3.81261	0.000137509	0.00185721	Nol12
ENSMUSG00000020098	671.239	0.385983	0.152655	2.52846	0.0114563	0.0467421	Pcbd1
ENSMUSG00000092564	278.67	0.385918	0.140985	2.73729	0.00619479	0.0299014	BC051226
ENSMUSG00000019782	2590.6	0.385865	0.100321	3.8463	0.000119916	0.00169092	Rwdd1
ENSMUSG00000074922	637.023	0.385623	0.10147	3.80037	0.000144478	0.00192774	Fam122a
ENSMUSG00000041453	59483.6	0.385451	0.123467	3.1219	0.00179686	0.0120864	Rpl21
ENSMUSG00000069678	415.412	0.385399	0.127699	3.01802	0.00254434	0.0156339	Pcgf1
ENSMUSG00000068742	2707.06	0.384993	0.115645	3.32909	0.000871297	0.00712224	Cry2
ENSMUSG00000065990	2810.29	0.384844	0.111166	3.46188	0.000536407	0.00496938	Aurkaip1
ENSMUSG00000034793	3188.99	0.384747	0.104034	3.69828	0.000217065	0.00258706	G6pc3
ENSMUSG00000032766	1367.2	0.384639	0.117139	3.28361	0.00102487	0.00804484	Gng11
ENSMUSG00000028878	3063.54	0.38452	0.0954935	4.02666	5.66e-05	0.000985459	Fam76a
ENSMUSG00000022671	921.885	0.383777	0.110175	3.48333	0.00049521	0.00469911	Mzt2
ENSMUSG00000030869	4051.49	0.383759	0.13355	2.87353	0.00405914	0.0220531	Ndufab1
ENSMUSG00000025289	1153.35	0.383363	0.148884	2.57491	0.0100267	0.0423944	Prdx4
ENSMUSG00000021290	3696.34	0.383021	0.119205	3.21312	0.00131301	0.00962944	Atp5mpl
ENSMUSG00000021023	1082.06	0.382521	0.141238	2.70834	0.00676201	0.0319133	Prorp
ENSMUSG00000021716	1521.26	0.382392	0.0879869	4.34601	1.39e-05	0.000380228	Srek1ip1
ENSMUSG00000098234	479.799	0.38087	0.144296	2.6395	0.00830274	0.0370363	Snhg6
ENSMUSG00000079435	13024.3	0.380455	0.116108	3.27674	0.00105012	0.00817439	Rpl36a
ENSMUSG00000003549	899.987	0.380368	0.133445	2.85037	0.00436687	0.0232141	Ercc1
ENSMUSG00000022972	1168.89	0.379915	0.108483	3.50206	0.000461673	0.00445983	Cfap298
ENSMUSG00000062683	867.489	0.379795	0.147812	2.56945	0.0101861	0.0428554	Atp5g2
ENSMUSG00000022551	6736.03	0.379762	0.113771	3.33795	0.000843999	0.00694144	Cyc1
ENSMUSG00000028756	10064.6	0.379346	0.134286	2.82491	0.00472937	0.0245566	Pink1
ENSMUSG00000031157	2006.02	0.3791	0.10053	3.77102	0.000162583	0.00210204	Pqbp1
ENSMUSG00000024646	22212	0.378454	0.133321	2.83867	0.00453015	0.0237743	Cyb5a
ENSMUSG00000000811	720.192	0.37765	0.130738	2.88861	0.00386954	0.0212819	Txnrd3
ENSMUSG00000016344	5788.36	0.377242	0.144188	2.61633	0.00888805	0.0388852	Ppdpf
ENSMUSG00000034892	28340.8	0.376676	0.132691	2.83874	0.00452921	0.0237743	Rps29
ENSMUSG00000042406	7603.8	0.376313	0.136706	2.75271	0.00591047	0.0288676	Atf4
ENSMUSG00000001285	1438.65	0.375659	0.120178	3.12584	0.00177295	0.0119599	Myg1
ENSMUSG00000027673	3719.03	0.375491	0.098621	3.80742	0.000140426	0.00188845	Ndufb5
ENSMUSG00000028643	1036.28	0.375165	0.11769	3.18772	0.00143397	0.0102713	Svbp
ENSMUSG00000022370	2191.71	0.375098	0.105666	3.54986	0.000385438	0.00391914	Mrpl13
ENSMUSG00000021775	6362.72	0.37409	0.135386	2.76313	0.00572508	0.0282193	Nr1d2
ENSMUSG00000038695	1115.12	0.374027	0.119413	3.13222	0.00173488	0.0117708	Josd2
ENSMUSG00000030291	1270.58	0.373842	0.109646	3.40954	0.000650719	0.00574199	Med21
ENSMUSG00000028609	1946.1	0.372661	0.129746	2.87224	0.0040757	0.0221047	Magoh
ENSMUSG00000042389	522.389	0.372247	0.139668	2.66522	0.00769374	0.0350923	Tsen2
ENSMUSG00000050608	3905.94	0.371971	0.12011	3.09691	0.00195549	0.0128404	Micos10
ENSMUSG00000024269	1432.57	0.371947	0.123079	3.02201	0.00251101	0.0154905	Tpgs2
ENSMUSG00000020857	9331.46	0.371895	0.13784	2.69802	0.00697533	0.0326735	Nme2
ENSMUSG00000012405	26006.5	0.371077	0.124932	2.97023	0.00297572	0.0175059	Rpl15
ENSMUSG00000049565	488.801	0.371011	0.138899	2.67109	0.00756063	0.0346895	Aknad1
ENSMUSG00000001962	3015.31	0.370912	0.0910549	4.0735	4.63e-05	0.000854275	Fam50a
ENSMUSG00000040771	1937.44	0.370637	0.112964	3.28103	0.00103429	0.00809142	Oard1
ENSMUSG00000020224	2482.68	0.370484	0.112353	3.29751	0.000975457	0.00774799	Llph
ENSMUSG00000027447	12952.2	0.37044	0.125046	2.96243	0.00305219	0.0178303	Cst3
ENSMUSG00000021286	1404.83	0.369788	0.11593	3.18976	0.00142391	0.0102229	Zfyve21
ENSMUSG00000022400	4070.19	0.369675	0.107186	3.44891	0.000562852	0.00513589	Rbx1
ENSMUSG00000031023	1270.93	0.369562	0.107501	3.43775	0.000586561	0.00528525	Akip1
ENSMUSG00000074211	927.336	0.367014	0.114902	3.19416	0.00140239	0.0101305	Sdhaf1
ENSMUSG00000024287	1699.72	0.366831	0.123865	2.96153	0.00306112	0.0178565	Thoc1
ENSMUSG00000021552	1200.89	0.366701	0.0917353	3.99738	6.4e-05	0.00107954	Gkap1
ENSMUSG00000060126	112130	0.366068	0.105577	3.46731	0.000525697	0.00490664	Tpt1
ENSMUSG00000066442	464.646	0.365999	0.130801	2.79814	0.00513981	0.0261238	Mthfs
ENSMUSG00000079523	12163.5	0.365528	0.135845	2.69076	0.00712886	0.033169	Tmsb10
ENSMUSG00000074227	35447.9	0.365413	0.136463	2.67774	0.00741215	0.0341987	Spint2
ENSMUSG00000022452	3704.21	0.36511	0.10039	3.63692	0.00027592	0.00305982	Smdt1
ENSMUSG00000025035	2068.53	0.364907	0.119082	3.06432	0.00218164	0.013978	Arl3
ENSMUSG00000010358	1780.7	0.364886	0.0931193	3.91848	8.91e-05	0.00136285	Ifi35
ENSMUSG00000025034	3642.87	0.36477	0.0959417	3.802	0.000143532	0.00192059	Trim8
ENSMUSG00000024346	2674.95	0.364669	0.12813	2.84609	0.00442602	0.0233827	Pfdn1
ENSMUSG00000014232	1126.42	0.363925	0.0930931	3.90926	9.26e-05	0.00139803	Cluap1
ENSMUSG00000104960	1643.26	0.363731	0.129677	2.80489	0.0050334	0.0257363	Snhg8
ENSMUSG00000019842	2173.47	0.363706	0.139137	2.61402	0.00894844	0.0390129	Traf3ip2
ENSMUSG00000024790	599.795	0.363435	0.0966685	3.7596	0.000170189	0.00216686	Sac3d1
ENSMUSG00000059554	627.504	0.363394	0.142731	2.54601	0.0108963	0.0450748	Ccdc28a
ENSMUSG00000031770	8470.03	0.363332	0.0995233	3.65072	0.000261505	0.00293939	Herpud1
ENSMUSG00000028062	4230.33	0.363295	0.10667	3.40576	0.000659791	0.00579208	Lamtor2
ENSMUSG00000049299	1678.76	0.363102	0.0913721	3.97388	7.07e-05	0.00116671	Trappc1
ENSMUSG00000009863	5185.58	0.362846	0.089221	4.06682	4.77e-05	0.000874832	Sdhb
ENSMUSG00000053483	1967.54	0.362629	0.104015	3.4863	0.00048976	0.00466154	Usp21
ENSMUSG00000020372	61184.6	0.362555	0.116486	3.11242	0.00185558	0.0123926	Rack1
ENSMUSG00000024414	1509.73	0.361429	0.105513	3.42544	0.000613806	0.00547812	Mrpl27
ENSMUSG00000024939	1552.61	0.361292	0.0979201	3.68967	0.000224549	0.00264335	Fam89b
ENSMUSG00000021760	2578.86	0.360923	0.137026	2.63397	0.00843942	0.0374908	Gpx8
ENSMUSG00000033970	1171.01	0.360748	0.138	2.61412	0.00894568	0.0390129	Rfc3
ENSMUSG00000115987	4594.4	0.360699	0.0889797	4.05372	5.04e-05	0.000909319	Vps28
ENSMUSG00000039016	1734.83	0.360615	0.111307	3.23984	0.00119599	0.00896035	Timm8b
ENSMUSG00000044813	2582.21	0.3605	0.104563	3.44769	0.000565397	0.00515396	Shb
ENSMUSG00000018599	743.099	0.360491	0.14351	2.51195	0.0120065	0.048387	Mief2
ENSMUSG00000036733	4395.73	0.360487	0.104369	3.45398	0.000552386	0.00507979	Rbm42
ENSMUSG00000021607	1990.52	0.360135	0.11955	3.01242	0.00259173	0.015822	Mrpl36
ENSMUSG00000050891	681.405	0.359784	0.110529	3.25512	0.00113345	0.0086087	Tatdn1
ENSMUSG00000093989	3620	0.35942	0.0946765	3.7963	0.000146872	0.00195003	Rnasek
ENSMUSG00000024856	2171.66	0.359231	0.118204	3.03907	0.00237309	0.0148793	Cdk2ap2
ENSMUSG00000020018	1525.66	0.359123	0.125677	2.8575	0.00426996	0.0228413	Snrpf
ENSMUSG00000039069	1064.33	0.358965	0.0830583	4.32184	1.55e-05	0.000408267	Mtg2
ENSMUSG00000002844	3139.64	0.358369	0.0873708	4.1017	4.1e-05	0.000785097	Adprh
ENSMUSG00000034880	1099.4	0.358327	0.0987834	3.6274	0.000286288	0.00314276	Mrpl34
ENSMUSG00000084957	827.219	0.35809	0.137929	2.59619	0.00942647	0.0405598	Bbip1
ENSMUSG00000074863	513.59	0.357914	0.140423	2.54883	0.0108084	0.0447813	Platr25
ENSMUSG00000003072	8232.23	0.357527	0.0904044	3.95475	7.66e-05	0.0012298	Atp5d
ENSMUSG00000024217	1633.54	0.357251	0.0945308	3.7792	0.000157333	0.00205398	Snrpc
ENSMUSG00000046096	1616.52	0.357192	0.0984345	3.62872	0.000284826	0.00313575	Mosmo
ENSMUSG00000005354	8635.19	0.357009	0.10224	3.49187	0.000479651	0.00459798	Txn2
ENSMUSG00000045160	1465.21	0.356744	0.115781	3.08119	0.00206177	0.0133651	Bola3
ENSMUSG00000060938	56824.1	0.356578	0.12086	2.95034	0.0031742	0.0183168	Rpl26
ENSMUSG00000003955	3230.86	0.356498	0.135281	2.63524	0.00840775	0.0373944	Fam162a
ENSMUSG00000068391	1311.09	0.356336	0.111556	3.19425	0.00140195	0.0101305	Chrac1
ENSMUSG00000015126	1310.25	0.356302	0.105535	3.37614	0.000735107	0.00627737	Tsr3
ENSMUSG00000072258	1604.43	0.356254	0.129578	2.74934	0.00597155	0.0290865	Taf1a
ENSMUSG00000017404	68735.5	0.355991	0.120558	2.95285	0.00314852	0.0182022	Rpl19
ENSMUSG00000079003	1629.07	0.355601	0.103072	3.45004	0.00056051	0.00512543	Samd1
ENSMUSG00000022428	962.79	0.355495	0.121083	2.93597	0.00332507	0.0189946	Cby1
ENSMUSG00000060860	3681.4	0.355195	0.124076	2.86272	0.00420024	0.0225713	Ube2s
ENSMUSG00000039568	3903.56	0.355094	0.125939	2.81956	0.00480896	0.0248392	Ubald1
ENSMUSG00000023262	422.606	0.354858	0.113562	3.12481	0.00177921	0.0119837	Acy1
ENSMUSG00000036114	883.293	0.354478	0.0964026	3.67706	0.000235936	0.00273557	Rpp25l
ENSMUSG00000030272	2522.43	0.353388	0.130335	2.71138	0.00670035	0.031718	Camk1
ENSMUSG00000018770	12524.7	0.353353	0.0893318	3.95552	7.64e-05	0.001229	Atp5g3
ENSMUSG00000032299	1610.27	0.353226	0.0856351	4.12478	3.71e-05	0.000735117	Commd4
ENSMUSG00000027131	2688.09	0.352897	0.0905774	3.89608	9.78e-05	0.00145214	Emc4
ENSMUSG00000031818	27179.2	0.352687	0.101074	3.4894	0.000484109	0.00463111	Cox4i1
ENSMUSG00000038776	10418	0.35236	0.095191	3.70161	0.000214235	0.00257136	Ephx1
ENSMUSG00000031609	830.761	0.352251	0.131948	2.66962	0.00759372	0.0347714	Sap30
ENSMUSG00000079641	22067.9	0.352176	0.121608	2.896	0.00377956	0.0209035	Rpl39
ENSMUSG00000037787	1672.61	0.352165	0.092737	3.79746	0.000146189	0.00194366	Coa8
ENSMUSG00000046432	1180.08	0.352124	0.128421	2.74195	0.00610752	0.0296371	Bex3
ENSMUSG00000036820	1048.44	0.352043	0.116807	3.01388	0.00257927	0.0157767	Amdhd2
ENSMUSG00000086784	1502.31	0.351896	0.0943152	3.73106	0.000190676	0.0023658	Isoc2a
ENSMUSG00000002635	792.445	0.351752	0.0875138	4.01939	5.83e-05	0.00100609	Pdcd2l
ENSMUSG00000021018	781.173	0.351501	0.108736	3.2326	0.00122668	0.00912471	Polr2h
ENSMUSG00000092607	1071.11	0.351425	0.107632	3.26505	0.00109443	0.00838366	Scnm1
ENSMUSG00000032562	20976.6	0.351377	0.0861641	4.07799	4.54e-05	0.000843629	Gnai2
ENSMUSG00000026087	3086.62	0.351368	0.108814	3.22906	0.00124198	0.00921297	Mrpl30
ENSMUSG00000054474	520.963	0.351348	0.126973	2.76711	0.00565562	0.0279724	Thnsl2
ENSMUSG00000034647	4043.37	0.351316	0.127301	2.75972	0.00578506	0.0284476	Ankrd12
ENSMUSG00000008036	3683.91	0.351103	0.0970747	3.61683	0.000298234	0.00323777	Ap2s1
ENSMUSG00000032398	1119	0.35096	0.101557	3.4558	0.000548666	0.00505797	Snapc5
ENSMUSG00000025762	1373.81	0.350851	0.134908	2.60067	0.00930413	0.0401439	Larp1b
ENSMUSG00000022913	939.151	0.350774	0.101179	3.46688	0.000526536	0.00490701	Psmg1
ENSMUSG00000046792	1192.87	0.350669	0.107212	3.2708	0.00107243	0.00827931	Zfp787
ENSMUSG00000026309	2567.24	0.350482	0.0916984	3.82212	0.00013231	0.00180914	Ilkap
ENSMUSG00000034789	2722.93	0.350478	0.0938668	3.73379	0.000188623	0.00234809	Rab24
ENSMUSG00000018659	1951.05	0.350404	0.0746867	4.69165	2.71e-06	0.000133094	Pnpo
ENSMUSG00000015335	727.615	0.350285	0.0987679	3.54655	0.000390316	0.00395801	Zdhhc12
ENSMUSG00000020219	2444.31	0.350251	0.111267	3.14783	0.00164485	0.0113488	Timm13
ENSMUSG00000118346	913.165	0.349763	0.118088	2.96187	0.00305772	0.0178478	Tmem179b
ENSMUSG00000024661	76155.1	0.349629	0.112578	3.10566	0.00189852	0.0125808	Fth1
ENSMUSG00000006931	2348.54	0.349472	0.122209	2.85962	0.00424146	0.0227407	P3h4
ENSMUSG00000079427	494.259	0.349421	0.117333	2.97803	0.00290108	0.0172215	Mthfsl
ENSMUSG00000003038	4535.42	0.349163	0.119774	2.91518	0.00355484	0.0199309	Hmgn2
ENSMUSG00000055401	2469.76	0.348762	0.0892326	3.90846	9.29e-05	0.00140006	Fbxo6
ENSMUSG00000010406	2840.21	0.348677	0.136599	2.55256	0.0106934	0.0444216	Mrpl52
ENSMUSG00000030037	1331.96	0.34852	0.107611	3.23871	0.00120073	0.00899231	Mrpl53
ENSMUSG00000024369	2315.02	0.348205	0.127853	2.72347	0.00646001	0.0309553	Nelfe
ENSMUSG00000028608	2436.97	0.34792	0.0835961	4.16192	3.16e-05	0.000651302	Czib
ENSMUSG00000036850	1185.74	0.347811	0.100157	3.47265	0.000515346	0.00484121	Mrpl41
ENSMUSG00000093803	1817.78	0.347585	0.103819	3.348	0.000813965	0.00674768	Ppp2r3d
ENSMUSG00000041429	543.409	0.347316	0.110165	3.15269	0.00161772	0.0112029	Nthl1
ENSMUSG00000001105	2580.54	0.347102	0.0862116	4.02617	5.67e-05	0.000985688	Ift20
ENSMUSG00000040006	2697.63	0.347058	0.117468	2.95448	0.00313197	0.0181177	Ginm1
ENSMUSG00000007656	7658.26	0.346099	0.108196	3.19882	0.00137991	0.0100046	Arpp19
ENSMUSG00000054000	315.244	0.346015	0.12984	2.66494	0.0077002	0.0350987	Tusc1
ENSMUSG00000055799	1458.11	0.345964	0.116369	2.973	0.00294909	0.0174181	Tcf7l1
ENSMUSG00000018287	2916.46	0.345884	0.0982877	3.5191	0.000433011	0.00426643	Spag7
ENSMUSG00000028898	1282.19	0.34567	0.0943827	3.66243	0.000249834	0.00285264	Trnau1ap
ENSMUSG00000008958	2801.49	0.345649	0.0843205	4.09923	4.15e-05	0.000790292	Vps72
ENSMUSG00000021288	6186.33	0.3452	0.124059	2.78255	0.00539337	0.0269525	Klc1
ENSMUSG00000026032	3854.21	0.34511	0.11659	2.96003	0.00307613	0.0179107	Ndufb3
ENSMUSG00000071415	52170.5	0.344976	0.127108	2.71404	0.00664691	0.0315686	Rpl23
ENSMUSG00000061118	1294.86	0.344685	0.0767622	4.4903	7.11e-06	0.000245267	Dnajc30
ENSMUSG00000002733	3300.22	0.344141	0.123616	2.78395	0.00537006	0.0268933	Plekha3
ENSMUSG00000002768	3178.94	0.343997	0.108148	3.18081	0.00146866	0.0104187	Mea1
ENSMUSG00000036751	8717.09	0.343	0.101099	3.39271	0.000692052	0.00601617	Cox6b1
ENSMUSG00000059772	1276.43	0.342549	0.112043	3.05729	0.00223348	0.0142372	Slx1b
ENSMUSG00000030541	2115.51	0.342224	0.123923	2.76158	0.00575232	0.0283312	Idh2
ENSMUSG00000061983	53164.5	0.341655	0.110697	3.08641	0.00202591	0.013192	Rps12
ENSMUSG00000038880	2309.41	0.34161	0.0807273	4.23165	2.32e-05	0.00053531	Mrps34
ENSMUSG00000025393	52705.2	0.341046	0.0949582	3.59154	0.000328728	0.00348022	Atp5b
ENSMUSG00000043342	805.322	0.34104	0.0842253	4.04913	5.14e-05	0.000917618	Hoxd9
ENSMUSG00000044030	2705.47	0.340384	0.0834267	4.08003	4.5e-05	0.00084054	Irf2bp1
ENSMUSG00000019710	4584.79	0.340089	0.0939273	3.62077	0.000293725	0.00320365	Mrpl24
ENSMUSG00000030204	3792.1	0.339996	0.0760225	4.4723	7.74e-06	0.000257394	Ddx47
ENSMUSG00000024135	1153.82	0.339784	0.128021	2.65413	0.00795143	0.0359443	Srbd1
ENSMUSG00000035325	9718.36	0.339515	0.109009	3.11455	0.00184225	0.0123211	Sec31a
ENSMUSG00000086158	536.232	0.339478	0.0954267	3.55747	0.000374447	0.00382604	Ccpg1os
ENSMUSG00000036992	675.78	0.339214	0.112178	3.02388	0.00249552	0.0154203	Nxt1
ENSMUSG00000023079	1937.62	0.339133	0.124977	2.71357	0.00665626	0.0315811	Gtf2ird1
ENSMUSG00000014470	2329.01	0.338898	0.0812694	4.17005	3.05e-05	0.00063196	Rnf166
ENSMUSG00000056608	5647.43	0.338821	0.109519	3.09371	0.00197672	0.0129435	Chd9
ENSMUSG00000078765	1125.58	0.338772	0.100605	3.36734	0.000758972	0.00641366	U2af1l4
ENSMUSG00000002043	2382.8	0.338771	0.12487	2.71299	0.00666799	0.0316274	Trappc6a
ENSMUSG00000058267	2240.97	0.338567	0.109681	3.08683	0.00202301	0.0131777	Mrps14
ENSMUSG00000055041	983.084	0.3383	0.0965877	3.50252	0.000460883	0.00445449	Commd5
ENSMUSG00000028458	3507.98	0.338246	0.0999322	3.38475	0.000712423	0.00613413	Tesk1
ENSMUSG00000055239	4568.14	0.338115	0.0717254	4.71402	2.43e-06	0.000124149	Kcmf1
ENSMUSG00000053754	6591.3	0.338079	0.133964	2.52365	0.0116144	0.0472534	Chd8
ENSMUSG00000031987	5547.07	0.33799	0.117282	2.88187	0.00395324	0.0216344	Egln1
ENSMUSG00000056962	1472.7	0.337718	0.0972132	3.47399	0.000512771	0.0048221	Jmjd6
ENSMUSG00000035278	2336.55	0.337445	0.111445	3.0279	0.0024626	0.0152571	Plekhj1
ENSMUSG00000049882	479.805	0.337367	0.0921253	3.66205	0.000250208	0.00285343	Vcpkmt
ENSMUSG00000079197	4589.23	0.337297	0.108521	3.10813	0.00188275	0.012525	Psme2
ENSMUSG00000007892	94316.5	0.336964	0.117429	2.86951	0.00411109	0.022209	Rplp1
ENSMUSG00000002661	542.647	0.336667	0.107146	3.14214	0.00167716	0.0114851	Alkbh7
ENSMUSG00000060679	1851.01	0.336254	0.0700554	4.79983	1.59e-06	9.41e-05	Mrps9
ENSMUSG00000036352	1435.5	0.336077	0.106946	3.1425	0.00167512	0.0114809	Ubac1
ENSMUSG00000091625	553.533	0.335457	0.115099	2.91451	0.00356247	0.0199558	Lsm5
ENSMUSG00000016637	810.682	0.335453	0.10226	3.28039	0.00103662	0.00810291	Ift27
ENSMUSG00000007050	799.316	0.335366	0.134144	2.50004	0.0124179	0.0496082	Lsm2
ENSMUSG00000025260	3940.91	0.33334	0.0943763	3.53203	0.000412378	0.0041119	Hsd17b10
ENSMUSG00000019370	11547.5	0.333151	0.117401	2.83771	0.00454391	0.0238244	Calm3
ENSMUSG00000037710	3412.55	0.332428	0.0875093	3.79878	0.000145411	0.00193743	Cisd1
ENSMUSG00000090137	11851.3	0.331938	0.13188	2.51697	0.0118368	0.0478882	Uba52
ENSMUSG00000039759	931.896	0.33146	0.128609	2.57726	0.00995862	0.0422296	Thap3
ENSMUSG00000020775	2329.58	0.331243	0.0867168	3.81983	0.000133545	0.00182203	Mrpl38
ENSMUSG00000059291	41539.1	0.33097	0.111386	2.97137	0.00296471	0.0174679	Rpl11
ENSMUSG00000024970	1224.62	0.330768	0.131892	2.50787	0.0121462	0.0487816	Spindoc
ENSMUSG00000022193	5867.35	0.330643	0.110837	2.98316	0.00285287	0.0169801	Psmb5
ENSMUSG00000061104	6744.92	0.330038	0.0965341	3.41888	0.000628796	0.00559537	Sap18b
ENSMUSG00000056201	25462	0.329918	0.0952887	3.46229	0.00053559	0.00496427	Cfl1
ENSMUSG00000039263	3634.84	0.329883	0.100986	3.26662	0.0010884	0.0083545	Npepl1
ENSMUSG00000078201	567.034	0.329472	0.107073	3.07709	0.00209033	0.0135314	Tmem203
ENSMUSG00000059355	2625.17	0.328439	0.0855921	3.83726	0.000124414	0.00172761	Wdr83os
ENSMUSG00000046230	3458.05	0.328407	0.0953505	3.44421	0.000572734	0.00519907	Vps13a
ENSMUSG00000020267	6878.19	0.327983	0.110233	2.97535	0.0029265	0.0173244	Hint1
ENSMUSG00000024387	4241.27	0.327737	0.106053	3.09031	0.00199944	0.013065	Csnk2b
ENSMUSG00000041840	726.909	0.327671	0.0887857	3.69059	0.000223737	0.00263816	Haus1
ENSMUSG00000029319	2686.38	0.32761	0.0825019	3.97094	7.16e-05	0.00117499	Coq2
ENSMUSG00000042210	887.152	0.32749	0.108309	3.02366	0.00249734	0.0154264	Abhd14a
ENSMUSG00000005378	1390.54	0.327385	0.112976	2.89783	0.0037576	0.0208311	Bud23
ENSMUSG00000006728	5745.17	0.32734	0.0884957	3.69894	0.000216503	0.00258372	Cdk4
ENSMUSG00000038717	9878.68	0.327182	0.11396	2.87103	0.00409139	0.0221577	Atp5l
ENSMUSG00000024829	1362.61	0.326205	0.0903046	3.61227	0.000303523	0.0032805	Mrpl21
ENSMUSG00000034708	9760.37	0.326171	0.111363	2.92889	0.00340169	0.0192803	Grn
ENSMUSG00000025464	1060.4	0.326158	0.123418	2.64272	0.00822439	0.0368497	Paox
ENSMUSG00000073676	3586.9	0.325776	0.103086	3.16023	0.00157646	0.0109901	Hspe1
ENSMUSG00000074064	2122.54	0.325425	0.0945157	3.44308	0.000575135	0.00520553	Mlycd
ENSMUSG00000028398	1003.59	0.325065	0.118374	2.74608	0.00603121	0.0293503	Dmac1
ENSMUSG00000041736	5587.5	0.324869	0.103382	3.14241	0.00167563	0.0114809	Tspo
ENSMUSG00000044709	1729.2	0.324802	0.115063	2.82282	0.00476031	0.0246695	Gemin7
ENSMUSG00000026404	633.679	0.324796	0.097303	3.33798	0.000843891	0.00694144	Ddx59
ENSMUSG00000068290	5034.99	0.324734	0.0761935	4.26196	2.03e-05	0.000486134	Ddrgk1
ENSMUSG00000073982	1615.4	0.32472	0.105138	3.08851	0.0020116	0.013117	Rhog
ENSMUSG00000013593	9792.14	0.324547	0.110768	2.92996	0.00339004	0.0192581	Ndufs2
ENSMUSG00000027667	1245.18	0.324007	0.113229	2.86151	0.00421626	0.0226444	Zfp639
ENSMUSG00000004268	2343.59	0.324003	0.0910059	3.56024	0.000370514	0.00380035	Emg1
ENSMUSG00000066235	880.406	0.323861	0.12809	2.52838	0.0114591	0.0467432	Pomgnt2
ENSMUSG00000034345	2802.82	0.323271	0.0938122	3.44593	0.000569088	0.00517754	Gtf2h5
ENSMUSG00000022751	1090.01	0.323173	0.0883141	3.65936	0.000252842	0.00287126	Nit2
ENSMUSG00000079557	4388.41	0.322958	0.121198	2.66472	0.00770533	0.035111	Marchf2
ENSMUSG00000053291	1849.95	0.322337	0.0714104	4.51387	6.37e-06	0.000228335	Rab4b
ENSMUSG00000091537	4924.32	0.322247	0.122894	2.62215	0.00873762	0.0384464	Tma7
ENSMUSG00000020877	703.039	0.322208	0.117196	2.7493	0.00597234	0.0290865	Scrn2
ENSMUSG00000002580	3280.82	0.321798	0.124152	2.59196	0.00954313	0.0408835	Mien1
ENSMUSG00000022837	1098.18	0.32174	0.11362	2.83173	0.00462966	0.0241592	Iqcb1
ENSMUSG00000032047	5592.7	0.32145	0.106732	3.01174	0.00259752	0.0158418	Acat1
ENSMUSG00000044155	1478.27	0.321342	0.0872499	3.683	0.000230502	0.0026959	Lsm8
ENSMUSG00000025283	12238	0.321238	0.121104	2.65257	0.00798808	0.0360405	Sat1
ENSMUSG00000040767	618.214	0.320809	0.126074	2.54462	0.0109398	0.0452149	Snrnp25
ENSMUSG00000025645	746.541	0.320327	0.11533	2.77749	0.00547799	0.0272736	Ccdc51
ENSMUSG00000026154	860.655	0.320035	0.10077	3.17588	0.00149383	0.0105632	Sdhaf4
ENSMUSG00000048277	5827.01	0.319992	0.0895986	3.57139	0.000355087	0.00369055	Syngr2
ENSMUSG00000001794	19747.2	0.319809	0.0911403	3.50897	0.000449848	0.00438564	Capns1
ENSMUSG00000002728	2072	0.31961	0.0894339	3.5737	0.000351975	0.00366023	Naa20
ENSMUSG00000030271	587.201	0.318991	0.0842423	3.78659	0.00015273	0.00200365	Ogg1
ENSMUSG00000031807	3322.13	0.318728	0.114174	2.79161	0.00524469	0.0264704	Pgls
ENSMUSG00000014554	1778.05	0.318721	0.0881132	3.61717	0.000297837	0.00323777	Dguok
ENSMUSG00000018861	607.366	0.318666	0.12503	2.54872	0.0108118	0.0447844	Fdxr
ENSMUSG00000026544	555.862	0.318578	0.117386	2.71394	0.00664882	0.0315697	Dusp23
ENSMUSG00000028161	11824.3	0.318567	0.123553	2.57839	0.00992605	0.0421148	Ppp3ca
ENSMUSG00000024944	2463.62	0.317317	0.0840742	3.77424	0.000160494	0.00208798	Arl2
ENSMUSG00000091780	568.275	0.317142	0.112035	2.83074	0.00464398	0.024211	Sco2
ENSMUSG00000030652	1988.48	0.316983	0.110434	2.87035	0.00410018	0.0221759	Coq7
ENSMUSG00000053768	4155.84	0.316943	0.0916595	3.45783	0.000544536	0.00502979	Chchd3
ENSMUSG00000058443	53623.6	0.316855	0.0983773	3.22081	0.00127828	0.0094226	Rpl10-ps3
ENSMUSG00000107283	3062.64	0.316286	0.0832719	3.79823	0.000145731	0.00193894	Mpv17
ENSMUSG00000042992	834.215	0.316283	0.118885	2.66041	0.00780456	0.0354598	Borcs5
ENSMUSG00000031059	6144.88	0.316202	0.084281	3.75176	0.000175601	0.00221946	Ndufb11
ENSMUSG00000085793	826.485	0.31601	0.110761	2.85308	0.0043298	0.0231153	Lin52
ENSMUSG00000038812	2129.77	0.315602	0.100964	3.1259	0.00177261	0.0119599	Trmt112
ENSMUSG00000022553	4710.3	0.31544	0.076546	4.12093	3.77e-05	0.00074266	Maf1
ENSMUSG00000026433	931.087	0.315416	0.09644	3.27059	0.00107321	0.00828072	Rab29
ENSMUSG00000059895	4417.22	0.315274	0.120657	2.61297	0.00897604	0.0390697	Ptp4a3
ENSMUSG00000026799	827.596	0.315054	0.104833	3.0053	0.00265322	0.016103	Med27
ENSMUSG00000053329	3666.39	0.31499	0.0813729	3.87094	0.000108416	0.00156935	Gatd3a
ENSMUSG00000019659	2835.41	0.314755	0.111233	2.82968	0.00465949	0.0242736	Ccdc12
ENSMUSG00000022681	2124.64	0.314695	0.0663484	4.74307	2.11e-06	0.000112873	Ntan1
ENSMUSG00000004610	8276.46	0.314575	0.121388	2.59148	0.00955654	0.040928	Etfb
ENSMUSG00000024516	2478.26	0.314287	0.109141	2.87964	0.00398123	0.0217116	Sec11c
ENSMUSG00000031848	2405.13	0.314231	0.0907086	3.46418	0.000531849	0.004937	Lsm4
ENSMUSG00000034321	1052.55	0.314008	0.0823059	3.81513	0.000136109	0.00184362	Exosc1
ENSMUSG00000050002	1203.81	0.313782	0.0941488	3.33283	0.000859668	0.00704868	Idnk
ENSMUSG00000024007	1537.47	0.313622	0.117905	2.65997	0.00781485	0.0354894	Ppil1
ENSMUSG00000037089	2475.52	0.313604	0.0826157	3.79594	0.000147084	0.00195003	Slc35b2
ENSMUSG00000029394	3167.26	0.313175	0.08124	3.85494	0.00011576	0.00164792	Cdk2ap1
ENSMUSG00000014771	1266.06	0.312407	0.0914636	3.41564	0.000636314	0.00563876	Pdcd2
ENSMUSG00000003581	1110.63	0.312244	0.0949571	3.28826	0.00100809	0.00795613	Rnf215
ENSMUSG00000050188	769.287	0.312079	0.0815113	3.82866	0.000128841	0.00177463	Lsm10
ENSMUSG00000018858	1846.33	0.311953	0.0929191	3.35726	0.000787205	0.00656646	Mrpl58
ENSMUSG00000044627	7100.6	0.311842	0.0912534	3.41732	0.000632413	0.00561746	Swi5
ENSMUSG00000036781	4407.25	0.311597	0.108903	2.86125	0.00421977	0.0226568	Rps27l
ENSMUSG00000033543	2108.13	0.311574	0.088376	3.52555	0.000422608	0.00419478	Gtf2a2
ENSMUSG00000022556	2276.57	0.311382	0.110516	2.81752	0.00483962	0.0249427	Hsf1
ENSMUSG00000015149	4398.8	0.311374	0.0885116	3.51789	0.000434997	0.00428215	Sirt2
ENSMUSG00000043284	1581.2	0.310622	0.0966197	3.2149	0.0013049	0.00959248	Tmem11
ENSMUSG00000051007	2167.01	0.310474	0.104295	2.97687	0.00291211	0.017261	Gatd1
ENSMUSG00000027371	1347.37	0.310352	0.120751	2.57017	0.0101649	0.0427899	Fahd2a
ENSMUSG00000021079	678.718	0.310241	0.118586	2.61616	0.00889245	0.0388863	Timm9
ENSMUSG00000023861	3976.64	0.310195	0.0967396	3.20649	0.00134363	0.00980414	Mpc1
ENSMUSG00000040482	859.725	0.310151	0.11952	2.59496	0.00946017	0.0406488	Dxo
ENSMUSG00000068335	936.028	0.309835	0.094207	3.28888	0.00100588	0.00794542	Dok1
ENSMUSG00000057388	2211.8	0.309461	0.0921148	3.35952	0.000780791	0.00653913	Mrpl18
ENSMUSG00000042419	1006.87	0.307784	0.120732	2.54932	0.0107934	0.0447534	Nfkbil1
ENSMUSG00000020211	2610.46	0.306344	0.101011	3.03277	0.00242319	0.0150976	Sf3a2
ENSMUSG00000075528	1614.39	0.306152	0.0713957	4.28811	1.8e-05	0.000451948	Aarsd1
ENSMUSG00000042380	1366.73	0.306084	0.0919403	3.32917	0.000871064	0.00712224	Smim12
ENSMUSG00000003346	2953.7	0.305694	0.0918235	3.32915	0.00087111	0.00712224	Abhd17a
ENSMUSG00000033917	4073.4	0.304455	0.0843241	3.61053	0.000305571	0.0032939	Gde1
ENSMUSG00000025337	5614.74	0.303775	0.071748	4.23391	2.3e-05	0.000531833	Sbds
ENSMUSG00000062647	46377.1	0.303671	0.0958846	3.16705	0.00153995	0.0107998	Rpl7a
ENSMUSG00000061286	2101.69	0.303567	0.119281	2.54496	0.010929	0.0451803	Exosc5
ENSMUSG00000042675	3484.42	0.303298	0.0886972	3.41948	0.000627416	0.00558629	Ypel3
ENSMUSG00000041777	2982.26	0.302744	0.0901129	3.35961	0.00078053	0.00653913	Cir1
ENSMUSG00000022471	1635.4	0.302452	0.102777	2.94279	0.00325269	0.0186835	Xrcc6
ENSMUSG00000022760	1025.18	0.30197	0.0817931	3.69188	0.000222602	0.00262973	Thap7
ENSMUSG00000031388	2185.72	0.301817	0.0831232	3.63096	0.000282368	0.00311968	Naa10
ENSMUSG00000000399	5537.14	0.301758	0.0845972	3.567	0.000361095	0.00374186	Ndufa9
ENSMUSG00000036430	1087.08	0.30106	0.0994421	3.02749	0.00246597	0.0152679	Tbcc
ENSMUSG00000026171	1506.31	0.300874	0.0946063	3.18027	0.00147138	0.0104281	Rnf25
ENSMUSG00000021243	1801.56	0.30079	0.0964535	3.1185	0.00181774	0.0121832	Fcf1
ENSMUSG00000048930	1891.17	0.299605	0.11645	2.57282	0.0100873	0.0425634	Tada3
ENSMUSG00000004931	1777.01	0.299469	0.101313	2.95588	0.00311775	0.0180708	Apba3
ENSMUSG00000033706	1084.59	0.299341	0.110587	2.70684	0.00679274	0.0320503	Smyd5
ENSMUSG00000024191	1000.68	0.299244	0.0953345	3.13888	0.00169593	0.0115694	Bnip1
ENSMUSG00000044876	1100.31	0.299008	0.10189	2.93461	0.00333962	0.0190603	Zfp444
ENSMUSG00000053898	9754.82	0.298774	0.0996313	2.9988	0.00271044	0.0163636	Ech1
ENSMUSG00000031386	5253.16	0.298582	0.114865	2.59941	0.00933836	0.0402545	Hcfc1
ENSMUSG00000020922	2170	0.298371	0.0952195	3.1335	0.00172732	0.011728	Lsm12
ENSMUSG00000070319	7338.3	0.297924	0.0869439	3.42662	0.000611133	0.0054609	Eif3g
ENSMUSG00000039615	6373.65	0.297839	0.085977	3.46418	0.00053186	0.004937	Stub1
ENSMUSG00000051403	6701.82	0.297761	0.0900209	3.30768	0.000940715	0.00753858	Ppp1r37
ENSMUSG00000037022	1211.93	0.29768	0.101978	2.91906	0.00351094	0.0197378	Mmaa
ENSMUSG00000041625	1301.72	0.297585	0.109177	2.72572	0.00641613	0.0307607	Ggact
ENSMUSG00000009640	1154	0.297417	0.0816909	3.64076	0.000271834	0.00302827	Dmap1
ENSMUSG00000022312	18718.6	0.29732	0.0885416	3.35797	0.000785164	0.0065603	Eif3h
ENSMUSG00000029911	1711.65	0.297159	0.0831319	3.57454	0.000350838	0.00365379	Ssbp1
ENSMUSG00000054428	5170.68	0.296612	0.11458	2.58869	0.0096343	0.0411801	Atpif1
ENSMUSG00000022620	2124.38	0.296485	0.10967	2.70342	0.00686307	0.032309	Arsa
ENSMUSG00000005150	1258.72	0.296473	0.0801434	3.69928	0.000216211	0.00258187	Wdr83
ENSMUSG00000040390	1472.49	0.296066	0.104975	2.82034	0.00479723	0.0248038	Map3k10
ENSMUSG00000079184	2103.7	0.295817	0.0946697	3.12473	0.00177966	0.0119837	Mphosph8
ENSMUSG00000029681	2902.9	0.295384	0.0949781	3.11002	0.00187075	0.0124628	Bcl7b
ENSMUSG00000030983	3267.44	0.295328	0.0911938	3.23846	0.00120176	0.00899284	Bccip
ENSMUSG00000032673	1206.72	0.295236	0.094277	3.13158	0.00173868	0.0117923	Prorsd1
ENSMUSG00000045107	425.652	0.294257	0.117709	2.49988	0.0124236	0.0496203	Saysd1
ENSMUSG00000035585	4030.29	0.294159	0.0867543	3.39072	0.000697097	0.0060415	Tsen34
ENSMUSG00000022223	1633.96	0.294092	0.100774	2.91833	0.00351906	0.0197714	Sdr39u1
ENSMUSG00000033157	711.216	0.294089	0.109146	2.69446	0.00705022	0.0329256	Abhd10
ENSMUSG00000015290	3751.73	0.293933	0.0718577	4.09049	4.3e-05	0.000809965	Ubl4a
ENSMUSG00000028651	1650.06	0.293837	0.0941754	3.1201	0.00180788	0.0121345	Ppie
ENSMUSG00000033940	6530.91	0.293438	0.0918734	3.19394	0.00140344	0.0101342	Brk1
ENSMUSG00000020738	9849.89	0.293078	0.0802765	3.65086	0.000261362	0.00293939	Sumo2
ENSMUSG00000035199	6828.96	0.292565	0.0849696	3.44317	0.000574928	0.00520553	Arl6ip5
ENSMUSG00000026279	2212.11	0.292516	0.113943	2.56721	0.010252	0.0430254	Thap4
ENSMUSG00000026849	1069.55	0.292411	0.0941136	3.107	0.00188994	0.0125482	Tor1a
ENSMUSG00000055720	2323.79	0.291604	0.072735	4.00913	6.09e-05	0.00104029	Ubl7
ENSMUSG00000109324	5089.87	0.291536	0.101508	2.87205	0.00407818	0.0221093	Prmt1
ENSMUSG00000032612	6845.64	0.291365	0.094175	3.09387	0.00197566	0.0129411	Usp4
ENSMUSG00000020514	866.156	0.291123	0.113839	2.55733	0.0105479	0.0439536	Mrpl22
ENSMUSG00000063200	3902.25	0.290944	0.0917893	3.1697	0.00152597	0.0107258	Nol7
ENSMUSG00000028416	9252.29	0.290455	0.0837778	3.46697	0.000526361	0.00490701	Bag1
ENSMUSG00000060739	14868.1	0.290274	0.0930293	3.12024	0.00180704	0.0121332	Nsa2
ENSMUSG00000026172	796.075	0.290169	0.0937719	3.09442	0.001972	0.0129307	Bcs1l
ENSMUSG00000031839	6873.65	0.290018	0.0755071	3.84094	0.000122564	0.00171079	Hsbp1
ENSMUSG00000033701	4016.89	0.28979	0.106987	2.70866	0.00675561	0.0319133	Acbd6
ENSMUSG00000037103	932.668	0.289691	0.103801	2.79084	0.00525712	0.0265147	Dcaf15
ENSMUSG00000031146	6346.26	0.289227	0.0977251	2.9596	0.00308041	0.01793	Plp2
ENSMUSG00000045316	1205.49	0.288828	0.0879097	3.28551	0.00101798	0.00801065	Fahd1
ENSMUSG00000018809	780.745	0.288713	0.1031	2.80031	0.00510535	0.026005	Smyd4
ENSMUSG00000035890	1876.56	0.288686	0.0969473	2.97777	0.00290357	0.0172267	Rnf126
ENSMUSG00000036315	1011.8	0.288537	0.0915064	3.15319	0.00161495	0.0111919	Znrd1
ENSMUSG00000026810	1653.39	0.288429	0.0926966	3.11154	0.00186112	0.0124251	Dpm2
ENSMUSG00000027953	2104.44	0.288232	0.0808105	3.56676	0.00036142	0.00374186	Slc50a1
ENSMUSG00000029152	9463.47	0.287906	0.083148	3.46258	0.00053503	0.00496152	Ociad1
ENSMUSG00000000827	4665.72	0.287369	0.102914	2.79234	0.00523288	0.0264424	Tpd52l2
ENSMUSG00000005625	7096.56	0.287118	0.0727982	3.94403	8.01e-05	0.00126673	Psmd4
ENSMUSG00000047719	651.942	0.287032	0.106427	2.69699	0.00699701	0.032726	Ubiad1
ENSMUSG00000063235	1502.58	0.286941	0.0946413	3.03188	0.00243039	0.0151324	Ptpmt1
ENSMUSG00000020801	541.536	0.286686	0.0971653	2.95049	0.00317268	0.0183137	Med31
ENSMUSG00000091803	1519.48	0.286584	0.104415	2.74467	0.00605716	0.029446	Cox16
ENSMUSG00000072772	3779.06	0.286547	0.0996592	2.87527	0.00403684	0.0219638	Grcc10
ENSMUSG00000029326	1080.34	0.286042	0.0843284	3.392	0.000693841	0.00602893	Enoph1
ENSMUSG00000021771	10309	0.285756	0.0696201	4.1045	4.05e-05	0.000780425	Vdac2
ENSMUSG00000029623	4627.05	0.285705	0.0962769	2.96753	0.00300198	0.0175936	Pdap1
ENSMUSG00000024645	1262.49	0.285473	0.108913	2.62111	0.00876431	0.0385223	Timm21
ENSMUSG00000007570	1414.86	0.285236	0.0742953	3.83922	0.000123425	0.00171897	Fance
ENSMUSG00000061613	3390.35	0.285084	0.0946867	3.01082	0.00260547	0.01588	U2af1
ENSMUSG00000025878	2009.75	0.284533	0.10578	2.68985	0.00714843	0.0332436	Uimc1
ENSMUSG00000030035	3657.59	0.28431	0.0814854	3.48909	0.000484659	0.00463111	Wbp1
ENSMUSG00000019857	1287.99	0.284191	0.107512	2.64334	0.00820925	0.0367906	Asf1a
ENSMUSG00000031534	1174.85	0.284053	0.0867254	3.27531	0.00105545	0.00820226	Smim19
ENSMUSG00000029726	3010.02	0.283938	0.0869095	3.26705	0.00108674	0.00834517	Mepce
ENSMUSG00000057788	2450.8	0.283484	0.102821	2.75707	0.00583219	0.028582	Ddx49
ENSMUSG00000005204	3390.45	0.283454	0.110488	2.56548	0.0103034	0.0431852	Senp3
ENSMUSG00000028029	3390.64	0.282907	0.0913096	3.09833	0.00194616	0.012797	Aimp1
ENSMUSG00000059586	1077.6	0.282259	0.0874744	3.22676	0.00125199	0.00926888	Nsmce2
ENSMUSG00000009549	5037.99	0.281846	0.0924655	3.04812	0.00230276	0.0145713	Srp14
ENSMUSG00000019179	10802.6	0.281775	0.0934492	3.01528	0.00256746	0.0157455	Mdh2
ENSMUSG00000024082	1494.4	0.281092	0.105562	2.66282	0.0077489	0.0352862	Ndufaf7
ENSMUSG00000025875	1532.56	0.280841	0.0958791	2.92911	0.0033993	0.0192803	Tspan17
ENSMUSG00000037606	4565.54	0.280776	0.0833184	3.36992	0.000751902	0.00638137	Osbpl5
ENSMUSG00000056459	414.982	0.280736	0.10932	2.56801	0.0102283	0.0429847	Zbtb25
ENSMUSG00000073481	4404.18	0.280673	0.111446	2.51847	0.0117868	0.0477575	Mtarc2
ENSMUSG00000003269	2643.5	0.280653	0.0764801	3.66962	0.000242911	0.002794	Cyth2
ENSMUSG00000002372	3765.07	0.280331	0.0658573	4.25663	2.08e-05	0.000494161	Ranbp3
ENSMUSG00000034259	1256.67	0.280062	0.109901	2.5483	0.0108249	0.0448166	Exosc4
ENSMUSG00000058546	46072.3	0.280007	0.104337	2.68368	0.00728162	0.0337458	Rpl23a
ENSMUSG00000061479	2919.93	0.279759	0.0812724	3.44224	0.000576918	0.00521841	Snrpa
ENSMUSG00000026096	724.023	0.279182	0.10051	2.77766	0.00547523	0.0272736	Osgepl1
ENSMUSG00000059689	1298.66	0.2789	0.0998038	2.79448	0.00519829	0.0263496	Zfp637
ENSMUSG00000068264	835.927	0.278684	0.0779445	3.57541	0.000349679	0.00364646	Ap5s1
ENSMUSG00000028907	1988.07	0.278643	0.0753966	3.6957	0.000219281	0.00260691	Utp11
ENSMUSG00000024862	2631.37	0.278552	0.0964134	2.88914	0.00386296	0.0212582	Klc2
ENSMUSG00000074656	9466.67	0.278427	0.091366	3.04738	0.00230847	0.0145864	Eif2s2
ENSMUSG00000017299	1612.81	0.277244	0.0983288	2.81956	0.00480892	0.0248392	Dnttip1
ENSMUSG00000035443	1242.86	0.277093	0.101127	2.74005	0.00614305	0.0297326	Thyn1
ENSMUSG00000016833	1464.83	0.277038	0.0865353	3.20144	0.00136743	0.00993558	Mrps18c
ENSMUSG00000031490	3103.79	0.276359	0.0944746	2.92522	0.00344214	0.0194619	Eif4ebp1
ENSMUSG00000029864	832.084	0.27618	0.105952	2.60666	0.00914312	0.0395766	Gstk1
ENSMUSG00000028821	4280.36	0.275072	0.0696375	3.95006	7.81e-05	0.00124426	Syf2
ENSMUSG00000019718	600.611	0.274875	0.0976862	2.81386	0.00489508	0.025171	L3hypdh
ENSMUSG00000042043	3778.75	0.274447	0.0917707	2.99057	0.00278458	0.0166843	Tbca
ENSMUSG00000027163	1155.97	0.274272	0.0905396	3.02931	0.00245113	0.015215	Commd9
ENSMUSG00000028683	1141.54	0.274269	0.0991349	2.76662	0.00566406	0.0280068	Eif2b3
ENSMUSG00000057594	670.959	0.274114	0.0932207	2.94048	0.00327702	0.0188001	Arl16
ENSMUSG00000015013	1366.14	0.273374	0.0934177	2.92637	0.00342948	0.0194137	Trappc2l
ENSMUSG00000061315	36465.8	0.273304	0.0896567	3.04833	0.00230115	0.0145713	Naca
ENSMUSG00000052456	2912.5	0.272985	0.0732828	3.72509	0.000195246	0.00240828	Get3
ENSMUSG00000078440	2392.77	0.27219	0.0920336	2.95751	0.00310134	0.0180219	Dohh
ENSMUSG00000013822	2038.13	0.271866	0.0972508	2.79551	0.0051818	0.0263015	Elof1
ENSMUSG00000020496	7445.04	0.271651	0.0901267	3.0141	0.00257744	0.0157707	Rnf187
ENSMUSG00000070493	14996.9	0.271496	0.0970948	2.7962	0.00517078	0.0262673	Chchd2
ENSMUSG00000034108	1859.42	0.271394	0.0959539	2.82838	0.00467835	0.0243407	Ccs
ENSMUSG00000044068	2174.55	0.271059	0.104922	2.58344	0.00978215	0.0416318	Zrsr1
ENSMUSG00000031851	1240.59	0.271033	0.0892369	3.03723	0.00238764	0.0149407	Ntpcr
ENSMUSG00000066760	1533.49	0.270198	0.102082	2.64687	0.0081241	0.0365224	Psg16
ENSMUSG00000053565	7973.39	0.270106	0.0829618	3.25579	0.00113076	0.00859875	Eif3k
ENSMUSG00000061360	1530.62	0.270015	0.101863	2.65077	0.00803082	0.0361985	Phf5a
ENSMUSG00000030042	1569.67	0.269625	0.0990038	2.72338	0.00646172	0.0309555	Pole4
ENSMUSG00000028218	1585.67	0.269539	0.103627	2.60106	0.00929371	0.0401081	Cibar1
ENSMUSG00000029310	2272.95	0.269268	0.0891297	3.02108	0.00251871	0.0155176	Nudt9
ENSMUSG00000042541	4819.19	0.26926	0.095194	2.82853	0.00467618	0.0243407	Sem1
ENSMUSG00000025381	4361.28	0.269231	0.0776204	3.46856	0.000523265	0.00489842	Cnpy2
ENSMUSG00000015671	7061.22	0.269226	0.0984076	2.73583	0.00622239	0.0299928	Psma2
ENSMUSG00000035198	1595.52	0.268571	0.0894206	3.00346	0.00266926	0.0161742	Tubg1
ENSMUSG00000096145	2244.66	0.267848	0.0871278	3.0742	0.00211066	0.0136209	Vkorc1
ENSMUSG00000011096	4218.79	0.267836	0.0868232	3.08485	0.00203654	0.0132428	Akt1s1
ENSMUSG00000019804	6183.22	0.267261	0.0813568	3.28504	0.00101967	0.00801843	Snx3
ENSMUSG00000022940	2373.44	0.266948	0.101563	2.62839	0.00857902	0.0379581	Pigp
ENSMUSG00000058240	2336.86	0.266237	0.0753667	3.53255	0.000411571	0.00410888	Cryzl1
ENSMUSG00000024824	626.141	0.265864	0.0920063	2.88962	0.00385704	0.0212402	Rad9a
ENSMUSG00000017747	987.725	0.265638	0.0837482	3.17187	0.00151462	0.0106701	Ghdc
ENSMUSG00000019054	4248.18	0.265594	0.0884077	3.0042	0.00266283	0.0161404	Fis1
ENSMUSG00000025580	4551	0.265433	0.101283	2.6207	0.00877488	0.0385519	Eif4a3
ENSMUSG00000024294	5585.99	0.265145	0.0937034	2.82962	0.00466037	0.0242736	Mib1
ENSMUSG00000046679	1347.15	0.265034	0.0826147	3.20807	0.00133627	0.00977354	C87436
ENSMUSG00000034875	1605.41	0.264831	0.085954	3.08108	0.00206249	0.0133652	Nudt19
ENSMUSG00000030339	5936.92	0.264325	0.0958679	2.75718	0.00583025	0.02858	Ltbr
ENSMUSG00000018567	14106	0.264075	0.0743406	3.55223	0.000381987	0.00389037	Gabarap
ENSMUSG00000030685	684.204	0.263763	0.098699	2.67239	0.00753124	0.0346035	Kctd13
ENSMUSG00000018565	1723.47	0.263687	0.0918544	2.87071	0.00409549	0.0221657	Elp5
ENSMUSG00000092417	661.402	0.262755	0.103225	2.54546	0.0109135	0.0451346	Gpank1
ENSMUSG00000032497	2876.31	0.262247	0.0829327	3.16216	0.00156602	0.0109359	Lrrfip2
ENSMUSG00000038462	4746.64	0.261624	0.0817745	3.19933	0.00137746	0.00999655	Uqcrfs1
ENSMUSG00000030805	3925.88	0.261451	0.0970594	2.69372	0.0070659	0.0329742	Stx4a
ENSMUSG00000029642	6455.61	0.2602	0.0915014	2.84367	0.00445972	0.0235144	Polr1d
ENSMUSG00000043445	2804.19	0.259462	0.0906122	2.86343	0.00419082	0.0225336	Pgp
ENSMUSG00000040158	3909.67	0.259414	0.102581	2.52887	0.0114429	0.0467078	Tax1bp3
ENSMUSG00000030826	2398.61	0.259322	0.0884844	2.9307	0.00338195	0.0192492	Bcat2
ENSMUSG00000032333	2112.91	0.258478	0.100413	2.57415	0.0100487	0.0424676	Stoml1
ENSMUSG00000061758	3025.37	0.2584	0.0874204	2.95583	0.00311828	0.0180708	Akr1b10
ENSMUSG00000015289	1307.43	0.258116	0.0869101	2.96992	0.00297882	0.0175071	Lage3
ENSMUSG00000044502	3919.53	0.25762	0.0712169	3.61739	0.000297585	0.00323777	Bod1
ENSMUSG00000002983	1226.15	0.256983	0.101607	2.52917	0.0114331	0.0466983	Relb
ENSMUSG00000029465	8245.75	0.25668	0.0900942	2.84902	0.00438544	0.0232469	Arpc3
ENSMUSG00000004096	3777.98	0.256679	0.0746685	3.43759	0.000586926	0.005286	Cwc15
ENSMUSG00000041632	1111.68	0.256282	0.0927235	2.76394	0.00571081	0.0281637	Mrps27
ENSMUSG00000080268	1809.44	0.256132	0.0889535	2.87939	0.00398447	0.0217229	Brms1
ENSMUSG00000033728	1458.92	0.255599	0.0860064	2.97187	0.00295997	0.0174565	Lrrc14
ENSMUSG00000048668	1118.72	0.255476	0.102273	2.49798	0.0124903	0.0497754	Rhno1
ENSMUSG00000024926	2421.94	0.255118	0.0811665	3.14315	0.00167143	0.0114689	Kat5
ENSMUSG00000030733	3609.11	0.254855	0.0696173	3.6608	0.000251428	0.00285866	Sh2b1
ENSMUSG00000074576	709.879	0.253185	0.10018	2.52729	0.0114947	0.0468582	Mocs3
ENSMUSG00000032456	568.442	0.253095	0.0957417	2.64352	0.00820479	0.0367794	Nmnat3
ENSMUSG00000026659	722.802	0.252979	0.0964292	2.62347	0.00870394	0.038359	Dusp12
ENSMUSG00000018882	1981.94	0.252979	0.0772594	3.2744	0.00105886	0.0082151	Mrpl45
ENSMUSG00000028779	3408.16	0.252538	0.0765821	3.29762	0.000975085	0.00774799	Pef1
ENSMUSG00000019428	11005.1	0.252309	0.0644778	3.91312	9.11e-05	0.00138455	Fkbp8
ENSMUSG00000074781	6671.49	0.251884	0.0916298	2.74893	0.00597895	0.0291111	Ube2n
ENSMUSG00000045996	983.504	0.251549	0.100252	2.50918	0.0121012	0.0486539	Polr2k
ENSMUSG00000022427	4686.51	0.250747	0.0883021	2.83965	0.00451634	0.0237396	Tomm22
ENSMUSG00000028857	2640.45	0.250093	0.0735991	3.39805	0.000678676	0.00592184	Tmem222
ENSMUSG00000002658	3072.97	0.250027	0.0979892	2.55158	0.0107237	0.0445179	Gtf2f1
ENSMUSG00000006589	2148.4	0.248751	0.0978507	2.54214	0.0110175	0.0454459	Aprt
ENSMUSG00000027968	1767.63	0.24858	0.0982951	2.52892	0.0114414	0.0467078	Larp7
ENSMUSG00000027937	2134.84	0.248579	0.0825923	3.00971	0.002615	0.0159197	Jtb
ENSMUSG00000020708	6769.89	0.248018	0.0838573	2.95763	0.00310019	0.0180219	Psmc5
ENSMUSG00000028745	21690.8	0.247505	0.0750574	3.29754	0.000975372	0.00774799	Capzb
ENSMUSG00000028700	3544.2	0.247211	0.0984849	2.51014	0.0120685	0.0485742	Pomgnt1
ENSMUSG00000024767	4178.28	0.247086	0.0709509	3.4825	0.000496758	0.00471141	Otub1
ENSMUSG00000027472	4084.75	0.246836	0.0737619	3.34639	0.000818708	0.00677801	Pdrg1
ENSMUSG00000002014	4809.14	0.245951	0.0978209	2.51429	0.0119271	0.0481706	Ssr4
ENSMUSG00000023277	1066.36	0.245899	0.0911307	2.69831	0.00696928	0.0326533	Twf2
ENSMUSG00000020832	1021.39	0.245401	0.0826903	2.96772	0.0030002	0.0175936	Eral1
ENSMUSG00000003546	2228.19	0.245278	0.0769165	3.18889	0.00142821	0.010246	Klc4
ENSMUSG00000035478	5709.15	0.244665	0.0775419	3.15526	0.00160353	0.0111292	Mbd3
ENSMUSG00000031347	2617.71	0.244464	0.0854472	2.861	0.00422308	0.0226681	Cetn2
ENSMUSG00000042111	1770.64	0.244293	0.0799884	3.05411	0.00225728	0.0143353	Ccdc115
ENSMUSG00000022337	2616.55	0.244198	0.0866378	2.81861	0.00482324	0.0249062	Emc2
ENSMUSG00000069631	1247.98	0.243874	0.0691857	3.52491	0.00042362	0.00420037	Strada
ENSMUSG00000032557	2997.42	0.24383	0.0804433	3.03108	0.00243678	0.0151629	Uba5
ENSMUSG00000071072	8091.92	0.243749	0.080382	3.03238	0.00242635	0.0151124	Ptges3
ENSMUSG00000047264	1331.03	0.243242	0.0833001	2.92007	0.00349957	0.0196916	Zfp358
ENSMUSG00000029433	2623	0.242135	0.0684293	3.53847	0.000402459	0.00404616	Diablo
ENSMUSG00000022174	4563.09	0.24209	0.0920711	2.62938	0.00855403	0.0378654	Dad1
ENSMUSG00000027305	909.743	0.242012	0.0939595	2.5757	0.0100037	0.0423633	Ndufaf1
ENSMUSG00000020778	1333.75	0.241585	0.0919627	2.62699	0.00861434	0.0380761	Ten1
ENSMUSG00000055302	15700.1	0.241453	0.0809803	2.98163	0.00286722	0.017038	Mrfap1
ENSMUSG00000031622	4778.26	0.2411	0.082279	2.93028	0.00338661	0.0192581	Sin3b
ENSMUSG00000003662	2600.6	0.24011	0.0917585	2.61676	0.00887679	0.038845	Ciao1
ENSMUSG00000020171	1788.24	0.239948	0.0876925	2.73624	0.00621458	0.0299706	Yeats4
ENSMUSG00000074649	2341.39	0.239843	0.0793809	3.02142	0.00251589	0.0155148	BC029722
ENSMUSG00000023806	2941.38	0.239688	0.0726839	3.29768	0.00097487	0.00774799	Rsph3b
ENSMUSG00000025724	3119.83	0.239633	0.092063	2.60293	0.00924319	0.0399268	Sec11a
ENSMUSG00000027566	6732.39	0.239391	0.0838944	2.85348	0.00432428	0.0230923	Psma7
ENSMUSG00000035342	5763.45	0.238137	0.0935273	2.54617	0.0108912	0.0450636	Lzts2
ENSMUSG00000028847	3822.8	0.238097	0.0790206	3.01311	0.00258587	0.0157965	Trappc3
ENSMUSG00000054237	995.334	0.237988	0.0759361	3.13406	0.00172406	0.0117144	Fra10ac1
ENSMUSG00000032324	6535.9	0.237804	0.0813738	2.92237	0.0034738	0.0195996	Tspan3
ENSMUSG00000025290	55017.1	0.237752	0.0947074	2.51039	0.0120599	0.0485652	Rps24
ENSMUSG00000040331	2821.85	0.235597	0.0769126	3.06319	0.00218994	0.0140264	Nsmce4a
ENSMUSG00000032301	5364.22	0.235361	0.0864683	2.72193	0.00649012	0.0310444	Psma4
ENSMUSG00000024941	4785.53	0.235194	0.0772882	3.04308	0.00234171	0.0147467	Scyl1
ENSMUSG00000037058	9271.87	0.234996	0.0779814	3.01349	0.00258266	0.0157871	Paip2
ENSMUSG00000015542	1131.76	0.234085	0.0784713	2.98307	0.00285376	0.0169801	Nat9
ENSMUSG00000060601	4611.42	0.233622	0.0899989	2.59584	0.00943608	0.0405825	Nr1h2
ENSMUSG00000026197	945.451	0.232957	0.0830262	2.80582	0.00501885	0.0256759	Zfand2b
ENSMUSG00000026260	5639.73	0.232932	0.0831367	2.80179	0.00508192	0.0259279	Ndufa10
ENSMUSG00000074811	693.162	0.232808	0.0925171	2.51637	0.0118569	0.0479491	Hps6
ENSMUSG00000025781	13180.1	0.232234	0.0701354	3.31123	0.000928873	0.0074692	Atp5c1
ENSMUSG00000026946	890.678	0.232018	0.0858738	2.70185	0.00689549	0.0323965	Nmi
ENSMUSG00000098923	1007.55	0.231943	0.0913201	2.53989	0.0110889	0.0456701	Tmem185b
ENSMUSG00000013539	828.159	0.231881	0.0850669	2.72586	0.00641333	0.0307607	Tango2
ENSMUSG00000029141	1585.11	0.23152	0.0839148	2.75899	0.00579807	0.0284787	Slc4a1ap
ENSMUSG00000033379	4985.74	0.230161	0.0768128	2.99639	0.00273197	0.016448	Atp6v0b
ENSMUSG00000002010	5462.25	0.230069	0.0579737	3.96851	7.23e-05	0.00117971	Idh3g
ENSMUSG00000039983	1157.91	0.229742	0.0869664	2.64173	0.00824832	0.0368988	Ccdc32
ENSMUSG00000014980	718.593	0.229386	0.0877004	2.61557	0.00890796	0.0389179	Tsen15
ENSMUSG00000006418	5147.07	0.228316	0.0619686	3.68438	0.000229263	0.00268643	Rnf114
ENSMUSG00000052253	2952.19	0.228199	0.0912886	2.49975	0.012428	0.0496275	Zfp622
ENSMUSG00000027406	7607.89	0.227968	0.072828	3.13022	0.00174676	0.0118258	Idh3b
ENSMUSG00000017781	14159.4	0.227459	0.0860166	2.64436	0.00818453	0.0367325	Pitpna
ENSMUSG00000030802	4111.76	0.227299	0.0836847	2.71613	0.00660495	0.031417	Bckdk
ENSMUSG00000009555	3572.76	0.226923	0.0615348	3.68772	0.000226276	0.00265807	Cdk9
ENSMUSG00000030057	22094.4	0.226206	0.0729856	3.09932	0.00193962	0.012763	Cnbp
ENSMUSG00000022634	1899.31	0.225446	0.0864073	2.60911	0.00907794	0.0393762	Yaf2
ENSMUSG00000022559	1571.48	0.225245	0.0863009	2.61	0.00905418	0.0393186	Fbxl6
ENSMUSG00000032383	10402.7	0.225233	0.0899801	2.50314	0.0123095	0.0492802	Ppib
ENSMUSG00000018932	3398.51	0.223723	0.0705584	3.17075	0.00152045	0.010699	Map2k3
ENSMUSG00000046671	6938.16	0.222695	0.0600536	3.70827	0.000208681	0.00251729	Mtfr1l
ENSMUSG00000012535	6348.47	0.222447	0.0796783	2.79181	0.00524145	0.0264611	Tnpo3
ENSMUSG00000029703	961.149	0.222323	0.0843772	2.63487	0.00841691	0.0374174	Lrwd1
ENSMUSG00000061887	5286.52	0.221529	0.0763545	2.90132	0.00371596	0.0206369	Ssbp3
ENSMUSG00000019897	1540.36	0.221015	0.0630447	3.50568	0.000455441	0.00442124	Ccdc59
ENSMUSG00000004934	1575.46	0.220864	0.0876043	2.52116	0.0116969	0.0474758	Pias4
ENSMUSG00000002679	1047.75	0.220701	0.0730767	3.02013	0.00252669	0.0155616	Med6
ENSMUSG00000031887	1061.94	0.220356	0.0798803	2.75857	0.00580542	0.0285026	Tradd
ENSMUSG00000006058	2206.83	0.218819	0.0842928	2.59594	0.0094333	0.0405798	Snf8
ENSMUSG00000018559	3843.38	0.218198	0.0671372	3.25003	0.00115392	0.00872682	Ctdnep1
ENSMUSG00000060538	1069.74	0.21789	0.0842222	2.58709	0.00967906	0.0413059	Tmem219
ENSMUSG00000025858	4143.16	0.217368	0.0765	2.84141	0.00449151	0.0236223	Get4
ENSMUSG00000024537	1015.87	0.216563	0.0783642	2.76355	0.00571768	0.0281902	Psmg2
ENSMUSG00000025066	6115.4	0.216274	0.072479	2.98396	0.00284548	0.016968	Sfr1
ENSMUSG00000006335	799.126	0.21624	0.0858564	2.51862	0.0117815	0.0477575	Tfpt
ENSMUSG00000028322	1147.82	0.216188	0.0860415	2.51261	0.0119843	0.0483186	Exosc3
ENSMUSG00000029993	1818.69	0.216048	0.0859511	2.51361	0.0119502	0.0482432	Nfu1
ENSMUSG00000028656	23036.7	0.214533	0.0720206	2.97877	0.00289405	0.0171866	Cap1
ENSMUSG00000020530	5804.84	0.214162	0.0709631	3.01793	0.00254509	0.0156339	Ggnbp2
ENSMUSG00000024429	3827.7	0.213458	0.0707737	3.01606	0.00256079	0.01572	Gnl1
ENSMUSG00000019505	64797.8	0.213113	0.0784818	2.71545	0.00661855	0.0314658	Ubb
ENSMUSG00000030681	6144.29	0.21196	0.0718742	2.94904	0.00318763	0.0183887	Mvp
ENSMUSG00000025651	11192.1	0.21171	0.0816308	2.59351	0.00950018	0.0407444	Uqcrc1
ENSMUSG00000003199	1968.27	0.211653	0.0629196	3.36386	0.000768613	0.00646604	Mpnd
ENSMUSG00000003421	2713.95	0.210995	0.0692667	3.04612	0.00231815	0.0146377	Nosip
ENSMUSG00000034211	2048.26	0.210249	0.080095	2.625	0.00866498	0.0382212	Mrps17
ENSMUSG00000034744	3886.09	0.209628	0.0792214	2.6461	0.00814252	0.0365877	Nagk
ENSMUSG00000062376	1010.7	0.209092	0.0763366	2.73909	0.00616102	0.0298042	Borcs7
ENSMUSG00000059552	3523.5	0.208797	0.0829967	2.51573	0.0118787	0.0480166	Trp53
ENSMUSG00000024792	1658.42	0.208537	0.0744777	2.79999	0.0051104	0.0260095	Zfpl1
ENSMUSG00000002102	9818.12	0.207658	0.0776837	2.67312	0.00751484	0.0345626	Psmc3
ENSMUSG00000021012	5628.63	0.207201	0.0654448	3.16605	0.00154525	0.0108249	Zc3h14
ENSMUSG00000020515	2799.11	0.207152	0.0754973	2.74383	0.00607275	0.0295065	Cnot8
ENSMUSG00000024160	1475.91	0.207136	0.0814156	2.54418	0.0109536	0.045252	Spsb3
ENSMUSG00000020585	40154.7	0.207085	0.0817425	2.53338	0.0112967	0.0462994	Laptm4a
ENSMUSG00000035027	5606.29	0.206744	0.0761107	2.71636	0.00660034	0.031411	Map2k2
ENSMUSG00000024604	2485.96	0.205403	0.072158	2.84658	0.00441915	0.0233662	Rbm22
ENSMUSG00000053838	5292.57	0.204532	0.0769479	2.65806	0.00785919	0.035639	Nudcd3
ENSMUSG00000028684	2509.21	0.204364	0.0718	2.84629	0.00442316	0.0233767	Urod
ENSMUSG00000078941	3477.04	0.203692	0.0811627	2.50968	0.012084	0.048616	Taf9
ENSMUSG00000036442	1922.84	0.203351	0.0639832	3.1782	0.00148193	0.0104949	Thap11
ENSMUSG00000091512	3088.54	0.202792	0.0811798	2.49806	0.0124876	0.0497754	Lamtor3
ENSMUSG00000029148	4975.23	0.202209	0.059554	3.39539	0.000685314	0.00596637	Nrbp1
ENSMUSG00000019373	2684.71	0.20189	0.0762698	2.64705	0.00811975	0.0365116	Cops3
ENSMUSG00000020537	2377.65	0.201734	0.0574859	3.50927	0.00044933	0.00438564	Drg2
ENSMUSG00000073684	1540.61	0.200249	0.0717595	2.79055	0.00526184	0.0265212	Faap20
ENSMUSG00000054405	7311.18	0.19987	0.0763507	2.61779	0.00885019	0.0387557	Dnajc8
ENSMUSG00000030614	1515.51	0.198248	0.0787449	2.5176	0.0118159	0.0478141	Tmem126b
ENSMUSG00000057177	5902.01	0.196757	0.0700311	2.80956	0.00496092	0.025442	Gsk3a
ENSMUSG00000029030	9468.32	0.194867	0.0763869	2.55105	0.0107398	0.0445652	Tprgl
ENSMUSG00000002524	6493.32	0.192828	0.0588332	3.27754	0.00104714	0.00816721	Puf60
ENSMUSG00000043162	1698.71	0.191644	0.0713767	2.68496	0.00725374	0.0336416	Pyurf
ENSMUSG00000039164	549.691	0.191468	0.0756671	2.53039	0.0113935	0.0465972	Naif1
ENSMUSG00000026578	1197.84	0.189474	0.0700923	2.70321	0.00686737	0.0323211	Ccdc181
ENSMUSG00000003099	3067.74	0.189242	0.0671155	2.81965	0.00480762	0.0248392	Ppp5c
ENSMUSG00000025374	2088.93	0.189184	0.0585541	3.23093	0.00123387	0.00916731	Nabp2
ENSMUSG00000047371	1498.41	0.186776	0.0622857	2.9987	0.00271135	0.0163636	Zfp768
ENSMUSG00000032185	3283.26	0.185829	0.0692176	2.68471	0.00725938	0.0336594	Carm1
ENSMUSG00000059409	2390.66	0.185006	0.0637859	2.90042	0.00372666	0.0206902	Ppp2r5d
ENSMUSG00000037916	7752.12	0.183675	0.067587	2.71761	0.00657556	0.0313329	Ndufv1
ENSMUSG00000021497	2224.49	0.183619	0.073375	2.50247	0.0123329	0.0493633	Txndc15
ENSMUSG00000047423	2358.74	0.183253	0.0686224	2.67045	0.00757492	0.0347191	AI837181
ENSMUSG00000001018	4750.34	0.174572	0.0666552	2.61902	0.00881815	0.0386873	Snapin
ENSMUSG00000046010	949.07	0.171744	0.0642618	2.67257	0.00752723	0.0345935	Zfp830
ENSMUSG00000067713	3553.82	0.170795	0.0575036	2.97017	0.00297636	0.0175059	Prkag1
ENSMUSG00000031820	3351.62	0.170603	0.0647451	2.635	0.00841368	0.0374119	Babam1
ENSMUSG00000022437	5786.68	0.170371	0.0537907	3.1673	0.00153862	0.0107985	Samm50
ENSMUSG00000057531	1899.95	0.167112	0.0630667	2.64976	0.00805481	0.0362979	Dtnbp1
ENSMUSG00000004789	8144.38	0.165697	0.0601276	2.75576	0.00585567	0.0286521	Dlst
ENSMUSG00000028677	3880.91	0.165587	0.0657512	2.51839	0.0117892	0.0477575	Rnf220
ENSMUSG00000026176	9976.52	0.164745	0.0430063	3.83072	0.000127771	0.00176379	Ctdsp1
ENSMUSG00000023307	3287.47	0.160227	0.0573897	2.79191	0.00523982	0.0264611	Marchf5
ENSMUSG00000028622	2092.52	0.159123	0.0521444	3.05158	0.00227638	0.0144273	Mrpl37
ENSMUSG00000025410	10699.4	0.155578	0.057776	2.69279	0.00708578	0.0330396	Dctn2
ENSMUSG00000020523	4707.55	0.15413	0.0590261	2.61122	0.00902206	0.0392336	Fam114a2
ENSMUSG00000031776	5856.92	0.153256	0.0477758	3.20783	0.00133742	0.00977785	Arl2bp
ENSMUSG00000034757	2515.78	0.146118	0.0555198	2.63182	0.00849293	0.0376482	Tmub2
ENSMUSG00000001100	3530.39	0.145532	0.0521785	2.78913	0.00528501	0.0266094	Poldip2
ENSMUSG00000059119	7691.97	0.142317	0.056334	2.5263	0.011527	0.0469693	Nap1l4
ENSMUSG00000017478	3742.8	-0.138116	0.0547625	-2.52209	0.0116661	0.0473718	Zc3h18
ENSMUSG00000034274	1942.41	-0.139577	0.0522439	-2.67165	0.00754799	0.0346465	Thoc5
ENSMUSG00000071659	16299.8	-0.149063	0.04298	-3.46821	0.000523945	0.00489848	Hnrnpul2
ENSMUSG00000027187	5849.22	-0.150276	0.055483	-2.70851	0.00675871	0.0319133	Cat
ENSMUSG00000074698	8291.63	-0.155381	0.0614172	-2.52993	0.0114087	0.046629	Csnk2a1
ENSMUSG00000003360	5202.95	-0.156046	0.0595887	-2.61871	0.00882622	0.0386963	Ddx23
ENSMUSG00000028759	12630.6	-0.159987	0.0594296	-2.69205	0.00710153	0.0330983	Hp1bp3
ENSMUSG00000032127	3028.81	-0.160272	0.0603256	-2.65679	0.00788896	0.0357308	Vps11
ENSMUSG00000038324	6062.38	-0.163066	0.0589153	-2.7678	0.00564369	0.0279208	Trpc4ap
ENSMUSG00000005371	4720.5	-0.164197	0.0601728	-2.72876	0.00635738	0.0305336	Fbxo11
ENSMUSG00000022789	7076.22	-0.164516	0.0558778	-2.94421	0.00323777	0.0186242	Dnm1l
ENSMUSG00000023944	123152	-0.165435	0.0647827	-2.55368	0.010659	0.0443081	Hsp90ab1
ENSMUSG00000079614	4614.68	-0.167074	0.0601113	-2.77941	0.00544574	0.0271635	Seh1l
ENSMUSG00000032407	4291.28	-0.170722	0.0631256	-2.70449	0.00684099	0.0322293	U2surp
ENSMUSG00000027247	7799.12	-0.172608	0.0673276	-2.5637	0.0103562	0.0433363	Arhgap1
ENSMUSG00000036940	3668.42	-0.178726	0.0523107	-3.41661	0.000634057	0.00562141	Kdm1a
ENSMUSG00000017843	7364.15	-0.181062	0.0709314	-2.55263	0.0106912	0.0444216	Ppp2r5c
ENSMUSG00000026510	2097.99	-0.185609	0.0708781	-2.61871	0.0088263	0.0386963	Trp53bp2
ENSMUSG00000019977	2938.58	-0.186253	0.0621814	-2.99531	0.00274166	0.0164804	Hbs1l
ENSMUSG00000052997	4834.13	-0.186298	0.0546373	-3.40972	0.000650289	0.0057409	Uba2
ENSMUSG00000032594	7984.22	-0.186928	0.0748353	-2.49785	0.0124948	0.0497754	Ip6k1
ENSMUSG00000021866	8690.81	-0.187416	0.0718888	-2.60703	0.00913323	0.039552	Anxa11
ENSMUSG00000027180	6079.94	-0.189154	0.0722472	-2.61815	0.00884088	0.038733	Fbxo3
ENSMUSG00000040785	7011.93	-0.189685	0.0697854	-2.71812	0.00656538	0.0313005	Ttc3
ENSMUSG00000046556	1476.94	-0.189871	0.0752691	-2.52257	0.0116501	0.0473371	Zfp319
ENSMUSG00000038014	16235.5	-0.190009	0.0623501	-3.04745	0.00230795	0.0145864	Fam120a
ENSMUSG00000027770	3393.04	-0.190796	0.055465	-3.43993	0.000581864	0.00525554	Dhx36
ENSMUSG00000003435	8304.17	-0.190872	0.0503868	-3.78813	0.000151786	0.00199965	Supt5
ENSMUSG00000050213	1147.84	-0.191289	0.0691059	-2.76806	0.00563919	0.0279059	Snip1
ENSMUSG00000024095	2800.26	-0.191428	0.0679826	-2.81584	0.00486505	0.0250393	Hnrnpll
ENSMUSG00000027067	6616.88	-0.19157	0.0690581	-2.77403	0.00553659	0.0274924	Ssrp1
ENSMUSG00000029028	3206.08	-0.192271	0.0744677	-2.58194	0.00982463	0.0417842	Lrrc47
ENSMUSG00000031392	6492.59	-0.192507	0.0724474	-2.6572	0.00787925	0.0356954	Irak1
ENSMUSG00000026843	3065.49	-0.192924	0.0718047	-2.68679	0.00721421	0.0334996	Fubp3
ENSMUSG00000034168	6203.92	-0.193319	0.0752591	-2.56872	0.0102076	0.0429072	Irf2bpl
ENSMUSG00000071650	9263.36	-0.194459	0.0737851	-2.63548	0.00840187	0.0373839	Ganab
ENSMUSG00000031511	5910.62	-0.194922	0.0713299	-2.73269	0.00628201	0.0302336	Arhgef7
ENSMUSG00000020184	3718.86	-0.198861	0.068434	-2.90587	0.0036623	0.0203932	Mdm2
ENSMUSG00000030082	10622.8	-0.199224	0.0762391	-2.61314	0.00897135	0.0390697	Sec61a1
ENSMUSG00000034893	2191.39	-0.199306	0.0726516	-2.74331	0.00608224	0.0295374	Cog3
ENSMUSG00000002608	3241.6	-0.199652	0.0702329	-2.84271	0.00447318	0.0235655	Ccdc97
ENSMUSG00000041763	3275.16	-0.199682	0.0719268	-2.77618	0.00550018	0.0273524	Tpp2
ENSMUSG00000033712	3151.79	-0.199768	0.0705137	-2.83304	0.00461074	0.0241074	Ccar2
ENSMUSG00000025437	3293.17	-0.200452	0.079226	-2.53013	0.011402	0.0466118	Usp33
ENSMUSG00000025423	1677.44	-0.201279	0.0795405	-2.53052	0.0113895	0.0465972	Pias2
ENSMUSG00000030880	2240.74	-0.203039	0.0778414	-2.60837	0.00909751	0.0394338	Polr3e
ENSMUSG00000046139	1581.67	-0.203055	0.0660329	-3.07506	0.00210463	0.0136007	Patl1
ENSMUSG00000031311	14241.5	-0.203827	0.0725125	-2.81092	0.00494	0.0253555	Nono
ENSMUSG00000030942	3263.09	-0.204113	0.0659165	-3.09654	0.00195793	0.0128519	Thumpd1
ENSMUSG00000046311	2454.77	-0.205129	0.0706805	-2.9022	0.00370553	0.0205912	Zfp62
ENSMUSG00000001472	14828.5	-0.205351	0.045473	-4.51589	6.31e-06	0.000227397	Tcf25
ENSMUSG00000063904	3819.93	-0.205956	0.0805879	-2.55567	0.0105984	0.0441249	Dpp3
ENSMUSG00000089715	13780.5	-0.206302	0.0631699	-3.26583	0.00109143	0.00837091	Cbx6
ENSMUSG00000071652	1314.05	-0.206479	0.0822533	-2.51029	0.0120633	0.0485652	Ints5
ENSMUSG00000056211	2489.79	-0.207821	0.0755273	-2.7516	0.00593052	0.0289574	R3hdm1
ENSMUSG00000027646	9559.71	-0.208434	0.0764782	-2.72541	0.00642217	0.0307818	Src
ENSMUSG00000005698	4752.53	-0.208669	0.0654158	-3.18988	0.00142332	0.0102229	Ctcf
ENSMUSG00000041491	523.474	-0.208737	0.0804747	-2.59382	0.00949166	0.0407282	Cep78
ENSMUSG00000071253	2150.54	-0.20879	0.0740977	-2.81777	0.00483587	0.0249427	Slc25a16
ENSMUSG00000024974	4002.22	-0.208929	0.0742614	-2.81342	0.00490172	0.0251935	Smc3
ENSMUSG00000040481	6054.13	-0.210165	0.0840855	-2.49942	0.0124395	0.0496629	Bptf
ENSMUSG00000034445	1534.32	-0.21103	0.0814365	-2.59135	0.00956004	0.040928	Cyb561a3
ENSMUSG00000041837	1385.82	-0.211254	0.0805593	-2.62234	0.00873275	0.0384464	Pdcd7
ENSMUSG00000028452	28624.8	-0.212152	0.0762669	-2.7817	0.00540747	0.0270014	Vcp
ENSMUSG00000017421	7712.68	-0.212773	0.0619866	-3.43256	0.000597909	0.00537202	Zfp207
ENSMUSG00000002052	8077.01	-0.213908	0.0670314	-3.19116	0.00141704	0.0102009	Supt6
ENSMUSG00000027823	3051.68	-0.215878	0.0763406	-2.82783	0.00468644	0.0243741	Gmps
ENSMUSG00000058761	1419.24	-0.21603	0.0789506	-2.73627	0.00621398	0.0299706	Rnf169
ENSMUSG00000032217	2612.78	-0.218024	0.0845864	-2.57753	0.00995082	0.0422061	Rnf111
ENSMUSG00000020671	17355.4	-0.218693	0.0817444	-2.67532	0.00746578	0.0344039	Rab10
ENSMUSG00000040446	2158.11	-0.219215	0.0845487	-2.59276	0.00952088	0.0408069	Rprd1a
ENSMUSG00000029599	4514.59	-0.219522	0.0767941	-2.85859	0.00425535	0.0227891	Ddx54
ENSMUSG00000041133	5599.5	-0.219626	0.0788813	-2.78426	0.005365	0.0268898	Smc1a
ENSMUSG00000015961	4301.45	-0.220213	0.0779959	-2.82339	0.00475194	0.0246329	Adss
ENSMUSG00000024750	11725.8	-0.220419	0.0813798	-2.70853	0.00675827	0.0319133	Zfand5
ENSMUSG00000021785	2663.16	-0.220653	0.0792894	-2.78289	0.00538779	0.0269392	Ngly1
ENSMUSG00000006920	4453.18	-0.220929	0.0817755	-2.70166	0.0068995	0.0323992	Ezh1
ENSMUSG00000000600	2329.48	-0.22097	0.0870073	-2.53968	0.0110955	0.0456873	Krit1
ENSMUSG00000059005	18171.7	-0.220986	0.0879557	-2.51247	0.0119888	0.0483263	Hnrnpa3
ENSMUSG00000006800	9904.78	-0.221393	0.0848337	-2.60973	0.00906132	0.0393238	Sulf2
ENSMUSG00000023965	1835.58	-0.221784	0.079327	-2.79583	0.00517671	0.0262899	Fbxl17
ENSMUSG00000029227	3546.72	-0.223724	0.0566916	-3.94634	7.94e-05	0.00126157	Fip1l1
ENSMUSG00000042502	4153.37	-0.224434	0.080264	-2.79619	0.00517085	0.0262673	Cd2bp2
ENSMUSG00000027394	2135.66	-0.226658	0.0851786	-2.66098	0.00779142	0.0354258	Ttl
ENSMUSG00000037236	10881.7	-0.226732	0.066043	-3.43309	0.000596744	0.00536412	Matr3
ENSMUSG00000008604	3364.08	-0.226838	0.0746635	-3.03814	0.00238046	0.0149135	Ubqln4
ENSMUSG00000036721	704.697	-0.227291	0.0818734	-2.77612	0.00550111	0.0273524	Zscan12
ENSMUSG00000015697	2521.25	-0.22735	0.0818521	-2.77757	0.00547677	0.0272736	Setdb1
ENSMUSG00000040029	3532.99	-0.228067	0.0722892	-3.15493	0.00160538	0.0111379	Ipo8
ENSMUSG00000056692	11179	-0.228203	0.058541	-3.89818	9.69e-05	0.00144417	Ilrun
ENSMUSG00000047123	963.875	-0.229033	0.0803165	-2.85163	0.00434957	0.0231615	Ticam1
ENSMUSG00000045427	5681.12	-0.229948	0.0659489	-3.48676	0.000488911	0.00465582	Hnrnph2
ENSMUSG00000043262	1674.98	-0.230046	0.0790078	-2.91169	0.00359479	0.0201008	Uevld
ENSMUSG00000036180	5402.78	-0.230222	0.0881971	-2.61031	0.00904605	0.0392956	Gatad2a
ENSMUSG00000048874	5350.85	-0.230287	0.0808723	-2.84754	0.00440582	0.0233154	Phf3
ENSMUSG00000007458	11537.8	-0.2303	0.0834572	-2.75949	0.0057891	0.0284601	M6pr
ENSMUSG00000006998	12369.9	-0.230304	0.063302	-3.63818	0.000274576	0.00305157	Psmd2
ENSMUSG00000001783	7688.15	-0.230551	0.0890229	-2.58979	0.00960348	0.0410767	Rtcb
ENSMUSG00000027739	3380.64	-0.230786	0.0861004	-2.68042	0.00735291	0.034009	Rab33b
ENSMUSG00000059208	8956.24	-0.230886	0.0718011	-3.21563	0.00130157	0.00957547	Hnrnpm
ENSMUSG00000025139	4849.71	-0.231637	0.0755687	-3.06524	0.00217493	0.0139445	Tollip
ENSMUSG00000039357	1546.32	-0.232116	0.0858074	-2.70508	0.00682881	0.0321962	Fut11
ENSMUSG00000044617	1096.39	-0.232228	0.0763504	-3.04161	0.00235314	0.0147988	Zbtb39
ENSMUSG00000024240	2170.78	-0.233227	0.0914876	-2.54927	0.0107947	0.0447534	Epc1
ENSMUSG00000024991	18787	-0.233257	0.0574182	-4.06243	4.86e-05	0.00088614	Eif3a
ENSMUSG00000043602	478.612	-0.233621	0.0821135	-2.8451	0.00443974	0.0234288	Zfp3
ENSMUSG00000026563	935.23	-0.23384	0.0840323	-2.78274	0.00539023	0.026944	Tada1
ENSMUSG00000047141	1938.5	-0.23436	0.0921275	-2.54387	0.0109632	0.0452717	Zfp654
ENSMUSG00000029106	18118.8	-0.234946	0.0653135	-3.59721	0.000321651	0.0034268	Add1
ENSMUSG00000031858	4234.17	-0.235487	0.0719752	-3.27179	0.00106871	0.00826759	Mau2
ENSMUSG00000003660	8320.9	-0.235533	0.0883615	-2.66556	0.00768592	0.0350651	Snrnp200
ENSMUSG00000006134	3129.32	-0.235638	0.0788348	-2.98901	0.00279885	0.0167485	Crkl
ENSMUSG00000006392	1992.11	-0.2357	0.0910338	-2.58914	0.00962146	0.0411346	Med8
ENSMUSG00000025980	9214.58	-0.235726	0.0820413	-2.87326	0.00406263	0.0220593	Hspd1
ENSMUSG00000060181	1505.17	-0.23576	0.0815505	-2.89096	0.00384065	0.0211789	Slc35e3
ENSMUSG00000094483	14232.9	-0.235952	0.0790278	-2.98569	0.00282943	0.0168937	Purb
ENSMUSG00000027546	6715.21	-0.236944	0.0913172	-2.59473	0.0094664	0.0406607	Atp9a
ENSMUSG00000040548	2968.94	-0.237063	0.0659537	-3.59439	0.000325152	0.00344819	Tex2
ENSMUSG00000036737	5021.67	-0.237122	0.0802199	-2.9559	0.00311762	0.0180708	Oxsr1
ENSMUSG00000041781	2718.8	-0.237687	0.0876403	-2.71208	0.00668628	0.0316683	Cpsf2
ENSMUSG00000020821	28138.4	-0.237711	0.0800123	-2.97093	0.002969	0.0174877	Kif1c
ENSMUSG00000002222	8347.37	-0.237796	0.0787082	-3.02124	0.00251743	0.0155148	Rmnd5a
ENSMUSG00000000605	5354.28	-0.237834	0.0739219	-3.21737	0.00129371	0.00952512	Clcn4
ENSMUSG00000056537	4396.22	-0.237966	0.0813405	-2.92555	0.00343851	0.0194485	Rlim
ENSMUSG00000030314	2534.14	-0.2382	0.0817735	-2.91292	0.00358061	0.0200335	Atg7
ENSMUSG00000034269	6108.02	-0.238983	0.0709534	-3.36817	0.000756683	0.00640585	Setd5
ENSMUSG00000018433	1580.22	-0.240171	0.0947864	-2.53382	0.0112828	0.0462656	Nol11
ENSMUSG00000052656	3152.67	-0.240214	0.0632276	-3.7992	0.000145163	0.00193551	Rnf103
ENSMUSG00000032328	10831.5	-0.240321	0.0947442	-2.53652	0.011196	0.0459744	Tmem30a
ENSMUSG00000027498	1983.25	-0.240357	0.0937482	-2.56386	0.0103515	0.0433278	Cstf1
ENSMUSG00000026618	4872.12	-0.240424	0.0649307	-3.70279	0.000213246	0.00256113	Iars2
ENSMUSG00000057691	1956.42	-0.240445	0.0792455	-3.03418	0.00241189	0.0150522	Zfp746
ENSMUSG00000053293	1974.67	-0.24159	0.0942392	-2.56358	0.0103599	0.0433363	Pom121
ENSMUSG00000036957	1284.04	-0.24161	0.0845058	-2.85909	0.00424856	0.0227655	Lrfn3
ENSMUSG00000029518	3579.45	-0.241776	0.0946473	-2.5545	0.0106341	0.0442355	Rab35
ENSMUSG00000022884	28760	-0.241905	0.0956905	-2.52799	0.0114717	0.0467743	Eif4a2
ENSMUSG00000020277	6385.46	-0.242279	0.0938876	-2.58052	0.00986505	0.0419122	Pfkl
ENSMUSG00000035726	4860.47	-0.242323	0.0767573	-3.15701	0.00159398	0.0110957	Supt16
ENSMUSG00000034867	3382.08	-0.242865	0.0695179	-3.49357	0.000476615	0.00458058	Ankrd27
ENSMUSG00000029063	9912.2	-0.243386	0.0907536	-2.68184	0.00732191	0.0338907	Nadk
ENSMUSG00000028436	4088.64	-0.243786	0.0867445	-2.8104	0.00494804	0.0253878	Dcaf12
ENSMUSG00000048832	1504.63	-0.244468	0.081519	-2.99891	0.00270945	0.0163636	Vps37c
ENSMUSG00000095463	5435.45	-0.244483	0.064839	-3.77061	0.000162846	0.00210275	Entpd4
ENSMUSG00000026496	4803.01	-0.245196	0.0740653	-3.31053	0.000931179	0.00748134	Parp1
ENSMUSG00000025240	5072.76	-0.245277	0.0911431	-2.69112	0.00712129	0.0331542	Sacm1l
ENSMUSG00000042557	3601.88	-0.245399	0.0931858	-2.63344	0.00845246	0.0375309	Sin3a
ENSMUSG00000021470	2145.82	-0.245811	0.0831607	-2.95586	0.00311801	0.0180708	Ercc6l2
ENSMUSG00000001288	6476.82	-0.247049	0.0904192	-2.73226	0.00629014	0.0302649	Rarg
ENSMUSG00000005043	1240.07	-0.247251	0.0930304	-2.65774	0.00786661	0.0356554	Sgsh
ENSMUSG00000003731	5287.01	-0.247587	0.0770386	-3.21381	0.00130986	0.00961384	Kpna6
ENSMUSG00000003778	3364.55	-0.247628	0.0921991	-2.6858	0.00723562	0.0335659	Brd8
ENSMUSG00000021395	6314.49	-0.247678	0.0801588	-3.08985	0.0020026	0.0130811	Spin1
ENSMUSG00000015711	1921.05	-0.248072	0.0936652	-2.64849	0.00808514	0.0364083	Prune1
ENSMUSG00000032998	2718.72	-0.248143	0.072857	-3.40589	0.000659482	0.00579208	Foxj3
ENSMUSG00000022124	4061.66	-0.248203	0.0778914	-3.18653	0.00143991	0.0102984	Fbxl3
ENSMUSG00000035776	5573.38	-0.248429	0.0797123	-3.11657	0.00182966	0.01225	Cd99l2
ENSMUSG00000000881	4021.59	-0.248784	0.0872573	-2.85115	0.00435613	0.0231767	Dlg3
ENSMUSG00000001211	6015.95	-0.249548	0.0804687	-3.10118	0.00192752	0.0127056	Agpat3
ENSMUSG00000029064	21269.9	-0.25014	0.0778328	-3.21382	0.00130983	0.00961384	Gnb1
ENSMUSG00000025474	1980.09	-0.251586	0.0800402	-3.14324	0.00167088	0.0114689	Tubgcp2
ENSMUSG00000041846	3910.66	-0.251632	0.0767617	-3.27809	0.0010451	0.00816026	Ppp4r3a
ENSMUSG00000024740	23263.6	-0.251802	0.0832985	-3.02289	0.00250373	0.0154557	Ddb1
ENSMUSG00000027650	1769.99	-0.252011	0.0892264	-2.8244	0.00473688	0.024582	Tti1
ENSMUSG00000045983	29176.2	-0.252351	0.0748263	-3.37248	0.000744932	0.00633496	Eif4g1
ENSMUSG00000003198	499.244	-0.252368	0.0932555	-2.7062	0.00680578	0.0320957	Zfp959
ENSMUSG00000030738	13318.6	-0.252388	0.0588544	-4.28834	1.8e-05	0.000451948	Eif3c
ENSMUSG00000021474	3005.22	-0.252905	0.100652	-2.51267	0.0119821	0.0483186	Sfxn1
ENSMUSG00000037536	1392.24	-0.253275	0.100801	-2.51264	0.0119832	0.0483186	Fbxo34
ENSMUSG00000024251	1231.57	-0.253509	0.0868001	-2.92061	0.00349352	0.0196694	Thada
ENSMUSG00000035086	7380.23	-0.253768	0.0957265	-2.65097	0.00802602	0.0361856	Becn1
ENSMUSG00000056342	7290.93	-0.253964	0.0952056	-2.66754	0.00764094	0.0349105	Usp34
ENSMUSG00000029634	3798.72	-0.25397	0.0830093	-3.05954	0.00221675	0.0141556	Rnf6
ENSMUSG00000020516	3177.4	-0.254142	0.074508	-3.41094	0.000647398	0.00571808	Rps6kb1
ENSMUSG00000066148	1196.29	-0.254514	0.0791987	-3.21361	0.00131077	0.00961674	Prpf4
ENSMUSG00000025199	2271.62	-0.254746	0.0984667	-2.58713	0.00967803	0.0413059	Chuk
ENSMUSG00000028760	8343.79	-0.255205	0.0881618	-2.89473	0.00379481	0.0209755	Eif4g3
ENSMUSG00000028530	10611.8	-0.255494	0.0812104	-3.14607	0.00165481	0.0114008	Jak1
ENSMUSG00000029826	4855.64	-0.255583	0.0998053	-2.56081	0.0104427	0.0436024	Zc3hav1
ENSMUSG00000006498	12022.3	-0.255747	0.0993032	-2.57542	0.0100119	0.0423851	Ptbp1
ENSMUSG00000030835	5503.28	-0.255854	0.0806107	-3.17395	0.00150379	0.0106176	Nomo1
ENSMUSG00000045636	9111.4	-0.255949	0.088054	-2.90673	0.00365233	0.0203547	Mtus1
ENSMUSG00000066441	1648.18	-0.256335	0.0848793	-3.01999	0.0025278	0.0155634	Rdh11
ENSMUSG00000031701	12004.3	-0.256367	0.102253	-2.50718	0.0121699	0.0488252	Dnaja2
ENSMUSG00000070939	2892.88	-0.25699	0.0730915	-3.51601	0.000438088	0.00429888	Tgfbrap1
ENSMUSG00000039735	4813.57	-0.257337	0.0832909	-3.08961	0.00200417	0.0130868	Fnbp1l
ENSMUSG00000030051	887.205	-0.257777	0.0927736	-2.77856	0.0054601	0.0272279	Aplf
ENSMUSG00000059263	9564.38	-0.258101	0.0671631	-3.84289	0.000121593	0.00170739	Usp47
ENSMUSG00000042787	507.751	-0.258266	0.101823	-2.53641	0.0111995	0.0459744	Exog
ENSMUSG00000020549	1554.18	-0.258604	0.0877187	-2.9481	0.00319733	0.0184333	Elac2
ENSMUSG00000045817	10062.7	-0.258956	0.090228	-2.87002	0.00410443	0.0221836	Zfp36l2
ENSMUSG00000024400	3464.89	-0.25906	0.0711849	-3.63926	0.000273428	0.00304061	Wdr33
ENSMUSG00000032458	10543.6	-0.259222	0.0890779	-2.91006	0.00361354	0.0201756	Copb2
ENSMUSG00000064289	2205.14	-0.259244	0.0979008	-2.64802	0.00809641	0.0364504	Tank
ENSMUSG00000053094	4052.85	-0.259874	0.0986743	-2.63365	0.00844723	0.0375166	Tmem248
ENSMUSG00000031925	2592.9	-0.259901	0.101671	-2.55629	0.0105796	0.0440661	Maml2
ENSMUSG00000041459	9127.06	-0.26039	0.101542	-2.56436	0.0103366	0.0432776	Tardbp
ENSMUSG00000038533	1873.75	-0.260557	0.0989707	-2.63266	0.00847182	0.0375813	Cbfa2t2
ENSMUSG00000021218	19268.5	-0.260753	0.08615	-3.02674	0.00247208	0.0152905	Gdi2
ENSMUSG00000042035	2223.56	-0.260831	0.0955933	-2.72855	0.00636141	0.0305452	Igsf3
ENSMUSG00000020029	10744	-0.262147	0.0861974	-3.04124	0.00235604	0.0148071	Nudt4
ENSMUSG00000022685	2740.06	-0.262562	0.0862763	-3.04326	0.00234027	0.0147426	Parn
ENSMUSG00000063334	2241.63	-0.262661	0.0958287	-2.74095	0.00612625	0.029697	Krr1
ENSMUSG00000020063	1497.21	-0.262765	0.100604	-2.61187	0.00900473	0.0391855	Sirt1
ENSMUSG00000032290	3248.07	-0.26286	0.100677	-2.61092	0.00903003	0.0392501	Ptpn9
ENSMUSG00000057147	1304.01	-0.263081	0.0873154	-3.01299	0.00258683	0.0157972	Dph6
ENSMUSG00000075000	1920.43	-0.263242	0.0995527	-2.64425	0.00818733	0.0367363	Nrbf2
ENSMUSG00000027642	14448.6	-0.263328	0.0867129	-3.03678	0.00239123	0.0149582	Rpn2
ENSMUSG00000034707	15097.4	-0.263522	0.0935771	-2.81609	0.00486117	0.0250331	Gns
ENSMUSG00000033909	2734.08	-0.263728	0.101772	-2.59136	0.0095597	0.040928	Usp36
ENSMUSG00000028397	2070.18	-0.26397	0.0776054	-3.40144	0.000670311	0.00585976	Kdm4c
ENSMUSG00000041570	5260.32	-0.264261	0.0899667	-2.93731	0.00331069	0.0189355	Camsap2
ENSMUSG00000020124	5002.35	-0.264352	0.0832809	-3.17422	0.00150238	0.0106117	Usp15
ENSMUSG00000015488	3800.4	-0.2644	0.0633334	-4.17473	2.98e-05	0.00062395	Cacfd1
ENSMUSG00000032604	9160.09	-0.264965	0.0902033	-2.93742	0.00330957	0.0189349	Qars
ENSMUSG00000050567	2492.78	-0.265075	0.0796335	-3.32869	0.000872563	0.00712638	Maml1
ENSMUSG00000048661	1170.97	-0.265639	0.0861218	-3.08446	0.00203922	0.0132556	Lemd3
ENSMUSG00000026816	1274.5	-0.265934	0.0669876	-3.96991	7.19e-05	0.00117702	Gtf3c5
ENSMUSG00000020659	1095.36	-0.266089	0.0782056	-3.40243	0.000667905	0.00584417	Cbll1
ENSMUSG00000074643	4073.93	-0.266302	0.0829121	-3.21186	0.00131877	0.00966031	Cpne1
ENSMUSG00000032329	2962.22	-0.267291	0.0813134	-3.28718	0.00101197	0.00797673	Hmg20a
ENSMUSG00000061288	3302.59	-0.26745	0.0821534	-3.25549	0.00113196	0.00860091	Taok3
ENSMUSG00000042426	2055.56	-0.267716	0.0990909	-2.70173	0.00689805	0.0323992	Dhx29
ENSMUSG00000038482	4163.74	-0.267807	0.0978144	-2.73791	0.00618308	0.029857	Tfdp1
ENSMUSG00000005936	3158.82	-0.268486	0.0784271	-3.42339	0.000618464	0.00551444	Kctd20
ENSMUSG00000066880	2119.84	-0.268558	0.0942239	-2.8502	0.00436911	0.0232194	Zfp617
ENSMUSG00000022200	11863.9	-0.268633	0.103426	-2.59735	0.00939458	0.0404411	Golph3
ENSMUSG00000024104	3614.95	-0.269146	0.0866943	-3.10454	0.00190577	0.0126081	Washc2
ENSMUSG00000038708	11193.2	-0.269261	0.0961702	-2.79983	0.00511291	0.0260152	Golga4
ENSMUSG00000021338	2549.89	-0.269325	0.0977273	-2.75589	0.00585335	0.0286483	Carmil1
ENSMUSG00000030059	2856.51	-0.269737	0.0936259	-2.88101	0.00396406	0.0216691	Tmf1
ENSMUSG00000009073	6618.47	-0.269802	0.0805293	-3.35035	0.000807084	0.00669951	Nf2
ENSMUSG00000021540	3134.45	-0.270379	0.106349	-2.54237	0.0110105	0.0454269	Smad5
ENSMUSG00000018001	3908.4	-0.270578	0.0943923	-2.86653	0.00415002	0.0223784	Cyth3
ENSMUSG00000024507	7371.93	-0.271462	0.0900467	-3.01468	0.00257253	0.0157612	Hsd17b4
ENSMUSG00000028330	2494	-0.271477	0.0739754	-3.66983	0.000242716	0.00279347	Ncbp1
ENSMUSG00000050229	1839.29	-0.271521	0.100494	-2.70187	0.00689505	0.0323965	Pigm
ENSMUSG00000034485	2857.11	-0.271947	0.0983022	-2.76644	0.00566715	0.0280147	Uaca
ENSMUSG00000042447	1421.82	-0.272422	0.0845296	-3.2228	0.00126946	0.00937603	Mios
ENSMUSG00000078789	929.007	-0.272886	0.0792872	-3.44174	0.000577975	0.00522546	Dph1
ENSMUSG00000040359	2498.94	-0.272994	0.10002	-2.72938	0.00634528	0.0305022	Ufl1
ENSMUSG00000062397	9397.83	-0.273179	0.0932189	-2.93051	0.00338405	0.0192553	Zfp706
ENSMUSG00000010392	3111.33	-0.273297	0.0814783	-3.35423	0.000795857	0.00663273	Gosr1
ENSMUSG00000032386	2543.19	-0.273399	0.107774	-2.53678	0.0111879	0.0459567	Trip4
ENSMUSG00000021546	29038	-0.273585	0.0881091	-3.10507	0.00190232	0.0126015	Hnrnpk
ENSMUSG00000040506	2850	-0.27364	0.0714231	-3.83126	0.00012749	0.0017625	Ambra1
ENSMUSG00000022412	2036.34	-0.27378	0.101403	-2.6999	0.00693596	0.0325459	Mief1
ENSMUSG00000052752	4913.14	-0.273996	0.0841879	-3.25458	0.0011356	0.00862156	Traf7
ENSMUSG00000035847	3898.15	-0.274085	0.089665	-3.05677	0.00223737	0.0142523	Ids
ENSMUSG00000026455	1603.53	-0.274281	0.069562	-3.94297	8.05e-05	0.00126885	Klhl12
ENSMUSG00000039879	4044.16	-0.274907	0.0905971	-3.03439	0.00241024	0.0150519	Heca
ENSMUSG00000029422	4402.12	-0.275126	0.104423	-2.63473	0.00842032	0.0374236	Rsrc2
ENSMUSG00000058594	3860.7	-0.275172	0.108187	-2.5435	0.0109749	0.0453	Fbh1
ENSMUSG00000039219	3266.23	-0.275204	0.0747804	-3.68017	0.000233083	0.00271424	Arid4b
ENSMUSG00000051306	966.956	-0.275469	0.109048	-2.52613	0.0115328	0.0469828	Usp42
ENSMUSG00000038615	20813.5	-0.275515	0.0967166	-2.84869	0.00439001	0.0232646	Nfe2l1
ENSMUSG00000050079	1616.17	-0.275551	0.100411	-2.74423	0.00606532	0.0294781	Rspry1
ENSMUSG00000036879	6175.96	-0.275642	0.0912966	-3.01919	0.00253452	0.0155843	Phkb
ENSMUSG00000024855	3327.96	-0.275807	0.0889741	-3.09985	0.00193617	0.012755	Pacs1
ENSMUSG00000027573	3909.66	-0.276022	0.0990568	-2.7865	0.00532799	0.0267397	Gid8
ENSMUSG00000040782	5592.86	-0.276138	0.108353	-2.54851	0.0108185	0.0448024	Cop1
ENSMUSG00000032624	2664.55	-0.276199	0.0917002	-3.01197	0.00259554	0.0158349	Eml4
ENSMUSG00000034998	1089.43	-0.276308	0.103921	-2.65884	0.00784109	0.0355913	Foxn2
ENSMUSG00000032244	3515.99	-0.2764	0.0956458	-2.88983	0.00385445	0.0212402	Fem1b
ENSMUSG00000020235	2129.54	-0.276678	0.102628	-2.69594	0.00701901	0.0328106	Fzr1
ENSMUSG00000028030	1279.68	-0.276817	0.0929831	-2.97707	0.00291014	0.0172548	Tbck
ENSMUSG00000025786	8059.94	-0.276954	0.0998588	-2.77345	0.0055465	0.0275271	Zdhhc3
ENSMUSG00000026883	9440.27	-0.277197	0.0932841	-2.97154	0.00296311	0.017464	Dab2ip
ENSMUSG00000028252	1398.72	-0.277256	0.108306	-2.55993	0.0104694	0.0436883	Ccnc
ENSMUSG00000028106	2924.16	-0.27741	0.0824147	-3.36602	0.000762606	0.00643277	Rprd2
ENSMUSG00000035722	1762.7	-0.277698	0.0908546	-3.05651	0.00223929	0.0142597	Abca7
ENSMUSG00000033658	1709.26	-0.278225	0.0752329	-3.69819	0.000217142	0.00258706	Ddx19b
ENSMUSG00000021713	729.801	-0.278402	0.0846593	-3.28849	0.00100725	0.00795284	Ppwd1
ENSMUSG00000031393	3637.1	-0.278592	0.0789026	-3.53084	0.000414244	0.004126	Mecp2
[truncated: 2,287 more rows]

## Sheet: 9 month vs 3 month male 
	baseMean	log2FoldChange	lfcSE	stat	pvalue	padj	symbol
ENSMUSG00000076552	32.6257	15.4321	2.54778	6.05708	1.39e-09	1.93e-06	Igkv4-61
ENSMUSG00000095007	19.7864	13.4221	3.31968	4.04318	5.27e-05	0.00645253	Igkv12-41
ENSMUSG00000096632	9.42229	12.8459	2.62566	4.89244	9.96e-07	0.000358838	Igkv9-124
ENSMUSG00000076538	28.1071	12.129	2.83674	4.27569	1.91e-05	0.00349425	Igkv13-84
ENSMUSG00000024912	32.4402	5.20376	1.03783	5.01407	5.33e-07	0.000220603	Fosl1
ENSMUSG00000018634	27.0125	3.30318	0.602335	5.48395	4.16e-08	3.11e-05	Crhr1
ENSMUSG00000003545	878.897	3.15546	0.994051	3.17434	0.00150176	0.0475095	Fosb
ENSMUSG00000092312	14.3475	3.06011	0.668385	4.57836	4.69e-06	0.00121568	Zfp419
ENSMUSG00000031896	8.16187	2.56847	0.674045	3.81054	0.000138665	0.0124886	Ctrl
ENSMUSG00000029797	106.258	2.53955	0.518846	4.89462	9.85e-07	0.000358838	Sspo
ENSMUSG00000025461	80.3569	2.22634	0.445904	4.99286	5.95e-07	0.000236223	Cd163l1
ENSMUSG00000022935	39.2228	2.2153	0.564597	3.92369	8.72e-05	0.00922086	Grik1
ENSMUSG00000009075	194.991	2.20071	0.305319	7.2079	5.68e-13	1.84e-09	Cabp7
ENSMUSG00000046295	26.8564	2.0902	0.63108	3.31209	0.00092601	0.0368468	Ankle1
ENSMUSG00000001655	53.6723	2.05844	0.452496	4.54907	5.39e-06	0.00136147	Hoxc13
ENSMUSG00000025469	25.4418	1.97635	0.385857	5.12197	3.02e-07	0.000140066	Msx3
ENSMUSG00000074768	57.9115	1.97328	0.339615	5.81033	6.23e-09	6.74e-06	Bhmt
ENSMUSG00000073924	10.2213	1.86867	0.593806	3.14693	0.00164994	0.0498938	Olfr656
ENSMUSG00000061808	1507.37	1.75941	0.379304	4.63853	3.51e-06	0.000948197	Ttr
ENSMUSG00000026669	53.4382	1.75936	0.445912	3.94554	7.96e-05	0.00880159	Mcm10
ENSMUSG00000006777	714.953	1.73202	0.408049	4.24464	2.19e-05	0.00371826	Krt23
ENSMUSG00000042988	386.467	1.66737	0.455703	3.6589	0.000253296	0.01815	Notum
ENSMUSG00000045903	112.209	1.65367	0.456045	3.62612	0.000287717	0.0193282	Npas4
ENSMUSG00000044293	26.6232	1.57573	0.474581	3.32026	0.000899348	0.0364536	Olfr794
ENSMUSG00000063804	35.3082	1.49666	0.351749	4.25491	2.09e-05	0.00362977	Lin28b
ENSMUSG00000074489	158.327	1.46223	0.279153	5.23808	1.62e-07	9.02e-05	Bglap3
ENSMUSG00000036964	17.5147	1.45559	0.454756	3.20081	0.00137041	0.0450988	Trim17
ENSMUSG00000058216	304.926	1.45408	0.233893	6.21687	5.07e-10	7.65e-07	Gstp3
ENSMUSG00000051517	127.307	1.42087	0.352054	4.03593	5.44e-05	0.00657225	Arhgef39
ENSMUSG00000025588	24.98	1.41116	0.337616	4.17978	2.92e-05	0.00447017	Nat1
ENSMUSG00000069805	1197.68	1.38827	0.184912	7.50772	6.02e-14	3.9e-10	Fbp1
ENSMUSG00000025127	65.3675	1.37201	0.359993	3.81123	0.000138278	0.0124886	Gcgr
ENSMUSG00000031736	27.7514	1.36623	0.413043	3.30772	0.000940594	0.0368995	Crnde
ENSMUSG00000032204	157.452	1.33083	0.232508	5.72379	1.04e-08	9.65e-06	Aqp9
ENSMUSG00000075078	37.6336	1.30258	0.348388	3.73889	0.000184836	0.0151737	Olfr1250
ENSMUSG00000020826	247.972	1.27714	0.250622	5.09588	3.47e-07	0.00015706	Nos2
ENSMUSG00000045318	99.1952	1.26623	0.222638	5.68738	1.29e-08	1.14e-05	Adra2c
ENSMUSG00000024990	594.487	1.25672	0.310621	4.04584	5.21e-05	0.00645253	Rbp4
ENSMUSG00000091239	46.137	1.25437	0.328489	3.81862	0.000134199	0.0123633	Vmn2r76
ENSMUSG00000004371	29.9345	1.25225	0.341729	3.66447	0.000247855	0.0179731	Il11
ENSMUSG00000064294	1576.88	1.25005	0.253688	4.92751	8.33e-07	0.000317715	Aox3
ENSMUSG00000043807	25.9338	1.22979	0.331204	3.71309	0.000204745	0.0161276	Ly6g5b
ENSMUSG00000091382	41.2652	1.18562	0.33239	3.56695	0.000361154	0.0216203	Vmn1r18
ENSMUSG00000056055	40.5076	1.16892	0.360745	3.24031	0.001194	0.0422165	Sag
ENSMUSG00000096822	124.758	1.12899	0.350882	3.21757	0.00129282	0.0438698	Olfr344
ENSMUSG00000041147	231.591	1.12599	0.32081	3.50984	0.000448384	0.0240988	Brca2
ENSMUSG00000070366	232.843	1.11381	0.235455	4.73045	2.24e-06	0.000681036	Plpp4
ENSMUSG00000020297	599.026	1.03256	0.277952	3.7149	0.000203286	0.0161276	Nsg2
ENSMUSG00000048967	34.676	1.02012	0.245132	4.16151	3.16e-05	0.00469538	Yjefn3
ENSMUSG00000096002	214.501	0.979054	0.298185	3.28337	0.00102572	0.0387809	Vmn2r53
ENSMUSG00000101609	654.826	0.951657	0.301741	3.15388	0.00161114	0.0495202	Kcnq1ot1
ENSMUSG00000090125	53.6676	0.949271	0.282849	3.3561	0.000790489	0.0335071	Pou3f1
ENSMUSG00000003824	113.041	0.943986	0.232569	4.05895	4.93e-05	0.00623114	Syce2
ENSMUSG00000029875	538.363	0.935596	0.256297	3.65044	0.000261791	0.0183877	Ccdc184
ENSMUSG00000042118	211.378	0.910694	0.214595	4.24379	2.2e-05	0.00371826	Bhmt2
ENSMUSG00000068699	24486.6	0.908845	0.282147	3.22117	0.00127669	0.0435013	Flnc
ENSMUSG00000054514	66.0373	0.899599	0.255725	3.51784	0.000435071	0.0240104	Atad3aos
ENSMUSG00000005045	158.577	0.886277	0.222281	3.98719	6.69e-05	0.00765191	Chd5
ENSMUSG00000074607	784.875	0.885083	0.20802	4.25479	2.09e-05	0.00362977	Tox2
ENSMUSG00000042808	1457.85	0.878656	0.215189	4.08319	4.44e-05	0.00604375	Gpx2
ENSMUSG00000081406	11701.7	0.876275	0.271274	3.23023	0.00123693	0.0429744	Rps6-ps4
ENSMUSG00000062444	459.653	0.875734	0.243384	3.59816	0.000320482	0.0203809	Ap3b2
ENSMUSG00000074676	153.006	0.868732	0.276733	3.13925	0.00169383	0.049923	Foxs1
ENSMUSG00000038765	181.608	0.859206	0.255656	3.36079	0.000777199	0.0332577	Lmx1b
ENSMUSG00000042102	442.07	0.836303	0.247343	3.38114	0.000721846	0.0319187	Dmgdh
ENSMUSG00000009097	337.449	0.833286	0.228332	3.64945	0.0002628	0.0183922	Tbx1
ENSMUSG00000032554	25934.2	0.812538	0.178092	4.56246	5.06e-06	0.00129431	Trf
ENSMUSG00000037991	79.4787	0.796536	0.253408	3.14329	0.0016706	0.049923	Rmi2
ENSMUSG00000113262	98.4069	0.766868	0.231628	3.31078	0.000930373	0.0368468	Dohh
ENSMUSG00000024112	5835.44	0.744584	0.2319	3.2108	0.00132365	0.0443252	Cacna1h
ENSMUSG00000048583	1032.1	0.736996	0.175156	4.20764	2.58e-05	0.00408176	Igf2
ENSMUSG00000039323	110104	0.718958	0.228903	3.14089	0.00168436	0.049923	Igfbp2
ENSMUSG00000025427	223.643	0.70957	0.204905	3.46291	0.000534362	0.0269341	Rnf165
ENSMUSG00000022941	113.824	0.708738	0.202387	3.50189	0.000461966	0.0245342	Ripply3
ENSMUSG00000025395	230.53	0.700866	0.211756	3.30979	0.00093367	0.0368468	Prim1
ENSMUSG00000025855	576.362	0.698411	0.195031	3.58102	0.000342249	0.02148	Prkar1b
ENSMUSG00000047246	232.553	0.693577	0.191644	3.6191	0.000295634	0.0194319	H2bc6
ENSMUSG00000102697	167.963	0.691298	0.207803	3.3267	0.000878812	0.0360513	Pcdhac2
ENSMUSG00000030924	371.6	0.689395	0.199579	3.45424	0.00055184	0.0273196	Rexo5
ENSMUSG00000020340	3010.63	0.680233	0.140947	4.82617	1.39e-06	0.000475069	Cyfip2
ENSMUSG00000049721	289.55	0.663609	0.188806	3.51476	0.000440146	0.0240104	Gal3st1
ENSMUSG00000091957	712.745	0.645109	0.169372	3.80882	0.000139632	0.0124886	Rps2-ps10
ENSMUSG00000066036	10363.7	0.639992	0.186789	3.42628	0.000611914	0.0294463	Ubr4
ENSMUSG00000097589	520.489	0.625273	0.177218	3.52827	0.000418282	0.0238654	Dleu2
ENSMUSG00000033350	1654.76	0.608002	0.189252	3.21265	0.00131515	0.044192	Chst2
ENSMUSG00000042138	517.919	0.584831	0.18178	3.21725	0.00129427	0.0438698	Msantd2
ENSMUSG00000064360	20741.1	0.577698	0.174214	3.31602	0.000913103	0.0367052	ND3
ENSMUSG00000034164	4443.3	0.565472	0.145318	3.89126	9.97e-05	0.0101582	Emid1
ENSMUSG00000099032	169.958	0.560613	0.165484	3.38772	0.000704761	0.0316196	Tcf24
ENSMUSG00000037010	360.834	0.560093	0.166307	3.36782	0.000757638	0.0329031	Apln
ENSMUSG00000070371	322.841	0.559073	0.123512	4.52648	6e-06	0.00147707	Prss36
ENSMUSG00000020069	2896.99	0.556607	0.154295	3.60742	0.000309261	0.0200566	Hnrnph3
ENSMUSG00000024799	1116.12	0.556301	0.115656	4.80995	1.51e-06	0.00049783	Tm7sf2
ENSMUSG00000092035	1374.62	0.547804	0.153348	3.5723	0.000353866	0.0216203	Peg10
ENSMUSG00000074604	4244.79	0.524286	0.122508	4.27959	1.87e-05	0.00349425	Mgst2
ENSMUSG00000019756	246.162	0.513884	0.156837	3.27654	0.00105088	0.0391684	Prl8a1
ENSMUSG00000025403	4026.69	0.480679	0.112292	4.2806	1.86e-05	0.00349425	Shmt2
ENSMUSG00000054400	364.042	0.475834	0.142786	3.33251	0.000860672	0.0354022	Cklf
ENSMUSG00000028910	758.75	0.472179	0.130435	3.62004	0.000294556	0.0194319	Mecr
ENSMUSG00000101970	1797.11	0.462638	0.146522	3.15746	0.00159148	0.049175	Chaserr
ENSMUSG00000072875	934.581	0.448932	0.096039	4.67447	2.95e-06	0.00084323	Gpr27
ENSMUSG00000024833	1216.3	0.443489	0.117116	3.78676	0.000152624	0.0130814	Pola2
ENSMUSG00000020806	1395.02	0.439154	0.128069	3.42903	0.000605744	0.0293168	Rhbdf2
ENSMUSG00000003190	583.941	0.434159	0.123494	3.51563	0.000438711	0.0240104	Bcl2l12
ENSMUSG00000033467	1425.17	0.433237	0.0917587	4.72148	2.34e-06	0.000700804	Crlf2
ENSMUSG00000079036	876.301	0.421133	0.131981	3.19085	0.00141853	0.0457635	Alkbh1
ENSMUSG00000019158	1820.16	0.407333	0.119943	3.39606	0.000683641	0.0313593	Tmem160
ENSMUSG00000013539	828.159	0.402979	0.0784082	5.1395	2.75e-07	0.00013399	Tango2
ENSMUSG00000021240	1730.53	0.385555	0.119595	3.22384	0.00126482	0.0434495	Abcd4
ENSMUSG00000018509	867.547	0.382668	0.0961755	3.97885	6.92e-05	0.0078789	Cenpv
ENSMUSG00000028889	1337.38	0.370045	0.10373	3.56738	0.000360573	0.0216203	Yrdc
ENSMUSG00000025466	969.935	0.367496	0.108321	3.39264	0.000692229	0.0313593	Fuom
ENSMUSG00000022561	1905.34	0.363263	0.110798	3.27861	0.00104319	0.0391065	Gpaa1
ENSMUSG00000018861	607.366	0.36314	0.115515	3.14366	0.00166847	0.049923	Fdxr
ENSMUSG00000117924	1569.66	0.352022	0.104936	3.35463	0.000794715	0.0335848	Tmem223
ENSMUSG00000027384	570.021	0.349916	0.105364	3.32102	0.000896876	0.0364293	Ndufaf5
ENSMUSG00000086784	1502.31	0.331098	0.0873361	3.79108	0.000149996	0.0129703	Isoc2a
ENSMUSG00000000776	1129.76	0.330953	0.105176	3.14665	0.0016515	0.0498938	Polr3d
ENSMUSG00000024579	483.498	0.325686	0.103536	3.14564	0.00165723	0.049923	Pcyox1l
ENSMUSG00000026172	796.075	0.321699	0.0866789	3.7114	0.00020612	0.0161704	Bcs1l
ENSMUSG00000093803	1817.78	0.317897	0.0960717	3.30895	0.000936457	0.036882	Ppp2r3d
ENSMUSG00000026810	1653.39	0.31262	0.0857738	3.64471	0.000267695	0.0184225	Dpm2
ENSMUSG00000033379	4985.74	0.30388	0.0710504	4.27697	1.89e-05	0.00349425	Atp6v0b
ENSMUSG00000005510	5113.68	0.293841	0.092095	3.19063	0.00141963	0.0457635	Ndufs3
ENSMUSG00000026281	2035.45	0.293039	0.0841142	3.48383	0.000494301	0.0257142	Dtymk
ENSMUSG00000028538	1758.5	0.291208	0.0729757	3.99048	6.59e-05	0.00759141	St3gal3
ENSMUSG00000039069	1064.33	0.273639	0.076874	3.55959	0.000371441	0.0220637	Mtg2
ENSMUSG00000023104	1450.21	0.271821	0.0856818	3.17244	0.00151162	0.0476664	Rfc2
ENSMUSG00000021646	2189.15	0.269602	0.0797777	3.37941	0.000726414	0.0319754	Mccc2
ENSMUSG00000028857	2640.45	0.268712	0.0681306	3.94408	8.01e-05	0.00880544	Tmem222
ENSMUSG00000028266	7070.92	0.265948	0.0805768	3.30056	0.000964928	0.0374723	Lmo4
ENSMUSG00000028622	2092.52	0.264915	0.0479471	5.52516	3.29e-08	2.56e-05	Mrpl37
ENSMUSG00000047407	3490.83	0.264604	0.0741633	3.56785	0.000359918	0.0216203	Tgif1
ENSMUSG00000006526	1530.86	0.264117	0.0584391	4.51953	6.2e-06	0.00150726	Stimate
ENSMUSG00000021235	1047.38	0.259915	0.0695804	3.73546	0.000187373	0.0152533	Coq6
ENSMUSG00000027804	2299.93	0.258139	0.0753425	3.42621	0.00061207	0.0294463	Ppid
ENSMUSG00000025646	1161.79	0.253077	0.0601362	4.20839	2.57e-05	0.00408176	Atrip
ENSMUSG00000028608	2436.97	0.25302	0.0774202	3.26814	0.00108257	0.0399466	Czib
ENSMUSG00000015165	13152.2	0.247208	0.077074	3.20741	0.00133938	0.0446214	Hnrnpl
ENSMUSG00000014856	1238.69	0.242094	0.0757769	3.19483	0.00139915	0.0456509	Tmem208
ENSMUSG00000053291	1849.95	0.21183	0.0663051	3.19478	0.0013994	0.0456509	Rab4b
ENSMUSG00000009555	3572.76	0.189123	0.0570146	3.3171	0.000909571	0.0367052	Cdk9
ENSMUSG00000003199	1968.27	0.182804	0.0582367	3.13898	0.00169534	0.049923	Mpnd
ENSMUSG00000019087	9666.8	0.176706	0.0533612	3.3115	0.000927974	0.0368468	Atp6ap1
ENSMUSG00000031776	5856.92	0.162206	0.0442225	3.66796	0.000244493	0.017816	Arl2bp
ENSMUSG00000038784	1618.79	-0.17419	0.0471941	-3.69092	0.000223446	0.0168861	Cnot4
ENSMUSG00000037062	10894.4	-0.177969	0.0549473	-3.2389	0.00119992	0.0422165	Sh3glb1
ENSMUSG00000024991	18787	-0.180957	0.0531422	-3.40515	0.000661288	0.0309279	Eif3a
ENSMUSG00000032407	4291.28	-0.184151	0.0584151	-3.15246	0.00161901	0.0496054	U2surp
ENSMUSG00000003435	8304.17	-0.1869	0.046607	-4.01012	6.07e-05	0.00707033	Supt5
ENSMUSG00000029227	3546.72	-0.195897	0.0524368	-3.73586	0.000187072	0.0152533	Fip1l1
ENSMUSG00000057637	4559	-0.197551	0.0585565	-3.37367	0.000741719	0.032429	Prdm2
ENSMUSG00000027187	5849.22	-0.199086	0.0513553	-3.87665	0.000105905	0.0105666	Cat
ENSMUSG00000018395	1786.49	-0.199369	0.0520122	-3.83313	0.000126525	0.0119036	Kif3a
ENSMUSG00000024400	3464.89	-0.2066	0.0657997	-3.13983	0.00169048	0.049923	Wdr33
ENSMUSG00000056211	2489.79	-0.2199	0.0697394	-3.15316	0.00161511	0.0495641	R3hdm1
ENSMUSG00000034312	7687.16	-0.220815	0.0667944	-3.30589	0.00094674	0.0370619	Iqsec1
ENSMUSG00000024491	2071.38	-0.223115	0.0675123	-3.3048	0.000950441	0.0371321	Rbm27
ENSMUSG00000001366	2656.07	-0.224157	0.0713485	-3.14172	0.0016796	0.049923	Fbxo9
ENSMUSG00000029106	18118.8	-0.229431	0.0604457	-3.79566	0.000147252	0.0127967	Add1
ENSMUSG00000028397	2070.18	-0.23154	0.0717026	-3.22917	0.00124152	0.0429803	Kdm4c
ENSMUSG00000030965	1913.08	-0.2334	0.067286	-3.46878	0.000522826	0.0266726	Abraxas2
ENSMUSG00000042502	4153.37	-0.234669	0.0743294	-3.15715	0.00159318	0.049175	Cd2bp2
ENSMUSG00000032745	5040.7	-0.238195	0.0759116	-3.13779	0.00170225	0.049923	Gpbp1
ENSMUSG00000002222	8347.37	-0.238729	0.0728324	-3.27778	0.00104627	0.0391466	Rmnd5a
ENSMUSG00000028580	4431.6	-0.240814	0.0730735	-3.29551	0.000982441	0.0379254	Pum1
ENSMUSG00000034292	978.552	-0.24513	0.0752566	-3.25725	0.00112496	0.0407675	Traf3ip1
ENSMUSG00000043090	1736.54	-0.248368	0.0706231	-3.51682	0.000436756	0.0240104	Zfp866
ENSMUSG00000038563	1541.85	-0.248935	0.0719428	-3.46018	0.000539806	0.0269986	Efl1
ENSMUSG00000021395	6314.49	-0.249474	0.0741844	-3.3629	0.000771294	0.0331265	Spin1
ENSMUSG00000028106	2924.16	-0.250464	0.0761883	-3.28743	0.00101105	0.0385705	Rprd2
ENSMUSG00000041491	523.474	-0.251036	0.074224	-3.38215	0.00071922	0.031875	Cep78
ENSMUSG00000045969	2530.33	-0.251667	0.0715898	-3.5154	0.000439088	0.0240104	Ing1
ENSMUSG00000015757	2836.26	-0.252127	0.0694713	-3.62923	0.000284272	0.0192042	Ppil4
ENSMUSG00000034931	2164.64	-0.252417	0.0746086	-3.38322	0.000716404	0.031874	Dhx8
ENSMUSG00000025025	4307.78	-0.254161	0.0787277	-3.22836	0.00124503	0.0430254	Mxi1
ENSMUSG00000043262	1674.98	-0.254336	0.073113	-3.47867	0.000503913	0.0260056	Uevld
ENSMUSG00000020400	2105.49	-0.25638	0.0784577	-3.26775	0.00108408	0.0399466	Tnip1
ENSMUSG00000034574	4233.09	-0.260252	0.0780598	-3.334	0.000856057	0.035287	Daam1
ENSMUSG00000039473	3966.08	-0.260976	0.0665922	-3.91902	8.89e-05	0.00930023	Ubn1
ENSMUSG00000021285	3345.7	-0.262398	0.0679174	-3.86349	0.000111778	0.010918	Ppp1r13b
ENSMUSG00000024913	3738.7	-0.26449	0.0667264	-3.96381	7.38e-05	0.00824797	Lrp5
ENSMUSG00000020783	1792.32	-0.266967	0.0845675	-3.15685	0.00159485	0.049175	Ncbp3
ENSMUSG00000028920	1871.45	-0.268161	0.0840031	-3.19227	0.00141158	0.0456968	Fbxo42
ENSMUSG00000022387	4527.5	-0.269852	0.0817378	-3.30143	0.000961931	0.0374306	Brd1
ENSMUSG00000020821	28138.4	-0.270875	0.0740712	-3.65695	0.000255236	0.01815	Kif1c
ENSMUSG00000029624	1037.3	-0.271331	0.0768184	-3.53211	0.00041226	0.0236606	Ptcd1
ENSMUSG00000034109	7392.4	-0.271983	0.0839676	-3.23914	0.00119889	0.0422165	Golim4
ENSMUSG00000025239	5108.32	-0.271986	0.0780912	-3.48292	0.000495969	0.0257322	Limd1
ENSMUSG00000042520	8439.68	-0.272178	0.0831033	-3.27517	0.00105597	0.0392828	Ubap2l
ENSMUSG00000039501	4404.56	-0.272685	0.0810479	-3.36449	0.000766857	0.0330333	Znfx1
ENSMUSG00000039159	15250.5	-0.273288	0.0787972	-3.46825	0.000523864	0.0266726	Ube2h
ENSMUSG00000024477	3434.67	-0.274365	0.0852262	-3.21926	0.00128522	0.0437155	Pggt1b
ENSMUSG00000035847	3898.15	-0.275129	0.0829857	-3.31538	0.000915189	0.0367132	Ids
ENSMUSG00000019802	9727.61	-0.275998	0.0627185	-4.40059	1.08e-05	0.00231582	Sec63
ENSMUSG00000034761	3948.37	-0.277236	0.0843954	-3.28496	0.00101997	0.0387587	Map4k5
ENSMUSG00000045078	3642.08	-0.282438	0.0690447	-4.09065	4.3e-05	0.00593561	Rnf216
ENSMUSG00000050697	3482.08	-0.283114	0.0870186	-3.25349	0.00113995	0.0408451	Prkaa1
ENSMUSG00000041439	4361.96	-0.283237	0.0834025	-3.39603	0.00068372	0.0313593	Mfsd6
ENSMUSG00000063334	2241.63	-0.284111	0.0887198	-3.20234	0.00136314	0.0450075	Krr1
ENSMUSG00000036097	2412.88	-0.28447	0.0862606	-3.29779	0.000974473	0.0377676	Slf2
ENSMUSG00000025609	4875.33	-0.28672	0.0764002	-3.75287	0.000174822	0.014622	Mkln1
ENSMUSG00000034247	2995.23	-0.286805	0.0722501	-3.96961	7.2e-05	0.00814323	Plekhm1
ENSMUSG00000033953	5555.76	-0.287011	0.0913921	-3.14044	0.00168695	0.049923	Ppp3r1
ENSMUSG00000030738	13318.6	-0.287218	0.0544874	-5.27128	1.35e-07	8.5e-05	Eif3c
ENSMUSG00000033499	5339.93	-0.28731	0.0742553	-3.86922	0.000109184	0.0107832	Larp4b
ENSMUSG00000050567	2492.78	-0.28794	0.0736062	-3.9119	9.16e-05	0.00952753	Maml1
ENSMUSG00000020840	3262.32	-0.289449	0.0819053	-3.53395	0.000409396	0.0235719	Blmh
ENSMUSG00000021945	4101.41	-0.296553	0.0855893	-3.46484	0.000530549	0.0268113	Zmym2
ENSMUSG00000043991	4524.19	-0.300439	0.0562735	-5.3389	9.35e-08	6.06e-05	Pura
ENSMUSG00000041977	4021.46	-0.300544	0.0906337	-3.31603	0.000913071	0.0367052	Arhgef11
ENSMUSG00000021669	9037.1	-0.301373	0.0824405	-3.65564	0.000256541	0.01815	Cert1
ENSMUSG00000025860	5705.32	-0.302969	0.0885805	-3.42027	0.000625589	0.0296865	Xiap
ENSMUSG00000029598	4344.57	-0.304733	0.0958423	-3.17953	0.00147517	0.0468575	Plbd2
ENSMUSG00000029587	1434.69	-0.305924	0.0865688	-3.53388	0.000409503	0.0235719	Zfp12
ENSMUSG00000027439	1860.11	-0.307288	0.0903626	-3.40061	0.000672348	0.0312947	Gzf1
ENSMUSG00000038084	3999.06	-0.307852	0.0936231	-3.2882	0.00100829	0.0385451	Opa1
ENSMUSG00000020611	3687.08	-0.309224	0.0838952	-3.68583	0.000227955	0.0168861	Gna13
ENSMUSG00000022770	10466.7	-0.310581	0.076491	-4.06036	4.9e-05	0.00623114	Dlg1
ENSMUSG00000035614	2379.14	-0.316497	0.0822305	-3.8489	0.000118651	0.011316	Togaram1
ENSMUSG00000020166	3894.72	-0.317226	0.0919731	-3.44912	0.000562412	0.0275744	Cnot2
ENSMUSG00000036499	4436.45	-0.318204	0.0987344	-3.22283	0.00126932	0.0434787	Eea1
ENSMUSG00000040151	2214.41	-0.318905	0.0962097	-3.31469	0.000917455	0.0367284	Hs2st1
ENSMUSG00000028868	6739.78	-0.3195	0.0881768	-3.62341	0.000290748	0.0193282	Wasf2
ENSMUSG00000001687	6632.22	-0.319705	0.0951335	-3.36059	0.000777768	0.0332577	Ubl3
ENSMUSG00000031393	3637.1	-0.320154	0.0729419	-4.38917	1.14e-05	0.00235509	Mecp2
ENSMUSG00000030536	13750.5	-0.320876	0.0970091	-3.30769	0.000940693	0.0368995	Iqgap1
ENSMUSG00000041390	3419.02	-0.322548	0.101279	-3.18475	0.00144878	0.0462848	Mdfic
ENSMUSG00000042350	2951.71	-0.324152	0.0966562	-3.35366	0.000797501	0.0335848	Arel1
ENSMUSG00000020409	4234.81	-0.326009	0.0927251	-3.51586	0.000438325	0.0240104	Slu7
ENSMUSG00000024642	1380	-0.326511	0.0902804	-3.61663	0.000298461	0.0195517	Tle4
ENSMUSG00000046201	3586.56	-0.330766	0.0747672	-4.42394	9.69e-06	0.00217263	Scaf8
ENSMUSG00000031902	3537.91	-0.330926	0.098078	-3.37411	0.000740554	0.032429	Nfatc3
ENSMUSG00000069495	2467.56	-0.332143	0.0988923	-3.35863	0.0007833	0.0333415	Epc2
ENSMUSG00000025027	3792	-0.332402	0.0952462	-3.48993	0.000483154	0.0254061	Xpnpep1
ENSMUSG00000063382	6019.46	-0.332785	0.101147	-3.29011	0.00100147	0.0384312	Bcl9l
ENSMUSG00000044167	2438.79	-0.3347	0.0992908	-3.3709	0.000749218	0.0326403	Foxo1
ENSMUSG00000018001	3908.4	-0.334788	0.0873836	-3.83125	0.000127494	0.0119036	Cyth3
ENSMUSG00000026663	3414.01	-0.336954	0.106353	-3.16827	0.0015335	0.0480448	Atf6
ENSMUSG00000021408	2736.64	-0.341298	0.104014	-3.28126	0.00103346	0.0389669	Ripk1
ENSMUSG00000027162	5725.72	-0.341884	0.101768	-3.35945	0.000780967	0.0333213	Lin7c
ENSMUSG00000008976	2508.81	-0.342049	0.106824	-3.20198	0.00136484	0.0450075	Gabpa
ENSMUSG00000020463	5441.55	-0.342257	0.105788	-3.23532	0.00121506	0.0424421	Ppp4r3b
ENSMUSG00000052299	2805.54	-0.344463	0.105124	-3.27672	0.00105022	0.0391684	Ltn1
ENSMUSG00000007827	577.202	-0.348091	0.108212	-3.21675	0.00129653	0.0438702	Ankrd26
ENSMUSG00000033769	2310.6	-0.348882	0.10132	-3.44335	0.000574556	0.0279464	Exoc6b
ENSMUSG00000024241	2269.87	-0.349042	0.102713	-3.39822	0.000678247	0.0313593	Sos1
ENSMUSG00000034327	2210.15	-0.349582	0.111044	-3.14813	0.0016432	0.0498938	Kctd9
ENSMUSG00000040268	3571.28	-0.350342	0.0889565	-3.93835	8.2e-05	0.00887187	Plekha1
ENSMUSG00000032228	7372.22	-0.351654	0.0949381	-3.70404	0.000212193	0.0164479	Tcf12
ENSMUSG00000051341	492.561	-0.353306	0.110632	-3.19352	0.00140547	0.0456509	Zfp52
ENSMUSG00000017707	26972.5	-0.353787	0.0991171	-3.56939	0.000357817	0.0216203	Serinc3
ENSMUSG00000045210	3730.32	-0.355654	0.112757	-3.15416	0.00160963	0.0495202	Vcpip1
ENSMUSG00000033417	3500.06	-0.355871	0.106499	-3.34156	0.000833105	0.0345888	Cacul1
ENSMUSG00000022536	7142.02	-0.356504	0.109074	-3.26846	0.00108134	0.0399466	Glyr1
ENSMUSG00000038116	2318.03	-0.358869	0.0925235	-3.87868	0.000105024	0.0105327	Phf20
ENSMUSG00000059713	2098.15	-0.359067	0.108353	-3.31387	0.000920131	0.0367599	Rcan3
ENSMUSG00000013646	1912.03	-0.359705	0.0925069	-3.88841	0.000100902	0.0102248	Sh3bp5l
ENSMUSG00000038495	3880.66	-0.360606	0.0975751	-3.69567	0.000219305	0.0167325	Otud7b
ENSMUSG00000021133	5981.19	-0.36216	0.113292	-3.1967	0.0013901	0.0456083	Susd6
ENSMUSG00000031631	1734.95	-0.363399	0.111611	-3.25595	0.00113013	0.0407675	Cfap97
ENSMUSG00000038145	4558.11	-0.363447	0.113147	-3.21216	0.0013174	0.044192	Snrk
ENSMUSG00000032601	6216.59	-0.365768	0.10552	-3.46634	0.000527598	0.0267316	Prkar2a
ENSMUSG00000025241	8069.48	-0.36724	0.0932497	-3.93825	8.21e-05	0.00887187	Fyco1
ENSMUSG00000034201	3155.01	-0.367623	0.103469	-3.55298	0.000380898	0.0225251	Gas2l1
ENSMUSG00000020170	2648.38	-0.368969	0.103328	-3.57085	0.00035582	0.0216203	Frs2
ENSMUSG00000046798	1559.09	-0.369359	0.110158	-3.35301	0.000799389	0.0335916	Cldn12
ENSMUSG00000073563	1583.66	-0.371407	0.0907706	-4.09171	4.28e-05	0.00593561	Csnk1g3
ENSMUSG00000028803	6469.96	-0.37154	0.118162	-3.14433	0.00166466	0.049923	Nipal3
ENSMUSG00000037111	13025.5	-0.372508	0.112298	-3.31713	0.000909475	0.0367052	Setd7
ENSMUSG00000037257	3974.78	-0.373741	0.112397	-3.32519	0.000883573	0.036075	Aagab
ENSMUSG00000089715	13780.5	-0.376053	0.0585022	-6.42801	1.29e-10	2.52e-07	Cbx6
ENSMUSG00000049624	1172.25	-0.376805	0.116075	-3.24622	0.00116949	0.041597	Slc17a5
ENSMUSG00000058230	7739.26	-0.376842	0.120059	-3.13881	0.00169636	0.049923	Arhgap35
ENSMUSG00000062866	4268.1	-0.377124	0.100164	-3.76507	0.000166499	0.0140744	Phactr2
ENSMUSG00000024283	5907.88	-0.379056	0.117655	-3.22175	0.00127409	0.0434891	Wac
ENSMUSG00000061136	5504.02	-0.380348	0.10635	-3.57639	0.000348373	0.0216203	Prpf40a
ENSMUSG00000055660	1059.92	-0.382931	0.112789	-3.39511	0.000686005	0.0313593	Mettl4
ENSMUSG00000058748	649.991	-0.38383	0.100181	-3.83137	0.000127431	0.0119036	Zfp958
ENSMUSG00000024556	1475.58	-0.384069	0.0901674	-4.25951	2.05e-05	0.00362977	Me2
ENSMUSG00000037405	1781.36	-0.384471	0.12201	-3.15114	0.00162635	0.0496331	Icam1
ENSMUSG00000036769	961.7	-0.38733	0.111313	-3.47965	0.000502071	0.0259795	Wdr44
ENSMUSG00000039850	1881.37	-0.387436	0.12051	-3.21497	0.0013046	0.0440009	Endov
ENSMUSG00000031583	1554.87	-0.389005	0.110473	-3.52126	0.000429497	0.0240104	Wrn
ENSMUSG00000023027	2372.2	-0.390255	0.110955	-3.51723	0.00043608	0.0240104	Atf1
ENSMUSG00000035437	5329.15	-0.390379	0.097617	-3.99909	6.36e-05	0.00736383	Rabgap1
ENSMUSG00000023025	3870.09	-0.390929	0.11524	-3.3923	0.000693078	0.0313593	Larp4
ENSMUSG00000029673	4971.87	-0.393043	0.114003	-3.44765	0.00056549	0.0275744	Auts2
ENSMUSG00000039952	16020	-0.393426	0.122786	-3.20416	0.00135457	0.0449359	Dag1
ENSMUSG00000045098	3715.4	-0.393458	0.114896	-3.42448	0.000615986	0.0294463	Kmt5b
ENSMUSG00000075470	3381.51	-0.395369	0.125742	-3.14429	0.00166488	0.049923	Alg10b
ENSMUSG00000034560	3639.85	-0.395777	0.116519	-3.39668	0.000682096	0.0313593	Washc4
ENSMUSG00000041037	2541.28	-0.396115	0.0953247	-4.15543	3.25e-05	0.00478552	Irgq
ENSMUSG00000051223	12249.5	-0.396143	0.121905	-3.24961	0.00115562	0.0412545	Bzw1
ENSMUSG00000045973	5206.54	-0.401063	0.10688	-3.75246	0.000175109	0.014622	Slc25a51
ENSMUSG00000039000	2958.9	-0.404532	0.116083	-3.48484	0.000492424	0.0256853	Ube3c
ENSMUSG00000069895	3026.47	-0.408236	0.129993	-3.14046	0.00168685	0.049923	Atxn1l
ENSMUSG00000033054	1417.58	-0.411965	0.108535	-3.7957	0.000147227	0.0127967	Npat
ENSMUSG00000041415	4449.97	-0.412816	0.120666	-3.42114	0.0006236	0.0296645	Dicer1
ENSMUSG00000002546	5864.39	-0.413065	0.0735033	-5.61968	1.91e-08	1.62e-05	Golga2
ENSMUSG00000032280	4625.21	-0.413858	0.105183	-3.93467	8.33e-05	0.00895543	Tle3
ENSMUSG00000052632	3404.91	-0.415121	0.126551	-3.28027	0.00103706	0.0390272	Asap2
ENSMUSG00000059820	1456.84	-0.41658	0.1307	-3.1873	0.00143607	0.0460299	Nkapd1
ENSMUSG00000038127	6478.77	-0.418359	0.108049	-3.87193	0.000107978	0.0107185	Ccdc50
ENSMUSG00000022812	5403.36	-0.419693	0.0911496	-4.60444	4.14e-06	0.00108739	Gsk3b
ENSMUSG00000044864	3424.76	-0.419947	0.101589	-4.13377	3.57e-05	0.00510522	Ankrd50
ENSMUSG00000037640	1452.25	-0.4202	0.124664	-3.37065	0.000749908	0.0326403	Zfp60
ENSMUSG00000079509	2216.85	-0.422391	0.111617	-3.78428	0.000154153	0.0131544	Zfx
ENSMUSG00000038481	3509.64	-0.42369	0.115899	-3.65567	0.000256513	0.01815	Cdk19
ENSMUSG00000000056	2092.86	-0.425001	0.133678	-3.17929	0.00147634	0.0468575	Narf
ENSMUSG00000022641	3406.1	-0.426731	0.121504	-3.51207	0.000444628	0.0240297	Bbx
ENSMUSG00000031714	2885.17	-0.429085	0.085548	-5.01572	5.28e-07	0.000220603	Gab1
ENSMUSG00000001942	1584.53	-0.431999	0.131048	-3.2965	0.000978988	0.0378672	Siae
ENSMUSG00000049323	1818.73	-0.432012	0.109205	-3.95597	7.62e-05	0.0084744	Smcr8
ENSMUSG00000040022	1403.42	-0.434573	0.137399	-3.16285	0.0015623	0.0485433	Rab11fip2
ENSMUSG00000039960	2935.74	-0.435663	0.125937	-3.45937	0.000541443	0.0270111	Rhou
ENSMUSG00000025184	1503.32	-0.437494	0.0972918	-4.49672	6.9e-06	0.00161768	R3hcc1l
ENSMUSG00000031095	2190.25	-0.437811	0.11468	-3.81768	0.000134715	0.0123633	Cul4b
ENSMUSG00000018209	3046.95	-0.438053	0.081821	-5.3538	8.61e-08	5.98e-05	Stk4
ENSMUSG00000028807	522.844	-0.438318	0.109159	-4.0154	5.93e-05	0.00697727	Zbtb8a
ENSMUSG00000079215	5052.51	-0.439979	0.0836896	-5.25728	1.46e-07	8.89e-05	Zfp664
ENSMUSG00000036676	3019.71	-0.442238	0.110037	-4.01898	5.84e-05	0.00693413	Tmtc3
ENSMUSG00000032041	1735.08	-0.444334	0.119003	-3.73381	0.000188605	0.0152896	Tirap
ENSMUSG00000039701	1309.54	-0.445143	0.133826	-3.32627	0.00088016	0.0360513	Usp53
ENSMUSG00000025234	7504.3	-0.445592	0.123679	-3.6028	0.00031481	0.0202813	Arih1
ENSMUSG00000038095	6480.61	-0.447623	0.13371	-3.34772	0.000814801	0.034092	Sbno1
ENSMUSG00000069729	4948.45	-0.448357	0.124508	-3.60102	0.000316977	0.0203535	Arid1b
ENSMUSG00000035764	1410.43	-0.448445	0.100337	-4.46941	7.84e-06	0.00181674	Fbxo45
ENSMUSG00000029313	7293.63	-0.449408	0.111171	-4.0425	5.29e-05	0.00645253	Aff1
ENSMUSG00000026915	2404.79	-0.453288	0.125958	-3.59874	0.000319768	0.0203809	Strbp
ENSMUSG00000020189	2594.13	-0.454531	0.124414	-3.65336	0.000258826	0.0182454	Osbpl8
ENSMUSG00000032411	3535.37	-0.454929	0.125563	-3.62312	0.000291075	0.0193282	Tfdp2
ENSMUSG00000034066	521.725	-0.456646	0.134611	-3.39234	0.000692981	0.0313593	Farp2
ENSMUSG00000055044	2413.29	-0.456728	0.130196	-3.50801	0.000451466	0.0241311	Pdlim1
ENSMUSG00000004591	8493.82	-0.457447	0.117876	-3.88075	0.000104133	0.0104975	Pkn2
ENSMUSG00000036402	9927.48	-0.458523	0.10633	-4.31228	1.62e-05	0.00314373	Gng12
ENSMUSG00000021556	1728.52	-0.4586	0.101589	-4.51425	6.35e-06	0.00152626	Golm1
ENSMUSG00000034903	2267.58	-0.458678	0.125888	-3.64354	0.000268914	0.0184225	Cobll1
ENSMUSG00000025862	7329.76	-0.459688	0.114165	-4.02651	5.66e-05	0.00679888	Stag2
ENSMUSG00000042046	4238.91	-0.461294	0.137369	-3.35808	0.000784868	0.0333415	Dstyk
ENSMUSG00000020745	11151.8	-0.462775	0.12809	-3.61289	0.000302806	0.0197698	Pafah1b1
ENSMUSG00000049658	1833.54	-0.46461	0.110541	-4.20304	2.63e-05	0.00413205	Bdp1
ENSMUSG00000034007	1731.46	-0.470023	0.113627	-4.13653	3.53e-05	0.00508157	Scaper
ENSMUSG00000034940	5094.33	-0.470625	0.122062	-3.85564	0.000115429	0.0111178	Synrg
ENSMUSG00000050730	2745.94	-0.474976	0.149232	-3.18281	0.00145855	0.0465205	Arhgap42
ENSMUSG00000049577	1504.9	-0.476736	0.138249	-3.44839	0.000563936	0.0275744	Zfpm1
ENSMUSG00000030213	4971.83	-0.477435	0.116774	-4.08855	4.34e-05	0.00594744	Atf7ip
ENSMUSG00000035173	2796.69	-0.479273	0.131485	-3.64508	0.000267305	0.0184225	Ccdc186
ENSMUSG00000048047	2123.03	-0.482097	0.132985	-3.62519	0.000288745	0.0193282	Zbtb33
ENSMUSG00000052812	1484.21	-0.482135	0.152121	-3.16942	0.00152743	0.0479317	Atad2b
ENSMUSG00000016918	4003.27	-0.483031	0.152503	-3.16736	0.0015383	0.0480497	Sulf1
ENSMUSG00000034382	4563.2	-0.484863	0.133411	-3.63436	0.000278668	0.0189572	AI661453
ENSMUSG00000095253	1121.02	-0.486006	0.152379	-3.18946	0.00142541	0.0457635	Zfp799
ENSMUSG00000042680	1276.18	-0.486327	0.128428	-3.78676	0.000152625	0.0130814	Garem1
ENSMUSG00000024077	2434.01	-0.487668	0.132284	-3.68653	0.000227331	0.0168861	Strn
ENSMUSG00000020387	2647.99	-0.488502	0.143849	-3.39594	0.000683924	0.0313593	Jade2
ENSMUSG00000071281	1099.65	-0.492745	0.140361	-3.51056	0.000447163	0.0240988	Zfp65
ENSMUSG00000009470	8333.21	-0.495817	0.137504	-3.60583	0.000311152	0.0201122	Tnpo1
ENSMUSG00000032232	3533.38	-0.498197	0.151254	-3.29377	0.000988519	0.0380844	Cgnl1
ENSMUSG00000008763	6923.84	-0.501347	0.128786	-3.89287	9.91e-05	0.0101441	Man1a2
ENSMUSG00000026110	9160.04	-0.502486	0.158797	-3.16433	0.00155438	0.0483873	Mgat4a
ENSMUSG00000035898	1817.34	-0.503973	0.156342	-3.22352	0.00126624	0.0434495	Uba6
ENSMUSG00000036990	5059.84	-0.505196	0.149464	-3.38004	0.000724741	0.0319741	Otud4
ENSMUSG00000069184	341.299	-0.507031	0.124481	-4.07316	4.64e-05	0.00615084	Zfp72
ENSMUSG00000031523	3187	-0.507715	0.12175	-4.17015	3.04e-05	0.00459095	Dlc1
ENSMUSG00000060227	2136.43	-0.51122	0.130019	-3.93189	8.43e-05	0.00900959	Golm2
ENSMUSG00000017679	3026.42	-0.513492	0.140869	-3.64518	0.000267204	0.0184225	Ttpal
ENSMUSG00000061950	2275.46	-0.513597	0.138131	-3.71818	0.000200661	0.0160002	Ppp4r1
ENSMUSG00000028405	6600.76	-0.515855	0.104135	-4.95372	7.28e-07	0.000283315	Aco1
ENSMUSG00000027475	2167.26	-0.516567	0.164475	-3.14071	0.0016854	0.049923	Kif3b
ENSMUSG00000005802	1819.39	-0.518104	0.144905	-3.57548	0.000349593	0.0216203	Slc30a4
ENSMUSG00000032462	696.208	-0.519865	0.0893904	-5.81566	6.04e-09	6.74e-06	Pik3cb
ENSMUSG00000040729	223.088	-0.520365	0.1639	-3.17489	0.00149891	0.0474964	Cep126
ENSMUSG00000040675	695.174	-0.532051	0.151709	-3.50705	0.000453096	0.0241519	Mthfd1l
ENSMUSG00000022800	5605.99	-0.532554	0.143711	-3.70574	0.000210777	0.0164035	Fyttd1
ENSMUSG00000055980	851.533	-0.537937	0.131902	-4.07829	4.54e-05	0.00612964	Irs1
ENSMUSG00000026721	7401.88	-0.539508	0.161465	-3.34133	0.000833786	0.0345888	Rabgap1l
ENSMUSG00000005125	8234.34	-0.542902	0.133759	-4.05882	4.93e-05	0.00623114	Ndrg1
ENSMUSG00000027562	1351.23	-0.546223	0.172317	-3.16987	0.00152508	0.0479317	Car2
ENSMUSG00000024754	1193.71	-0.546521	0.150812	-3.62385	0.000290246	0.0193282	Cemip2
ENSMUSG00000039841	900.982	-0.550095	0.143732	-3.82722	0.000129598	0.0120069	Zfp800
ENSMUSG00000040423	2282.83	-0.552974	0.159467	-3.46763	0.000525063	0.0266726	Rc3h1
ENSMUSG00000026315	821.392	-0.554001	0.162259	-3.41431	0.000639442	0.0301966	Serpinb8
ENSMUSG00000013846	3227.77	-0.554688	0.176816	-3.13709	0.00170635	0.049923	St3gal1
ENSMUSG00000095325	565.86	-0.556421	0.155127	-3.58687	0.000334668	0.0211406	Zfp870
ENSMUSG00000015533	1784.34	-0.559759	0.162119	-3.45278	0.000554845	0.027332	Itga2
ENSMUSG00000033964	2100.65	-0.563594	0.167443	-3.36588	0.000763002	0.0329888	Zbtb41
ENSMUSG00000025323	822.62	-0.564719	0.171743	-3.28817	0.0010084	0.0385451	Sp4
ENSMUSG00000021224	3017.19	-0.566183	0.131041	-4.32064	1.56e-05	0.00308869	Numb
ENSMUSG00000026466	4198.78	-0.568304	0.113772	-4.99511	5.88e-07	0.000236223	Tor1aip1
ENSMUSG00000037486	2701.87	-0.569171	0.17358	-3.27902	0.00104169	0.0391065	Asxl2
ENSMUSG00000074283	305.808	-0.569501	0.180741	-3.15092	0.00162757	0.0496331	Zfp109
ENSMUSG00000063663	952.201	-0.571782	0.178658	-3.20043	0.00137225	0.0450988	Brwd3
ENSMUSG00000034636	4378.13	-0.572588	0.14068	-4.07014	4.7e-05	0.00615805	Zyg11b
ENSMUSG00000026473	22011.9	-0.573585	0.127424	-4.50138	6.75e-06	0.00160188	Glul
ENSMUSG00000078185	525.139	-0.576267	0.151828	-3.79553	0.00014733	0.0127967	Chml
ENSMUSG00000039958	1773.39	-0.582635	0.171875	-3.38987	0.000699247	0.0315651	Etfbkmt
ENSMUSG00000026596	2523.77	-0.589333	0.187692	-3.13989	0.00169014	0.049923	Abl2
ENSMUSG00000048732	522.267	-0.596966	0.172071	-3.4693	0.000521826	0.0266726	Klhl11
ENSMUSG00000038024	4726.54	-0.598319	0.16722	-3.57803	0.000346198	0.0216203	Dennd4c
ENSMUSG00000074272	1260.16	-0.601578	0.168599	-3.56809	0.000359594	0.0216203	Ceacam1
ENSMUSG00000026576	2661.79	-0.604915	0.149668	-4.04171	5.31e-05	0.00645253	Atp1b1
ENSMUSG00000014602	1555.03	-0.608174	0.176142	-3.45275	0.000554899	0.027332	Kif1a
ENSMUSG00000030729	1383.71	-0.609553	0.142363	-4.28169	1.85e-05	0.00349425	Pgm2l1
ENSMUSG00000026623	8255.01	-0.613843	0.157123	-3.90677	9.35e-05	0.00962894	Lpgat1
ENSMUSG00000031292	985.176	-0.622134	0.162415	-3.83052	0.000127871	0.0119036	Cdkl5
ENSMUSG00000027947	1314.19	-0.627792	0.169818	-3.69684	0.000218298	0.0167213	Il6ra
ENSMUSG00000056019	483.025	-0.628575	0.195939	-3.20801	0.00133657	0.0446044	Zfp709
ENSMUSG00000018846	4681.81	-0.630563	0.143283	-4.40082	1.08e-05	0.00231582	Pank3
ENSMUSG00000048490	3307.61	-0.631127	0.185552	-3.40135	0.000670543	0.0312856	Nrip1
ENSMUSG00000041992	1414.02	-0.632622	0.171515	-3.68843	0.000225646	0.0168861	Rapgef5
ENSMUSG00000032549	1126.81	-0.635223	0.185642	-3.42175	0.000622187	0.0296645	Rab6b
ENSMUSG00000022037	19332.9	-0.648705	0.177878	-3.64691	0.000265415	0.0184225	Clu
ENSMUSG00000041161	367.275	-0.648944	0.147162	-4.40973	1.04e-05	0.00228832	Otud3
ENSMUSG00000048249	4312.72	-0.650091	0.165842	-3.91995	8.86e-05	0.00930023	Crebrf
ENSMUSG00000025064	3550.17	-0.652321	0.200389	-3.25527	0.00113285	0.0407675	Col17a1
ENSMUSG00000024222	1599.97	-0.655504	0.184171	-3.55922	0.000371961	0.0220637	Fkbp5
ENSMUSG00000028282	913.309	-0.658324	0.14192	-4.63868	3.51e-06	0.000948197	Casp8ap2
ENSMUSG00000059602	131.031	-0.666774	0.20392	-3.26979	0.00107628	0.0399466	Syn3
ENSMUSG00000089824	1411.49	-0.672274	0.145615	-4.61679	3.9e-06	0.0010387	Rbm12
ENSMUSG00000026676	6906.51	-0.674119	0.133611	-5.0454	4.53e-07	0.000195674	Ccdc3
ENSMUSG00000024867	133.642	-0.677681	0.200293	-3.38345	0.000715818	0.031874	Pip5k1b
ENSMUSG00000005686	963.118	-0.679035	0.141154	-4.81059	1.5e-06	0.00049783	Ampd3
ENSMUSG00000031351	831.633	-0.684286	0.195058	-3.50812	0.000451283	0.0241311	Zfp185
ENSMUSG00000021950	5612.29	-0.684445	0.17953	-3.81244	0.000137603	0.0124886	Anxa8
ENSMUSG00000006651	203.302	-0.686587	0.211662	-3.24379	0.00117952	0.0418583	Aplp1
ENSMUSG00000014329	2994.6	-0.690462	0.217745	-3.17096	0.00151936	0.0478329	Bicc1
ENSMUSG00000020114	6367.29	-0.692524	0.18706	-3.70215	0.00021378	0.0165052	Cand1
ENSMUSG00000061436	1473.37	-0.693201	0.213363	-3.24893	0.0011584	0.0412782	Hipk2
ENSMUSG00000032548	1853.94	-0.708364	0.168289	-4.20922	2.56e-05	0.00408176	Slco2a1
ENSMUSG00000025453	1424.2	-0.709525	0.209356	-3.38908	0.000701264	0.0315828	Nnt
ENSMUSG00000038126	1127.8	-0.711734	0.217743	-3.26869	0.00108046	0.0399466	Mphosph9
ENSMUSG00000016239	166.787	-0.71858	0.202504	-3.54847	0.000387471	0.0227068	Lonrf3
ENSMUSG00000030768	516.913	-0.721384	0.174641	-4.13068	3.62e-05	0.00513655	Disp1
ENSMUSG00000003452	797.556	-0.729508	0.204168	-3.57308	0.000352812	0.0216203	Bicd1
ENSMUSG00000018800	1846.27	-0.736238	0.211712	-3.47754	0.000506044	0.0260426	Abca5
ENSMUSG00000036109	1279.02	-0.750261	0.234862	-3.19447	0.00140087	0.0456509	Mbnl3
ENSMUSG00000021396	120.364	-0.778092	0.222949	-3.49	0.000483012	0.0254061	Nxnl2
ENSMUSG00000055653	2898.85	-0.786744	0.218655	-3.5981	0.000320546	0.0203809	Gpc3
ENSMUSG00000031079	92.2946	-0.798227	0.249069	-3.20485	0.00135133	0.0449359	Zfp300
ENSMUSG00000054280	1826.8	-0.802757	0.251942	-3.18628	0.00144113	0.0461161	Prr14l
ENSMUSG00000061451	838.639	-0.82996	0.235195	-3.52882	0.000417412	0.0238654	Tmem151a
ENSMUSG00000022123	128.446	-0.836538	0.256664	-3.25928	0.00111697	0.0406202	Scel
ENSMUSG00000039899	2628.22	-0.844399	0.249269	-3.3875	0.00070533	0.0316196	Fgl2
ENSMUSG00000096916	231.481	-0.848443	0.231943	-3.65799	0.000254202	0.01815	Zfp850
ENSMUSG00000037709	635.611	-0.850994	0.20647	-4.12163	3.76e-05	0.00526575	Fam13a
ENSMUSG00000026536	228.09	-0.857287	0.258938	-3.31078	0.000930372	0.0368468	Ifi211
ENSMUSG00000073016	363.339	-0.861967	0.247915	-3.47687	0.000507306	0.0260426	Uprt
ENSMUSG00000042410	2191.54	-0.87836	0.199668	-4.39911	1.09e-05	0.00231582	Agps
ENSMUSG00000030748	2744.46	-0.878381	0.207765	-4.22777	2.36e-05	0.00395865	Il4ra
ENSMUSG00000025867	1054.25	-0.884846	0.229086	-3.8625	0.000112233	0.010918	Cplx2
ENSMUSG00000038843	2001.83	-0.889257	0.248072	-3.58468	0.000337491	0.0212499	Gcnt1
ENSMUSG00000023046	9168.31	-0.894758	0.207215	-4.31803	1.57e-05	0.00309392	Igfbp6
ENSMUSG00000053580	1258.48	-0.896931	0.252751	-3.54868	0.000387174	0.0227068	Tanc2
ENSMUSG00000019831	53.6583	-0.904908	0.26195	-3.45451	0.000551301	0.0273196	Wasf1
ENSMUSG00000026365	6279.21	-0.920322	0.283083	-3.25107	0.00114972	0.0411195	Cfh
ENSMUSG00000054659	78.6262	-0.930906	0.221153	-4.20933	2.56e-05	0.00408176	Pm20d2
ENSMUSG00000049866	931.269	-0.947039	0.254418	-3.72238	0.000197354	0.0158666	Arl4c
ENSMUSG00000073489	235.084	-0.951265	0.257969	-3.68752	0.000226453	0.0168861	Ifi204
ENSMUSG00000020473	12576.7	-0.960982	0.206149	-4.66158	3.14e-06	0.000879907	Aebp1
ENSMUSG00000041592	294.471	-0.999147	0.308809	-3.23549	0.00121435	0.0424421	Sdk2
ENSMUSG00000057230	8230.66	-1.05753	0.296104	-3.57147	0.000354981	0.0216203	Aak1
ENSMUSG00000045725	433.695	-1.06246	0.286446	-3.7091	0.000207996	0.0162521	Prr15
ENSMUSG00000058297	2593.65	-1.09103	0.249382	-4.37492	1.21e-05	0.00248779	Spock2
ENSMUSG00000044734	680.656	-1.09334	0.268683	-4.06927	4.72e-05	0.00615805	Serpinb1a
ENSMUSG00000030905	105.801	-1.09786	0.344176	-3.18981	0.00142364	0.0457635	Crym
ENSMUSG00000018339	5391.03	-1.10493	0.230044	-4.80313	1.56e-06	0.00050652	Gpx3
ENSMUSG00000090231	1947.66	-1.12355	0.304119	-3.69445	0.000220367	0.0167479	Cfb
ENSMUSG00000049604	71.5011	-1.13848	0.213069	-5.34325	9.13e-08	6.06e-05	Hoxb13
ENSMUSG00000042064	65.2924	-1.14446	0.325285	-3.51832	0.000434287	0.0240104	Myo3b
ENSMUSG00000031093	405.076	-1.152	0.273019	-4.2195	2.45e-05	0.00403708	Dock11
ENSMUSG00000036502	263.402	-1.15328	0.309298	-3.7287	0.000192471	0.0155382	Tmem255a
ENSMUSG00000071042	465.014	-1.158	0.285862	-4.05092	5.1e-05	0.00640373	Rasgrp3
ENSMUSG00000020704	146.479	-1.17933	0.293257	-4.0215	5.78e-05	0.00690258	Asic2
ENSMUSG00000063428	87.0818	-1.17955	0.372984	-3.16247	0.00156438	0.0485433	Ddo
ENSMUSG00000055717	76.5096	-1.1943	0.293802	-4.06499	4.8e-05	0.00618911	Slain1
ENSMUSG00000036264	251.866	-1.19689	0.358619	-3.3375	0.000845359	0.03492	Fstl4
ENSMUSG00000021319	335.206	-1.21181	0.377502	-3.21006	0.00132705	0.0443628	Sfrp4
ENSMUSG00000029082	202.858	-1.22331	0.344433	-3.55167	0.000382795	0.0225687	Bst1
ENSMUSG00000032313	148.451	-1.23911	0.326358	-3.79677	0.000146595	0.0127967	Tmem266
ENSMUSG00000031209	316.636	-1.24794	0.262605	-4.75217	2.01e-06	0.000621505	Heph
ENSMUSG00000053040	237.75	-1.26094	0.389306	-3.23894	0.00119974	0.0422165	Aph1c
ENSMUSG00000051076	278.634	-1.27489	0.287898	-4.42827	9.5e-06	0.00217263	Vtcn1
ENSMUSG00000024371	2011.43	-1.28277	0.246033	-5.21381	1.85e-07	9.73e-05	C2
ENSMUSG00000035246	54.3136	-1.29109	0.306414	-4.21357	2.51e-05	0.00408176	Pcyt1b
ENSMUSG00000027827	265.436	-1.3338	0.379205	-3.51735	0.000435873	0.0240104	Kcnab1
ENSMUSG00000054203	233.387	-1.33397	0.423842	-3.14732	0.00164773	0.0498938	Ifi205
ENSMUSG00000050071	50.2108	-1.3381	0.413965	-3.2324	0.00122753	0.0427243	Bex1
ENSMUSG00000040016	397.334	-1.34368	0.358795	-3.74499	0.000180401	0.0148724	Ptger3
ENSMUSG00000021750	50.076	-1.35018	0.418713	-3.22459	0.00126154	0.0434495	Fam107a
ENSMUSG00000006642	59.2778	-1.38002	0.375142	-3.67866	0.000234461	0.0172791	Tcf23
ENSMUSG00000067158	229.074	-1.38227	0.314564	-4.39424	1.11e-05	0.00232558	Col4a4
ENSMUSG00000079465	87.0599	-1.39284	0.269881	-5.16095	2.46e-07	0.000125797	Col4a3
ENSMUSG00000022619	19.0544	-1.39599	0.416249	-3.35374	0.000797269	0.0335848	Mapk8ip2
ENSMUSG00000041817	18.7907	-1.41869	0.400246	-3.54454	0.000393302	0.022842	Fam169a
ENSMUSG00000035000	979.5	-1.42178	0.373633	-3.80528	0.000141645	0.0125837	Dpp4
ENSMUSG00000034813	36.3124	-1.44298	0.391529	-3.68549	0.000228261	0.0168861	Grip1
ENSMUSG00000038725	942.459	-1.48367	0.437201	-3.39357	0.000689881	0.0313593	Pkhd1l1
ENSMUSG00000029217	294.723	-1.5104	0.273141	-5.52974	3.21e-08	2.56e-05	Tec
ENSMUSG00000001739	903.151	-1.52895	0.435231	-3.51296	0.000443137	0.0240158	Cldn15
ENSMUSG00000027360	28.3078	-1.57453	0.50034	-3.14692	0.00164998	0.0498938	Hdc
ENSMUSG00000053441	21.6585	-1.57871	0.393236	-4.01466	5.95e-05	0.00697727	Adamts19
ENSMUSG00000027015	654.219	-1.58883	0.420142	-3.78165	0.000155789	0.013236	Cybrd1
ENSMUSG00000043501	49.9388	-1.59679	0.508664	-3.13918	0.00169423	0.049923	Lgals2
ENSMUSG00000048485	395.146	-1.62124	0.380276	-4.26334	2.01e-05	0.00362811	Zbtb8b
ENSMUSG00000031517	2249.16	-1.63055	0.462614	-3.52465	0.000424039	0.0239828	Gpm6a
ENSMUSG00000054537	78.4808	-1.63253	0.388897	-4.19784	2.69e-05	0.00419421	Tmprss11e
ENSMUSG00000025321	305.179	-1.6405	0.382944	-4.28391	1.84e-05	0.00349425	Itgb8
ENSMUSG00000024481	200.336	-1.6826	0.401297	-4.19291	2.75e-05	0.00425247	Lvrn
ENSMUSG00000048764	193.728	-1.78842	0.275946	-6.48105	9.11e-11	1.97e-07	Tmprss11f
ENSMUSG00000031906	528.533	-1.86225	0.57547	-3.23606	0.00121193	0.0424421	Smpd3
ENSMUSG00000026822	88.9936	-1.9196	0.548651	-3.49877	0.000467416	0.0247121	Lcn2
ENSMUSG00000028871	809.138	-1.9382	0.567951	-3.41262	0.000643408	0.030237	Rspo1
ENSMUSG00000060212	400.543	-1.95522	0.407703	-4.79569	1.62e-06	0.000517065	Pcnx2
ENSMUSG00000048142	203.614	-1.96368	0.381406	-5.14854	2.63e-07	0.000130966	Nat8l
ENSMUSG00000056973	236.823	-1.96387	0.614895	-3.19382	0.00140403	0.0456509	Ces1d
ENSMUSG00000030125	20.4069	-1.96549	0.594929	-3.30374	0.000954032	0.0371977	Lrrc23
ENSMUSG00000053897	1741.86	-1.97704	0.498501	-3.96598	7.31e-05	0.00822044	Slc39a8
ENSMUSG00000043110	645.411	-2.00576	0.630375	-3.18185	0.00146335	0.0465975	Lrrn4
ENSMUSG00000063011	3011.04	-2.00754	0.547939	-3.6638	0.000248498	0.0179731	Msln
ENSMUSG00000050377	28.8173	-2.04553	0.521117	-3.92529	8.66e-05	0.00920979	Il31ra
ENSMUSG00000028125	90.1689	-2.08189	0.427834	-4.86611	1.14e-06	0.000402624	Abca4
ENSMUSG00000035930	107.978	-2.09671	0.564529	-3.71409	0.000203933	0.0161276	Chst4
ENSMUSG00000001827	59.4349	-2.10238	0.609739	-3.448	0.000564747	0.0275744	Folr1
ENSMUSG00000016458	391.262	-2.10572	0.581811	-3.61925	0.000295453	0.0194319	Wt1
ENSMUSG00000109564	460.73	-2.11125	0.605696	-3.48566	0.000490927	0.025676	Muc16
ENSMUSG00000025105	411.444	-2.114	0.600552	-3.5201	0.000431379	0.0240104	Bnc1
ENSMUSG00000050108	28.8599	-2.11498	0.673577	-3.13992	0.00168993	0.049923	Bpifc
ENSMUSG00000055489	17.3861	-2.15422	0.683566	-3.15144	0.00162468	0.0496331	Ano5
ENSMUSG00000029304	32.2968	-2.24455	0.613444	-3.65892	0.000253277	0.01815	Spp1
ENSMUSG00000034310	17.9406	-2.49752	0.722621	-3.4562	0.000547846	0.0272606	Tmem132d
ENSMUSG00000020062	118.843	-2.55214	0.434661	-5.87155	4.32e-09	5.6e-06	Slc5a8
ENSMUSG00000043719	21.7044	-2.5616	0.702941	-3.64411	0.000268315	0.0184225	Col6a6
ENSMUSG00000050875	10.2692	-2.64697	0.772944	-3.42453	0.000615874	0.0294463	Minar2
ENSMUSG00000034871	24.3586	-2.65406	0.565161	-4.69612	2.65e-06	0.000781645	Fam151a
ENSMUSG00000029334	109.228	-2.65465	0.427094	-6.21561	5.11e-10	7.65e-07	Prkg2
ENSMUSG00000024164	21500.9	-2.74798	0.544527	-5.04655	4.5e-07	0.000195674	C3
ENSMUSG00000019987	15.7826	-2.78477	0.683767	-4.07269	4.65e-05	0.00615084	Arg1
ENSMUSG00000029417	79.0395	-2.81383	0.821655	-3.42458	0.000615742	0.0294463	Cxcl9
ENSMUSG00000028836	22.3318	-2.9876	0.572586	-5.21773	1.81e-07	9.73e-05	Slc30a2
ENSMUSG00000023992	314.773	-3.0053	0.448322	-6.70345	2.04e-11	4.95e-08	Trem2
ENSMUSG00000060882	28.3222	-3.07178	0.698528	-4.3975	1.1e-05	0.00231582	Kcnd2
ENSMUSG00000067599	10.8343	-3.23298	1.00631	-3.21271	0.00131491	0.044192	Klra7
ENSMUSG00000018924	80.2198	-3.3569	0.962648	-3.48715	0.000488193	0.0256018	Alox15
ENSMUSG00000049723	135.549	-3.53539	0.915905	-3.86	0.000113387	0.0109754	Mmp12
ENSMUSG00000064246	24.048	-3.56002	0.617938	-5.76113	8.36e-09	8.56e-06	Chil1
ENSMUSG00000006014	230.677	-3.68486	0.773177	-4.76587	1.88e-06	0.000590095	Prg4
ENSMUSG00000029814	6.87271	-4.56276	0.889007	-5.13242	2.86e-07	0.000135737	Igf2bp3
ENSMUSG00000076525	28.8548	-15.8422	4.91421	-3.22376	0.00126517	0.0434495	Igkv1-99
ENSMUSG00000095682	55.7727	-18.0677	3.4421	-5.24904	1.53e-07	9.01e-05	Igkv3-1
ENSMUSG00000095630	30.3049	-18.0835	2.65097	-6.82148	9.01e-12	2.5e-08	Igkv6-23
ENSMUSG00000095889	23.8456	-19.7223	3.10796	-6.34576	2.21e-10	3.91e-07	Ighv1-58
ENSMUSG00000076543	32.8721	-20.8212	2.87204	-7.24962	4.18e-13	1.63e-09	Igkv4-74
ENSMUSG00000076556	36.155	-22.3837	4.09961	-5.45996	4.76e-08	3.43e-05	Igkv4-57
ENSMUSG00000076526	22.0978	-22.5394	6.6103	-3.40974	0.000650243	0.0304846	Igkv12-98
ENSMUSG00000098404	26.0796	-23.7782	4.14391	-5.73811	9.57e-09	9.31e-06	Mrip-ps

## Sheet: 12 month vs 3 month male 
	baseMean	log2FoldChange	lfcSE	stat	pvalue	padj	symbol
ENSMUSG00000096632	9.42229	18.7617	2.5896	7.24502	4.32e-13	2.8e-09	Igkv9-124
ENSMUSG00000076556	36.155	17.4067	4.27374	4.07295	4.64e-05	0.00631602	Igkv4-57
ENSMUSG00000095007	19.7864	16.99	3.48101	4.88076	1.06e-06	0.000541071	Igkv12-41
ENSMUSG00000076552	32.6257	14.9923	2.73492	5.4818	4.21e-08	4.82e-05	Igkv4-61
ENSMUSG00000076538	28.1071	14.3687	2.89475	4.96373	6.92e-07	0.000388333	Igkv13-84
ENSMUSG00000095682	55.7727	14.3293	3.58337	3.99884	6.37e-05	0.00798982	Igkv3-1
ENSMUSG00000095889	23.8456	13.1564	3.30123	3.9853	6.74e-05	0.00814441	Ighv1-58
ENSMUSG00000095335	244.236	9.52213	2.46872	3.85712	0.000114732	0.0109962	Igkv3-5
ENSMUSG00000076613	1004.49	8.35008	1.72014	4.8543	1.21e-06	0.000602077	Ighg2b
ENSMUSG00000095351	1024.15	8.27838	2.2007	3.7617	0.000168761	0.013959	Igkv3-2
ENSMUSG00000076612	915.117	7.7752	1.43956	5.40109	6.62e-08	6.78e-05	Ighg2c
ENSMUSG00000076563	80.6151	7.29276	1.92071	3.79692	0.000146508	0.0126126	Igkv5-48				z
ENSMUSG00000076587	194.943	6.52548	1.90715	3.42158	0.000622582	0.0272814	Igkv6-20
ENSMUSG00000096715	96.991	6.1366	1.83448	3.34514	0.000822397	0.0311298	Igkv3-4
ENSMUSG00000086503	17447.7	3.82182	0.845681	4.51923	6.21e-06	0.00185776	Xist
ENSMUSG00000010044	8.27343	3.19132	0.884508	3.60802	0.000308547	0.0187399	Zmynd10
ENSMUSG00000038418	2320.24	2.99238	0.880275	3.39937	0.000675424	0.0283824	Egr1
ENSMUSG00000061808	1507.37	2.81446	0.408932	6.88248	5.88e-12	2.86e-08	Ttr
ENSMUSG00000095969	55.2636	2.55658	0.806641	3.16942	0.00152744	0.0425757	Rnu1a1
ENSMUSG00000025461	80.3569	2.34209	0.477645	4.90341	9.42e-07	0.000495261	Cd163l1
ENSMUSG00000018634	27.0125	2.34195	0.645979	3.62542	0.00028849	0.018106	Crhr1
ENSMUSG00000031896	8.16187	2.27652	0.717995	3.17066	0.00152093	0.0425757	Ctrl
ENSMUSG00000014453	60.996	2.20358	0.628333	3.50702	0.000453161	0.0235112	Blk
ENSMUSG00000001655	53.6723	2.16673	0.484812	4.46922	7.85e-06	0.00215128	Hoxc13
ENSMUSG00000040125	10.7254	2.04642	0.593189	3.44987	0.000560854	0.0263756	Gpr26
ENSMUSG00000058290	130.17	1.89552	0.588405	3.22145	0.00127544	0.038434	Espl1
ENSMUSG00000044293	26.6232	1.85164	0.504036	3.67363	0.000239128	0.0165817	Olfr794
ENSMUSG00000050876	13.4144	1.8465	0.552756	3.34054	0.000836158	0.0313455	Spata31d1a
ENSMUSG00000022602	149.38	1.8238	0.56851	3.20804	0.00133641	0.0394555	Arc
ENSMUSG00000045903	112.209	1.81457	0.490797	3.69719	0.000217996	0.0158738	Npas4
ENSMUSG00000042988	386.467	1.77307	0.491541	3.60716	0.000309563	0.0187399	Notum
ENSMUSG00000064294	1576.88	1.62071	0.27321	5.93208	2.99e-09	5.82e-06	Aox3
ENSMUSG00000049280	553.326	1.55791	0.467025	3.33583	0.000850464	0.0316785	Olfr509
ENSMUSG00000025650	244.434	1.53634	0.491991	3.12271	0.00179196	0.046176	Col7a1
ENSMUSG00000025469	25.4418	1.5331	0.417139	3.67527	0.000237597	0.0165817	Msx3
ENSMUSG00000052974	4211.75	1.49554	0.428967	3.48638	0.000489611	0.0250023	Cyp2f2
ENSMUSG00000091239	46.137	1.49004	0.353119	4.21964	2.45e-05	0.00428887	Vmn2r76
ENSMUSG00000026064	312.462	1.37219	0.326911	4.19744	2.7e-05	0.00448905	Ptp4a1
ENSMUSG00000009075	194.991	1.36216	0.331583	4.10805	3.99e-05	0.00579352	Cabp7
ENSMUSG00000074768	57.9115	1.34131	0.369102	3.63398	0.000279083	0.0180192	Bhmt
ENSMUSG00000078653	77.3078	1.33527	0.288457	4.629	3.67e-06	0.00134886	Cntd1
ENSMUSG00000096822	124.758	1.30256	0.377279	3.45251	0.000555398	0.0262277	Olfr344
ENSMUSG00000000792	46.402	1.27042	0.397229	3.19821	0.00138284	0.0405801	Slc5a5
ENSMUSG00000069805	1197.68	1.24942	0.199558	6.26091	3.83e-10	1.06e-06	Fbp1
ENSMUSG00000091382	41.2652	1.21377	0.355189	3.41727	0.000632536	0.0273285	Vmn1r18
ENSMUSG00000063804	35.3082	1.20824	0.378953	3.18837	0.00143078	0.0412758	Lin28b
ENSMUSG00000091405	31.1404	1.17352	0.370959	3.16349	0.00155889	0.0431434	H4c14
ENSMUSG00000057207	40.7765	1.16125	0.298611	3.88883	0.00010073	0.0101544	Olfr1028
ENSMUSG00000034730	293.139	1.15395	0.321327	3.59119	0.000329167	0.0194069	Adgrb1
ENSMUSG00000045672	581.578	1.14231	0.322213	3.54521	0.000392296	0.0214521	Col27a1
ENSMUSG00000031880	706.683	1.1244	0.329942	3.40786	0.000654741	0.0279356	Rrad
ENSMUSG00000058216	304.926	1.11008	0.25319	4.38438	1.16e-05	0.00282876	Gstp3
ENSMUSG00000041147	231.591	1.1071	0.346739	3.19289	0.00140857	0.0408995	Brca2
ENSMUSG00000037161	106.839	1.08513	0.299097	3.62801	0.000285609	0.0180416	Mgarp
ENSMUSG00000048895	40.8611	1.07901	0.342737	3.14821	0.00164276	0.0440254	Cdk5r1
ENSMUSG00000101609	654.826	1.07005	0.325613	3.28627	0.00101524	0.0342925	Kcnq1ot1
ENSMUSG00000061086	1992.76	1.05838	0.301906	3.50567	0.000455456	0.0235204	Myl4
ENSMUSG00000046210	59.6925	1.05513	0.335211	3.14765	0.00164587	0.0440254	Olfr735
ENSMUSG00000052551	117.763	1.01673	0.298666	3.40423	0.000663505	0.0280634	Adarb2
ENSMUSG00000095401	29.649	1.01227	0.329098	3.0759	0.00209866	0.0499162	Olfr804
ENSMUSG00000044786	3265.43	1.00943	0.243605	4.14373	3.42e-05	0.00527638	Zfp36
ENSMUSG00000115027	121.915	0.992914	0.307226	3.23187	0.00122985	0.0378009	Vmn1r81
ENSMUSG00000040663	366.378	0.971604	0.263598	3.68593	0.000227866	0.0162394	Clcf1
ENSMUSG00000005045	158.577	0.954793	0.238645	4.00089	6.31e-05	0.00797243	Chd5
ENSMUSG00000066263	96.002	0.953346	0.293391	3.24941	0.00115645	0.0365545	Olfr639
ENSMUSG00000081406	11701.7	0.950395	0.292989	3.24379	0.0011795	0.0368945	Rps6-ps4
ENSMUSG00000043398	104.656	0.945914	0.206244	4.58639	4.51e-06	0.00151704	Gpr135
ENSMUSG00000054514	66.0373	0.866173	0.275592	3.14295	0.00167254	0.0442184	Atad3aos
ENSMUSG00000062444	459.653	0.851199	0.262873	3.23806	0.00120345	0.0372838	Ap3b2
ENSMUSG00000047767	453.52	0.846792	0.229084	3.69643	0.000218657	0.0158738	Atg16l2
ENSMUSG00000029605	154.032	0.84637	0.270933	3.12391	0.00178466	0.046176	Oas1b
ENSMUSG00000061815	124.492	0.813241	0.234185	3.47265	0.000515351	0.0257111	Rufy4
ENSMUSG00000097589	520.489	0.789122	0.190577	4.14071	3.46e-05	0.00530422	Dleu2
ENSMUSG00000022946	1729.48	0.787584	0.198847	3.96076	7.47e-05	0.00855043	Dop1b
ENSMUSG00000116207	2123.35	0.784553	0.239598	3.27445	0.00105866	0.0348517	Nnt
ENSMUSG00000045318	99.1952	0.765154	0.243224	3.14588	0.00165587	0.0441324	Adra2c
ENSMUSG00000074733	1439.3	0.763952	0.195892	3.89987	9.62e-05	0.00990747	Zfp950
ENSMUSG00000049265	2730.71	0.748131	0.233186	3.2083	0.00133521	0.0394555	Kcnk3
ENSMUSG00000048583	1032.1	0.743314	0.189135	3.93007	8.49e-05	0.00923146	Igf2
ENSMUSG00000078505	93.7664	0.740768	0.222194	3.33388	0.00085644	0.0316785	Aadacl4fm4
ENSMUSG00000025855	576.362	0.739527	0.210059	3.52057	0.000430616	0.0227992	Prkar1b
ENSMUSG00000053560	3386.97	0.736872	0.237651	3.10065	0.00193097	0.0477369	Ier2
ENSMUSG00000040249	16733.9	0.731447	0.205081	3.56662	0.000361616	0.0205342	Lrp1
ENSMUSG00000044033	275.742	0.726216	0.229549	3.16366	0.00155797	0.0431434	Ccdc141
ENSMUSG00000052837	10914.6	0.725451	0.208988	3.47126	0.000518027	0.0257111	Junb
ENSMUSG00000042404	720.652	0.723096	0.201335	3.5915	0.000328779	0.0194069	Dennd4b
ENSMUSG00000025153	10466.1	0.721175	0.223823	3.22208	0.00127263	0.038434	Fasn
ENSMUSG00000101970	1797.11	0.709581	0.157925	4.49315	7.02e-06	0.00200786	Chaserr
ENSMUSG00000020069	2896.99	0.694019	0.166556	4.16687	3.09e-05	0.00492744	Hnrnph3
ENSMUSG00000024426	854.424	0.686941	0.188086	3.65227	0.000259932	0.0174742	Atat1
ENSMUSG00000029524	873.426	0.681234	0.199885	3.40813	0.000654089	0.0279356	Sirt4
ENSMUSG00000066036	10363.7	0.677028	0.201756	3.35567	0.000791727	0.030583	Ubr4
ENSMUSG00000000690	721.562	0.66713	0.213664	3.12233	0.00179426	0.046176	Hoxb6
ENSMUSG00000034163	2902.07	0.654188	0.211986	3.08599	0.00202873	0.0490116	Zfc3h1
ENSMUSG00000079560	339.338	0.653861	0.209748	3.11737	0.00182474	0.0466505	Hoxa3
ENSMUSG00000028539	504.501	0.651827	0.189449	3.44065	0.000580324	0.0265932	Artn
ENSMUSG00000042138	517.919	0.639969	0.196018	3.26485	0.00109522	0.0354554	Msantd2
ENSMUSG00000099481	717.57	0.634939	0.18553	3.42229	0.00062096	0.0272718	Xndc1
ENSMUSG00000017897	1084.2	0.634883	0.191824	3.30972	0.000933898	0.0328188	Eya2
ENSMUSG00000026589	612.559	0.631484	0.173836	3.63265	0.000280528	0.0180192	Sec16b
ENSMUSG00000020882	417.832	0.611747	0.154011	3.9721	7.12e-05	0.00841344	Cacnb1
ENSMUSG00000020423	8047.44	0.607091	0.19314	3.14326	0.00167075	0.0442184	Btg2
ENSMUSG00000070371	322.841	0.603887	0.13279	4.54769	5.42e-06	0.00172991	Prss36
ENSMUSG00000025237	1532.03	0.6038	0.166879	3.6182	0.000296656	0.0183376	Parp6
ENSMUSG00000022180	1638.91	0.598408	0.193504	3.09249	0.00198485	0.0487222	Slc7a8
ENSMUSG00000051811	198.67	0.596531	0.18549	3.21598	0.0013	0.0390051	Cox6b2
ENSMUSG00000024366	505.119	0.589536	0.175016	3.36848	0.000755843	0.0300632	Gfra3
ENSMUSG00000099032	169.958	0.583583	0.177781	3.2826	0.00102853	0.0345402	Tcf24
ENSMUSG00000026170	2017.09	0.579068	0.154422	3.7499	0.000176904	0.0143824	Cyp27a1
ENSMUSG00000036552	1075.52	0.578572	0.15432	3.74918	0.000177414	0.0143824	Ermard
ENSMUSG00000055862	785.617	0.570207	0.176274	3.23478	0.00121738	0.0375959	Izumo4
ENSMUSG00000074604	4244.79	0.563083	0.132238	4.25812	2.06e-05	0.00398477	Mgst2
ENSMUSG00000020718	286.942	0.554113	0.173994	3.18467	0.00144919	0.041403	Polg2
ENSMUSG00000028795	366.494	0.540408	0.15613	3.46126	0.000537651	0.025768	Ccdc28b
ENSMUSG00000070327	2850.36	0.509331	0.143114	3.55892	0.000372376	0.0208788	Rnf213
ENSMUSG00000022555	871.729	0.507961	0.153669	3.30555	0.000947908	0.0330513	Dgat1
ENSMUSG00000022961	20224.6	0.506629	0.155924	3.24921	0.00115726	0.0365545	Son
ENSMUSG00000036435	2504.54	0.501606	0.142607	3.5174	0.000435797	0.0229159	Exoc1
ENSMUSG00000000732	2066.41	0.500884	0.161005	3.11098	0.00186468	0.0473001	Icosl
ENSMUSG00000002871	1707.38	0.499529	0.145476	3.43376	0.000595262	0.0267469	Tpra1
ENSMUSG00000051495	3012.36	0.492109	0.110579	4.45027	8.58e-06	0.00225482	Irf2bp2
ENSMUSG00000044712	1129.77	0.48847	0.147052	3.32176	0.000894531	0.0319943	Slc38a6
ENSMUSG00000046667	514.212	0.488318	0.148894	3.27963	0.00103942	0.0346285	Rbm12b1
ENSMUSG00000024906	994.942	0.460124	0.140092	3.28445	0.00102183	0.0343956	Mus81
ENSMUSG00000041921	1102.09	0.45367	0.145135	3.12585	0.0017729	0.0460527	Metap1d
ENSMUSG00000024579	483.498	0.452683	0.110957	4.0798	4.51e-05	0.00628436	Pcyox1l
ENSMUSG00000072115	1194.72	0.448748	0.118683	3.78107	0.000156154	0.0132092	Ang
ENSMUSG00000018509	867.547	0.415994	0.103643	4.01371	5.98e-05	0.00770154	Cenpv
ENSMUSG00000028521	1316.06	0.411816	0.108046	3.81148	0.000138139	0.0121613	Slc35d1
ENSMUSG00000022540	2332.23	0.411349	0.132156	3.1126	0.00185446	0.0471389	Rogdi
ENSMUSG00000028556	6231.58	0.406251	0.121408	3.34616	0.000819385	0.0311298	Dock7
ENSMUSG00000024287	1699.72	0.40014	0.123784	3.23257	0.00122684	0.0377963	Thoc1
ENSMUSG00000024963	1750.5	0.39895	0.109926	3.62925	0.000284246	0.0180192	Dnajc4
ENSMUSG00000072875	934.581	0.392097	0.103663	3.78243	0.000155305	0.0131948	Gpr27
ENSMUSG00000030701	1428.08	0.3917	0.119003	3.29152	0.000996487	0.0338035	Plekhb1
ENSMUSG00000053460	1189.12	0.379128	0.111625	3.39646	0.00068264	0.0285685	Ggcx
ENSMUSG00000022559	1571.48	0.371025	0.0860057	4.31396	1.6e-05	0.00345805	Fbxl6
ENSMUSG00000022561	1905.34	0.369142	0.119628	3.08575	0.0020304	0.0490116	Gpaa1
ENSMUSG00000037349	1112.16	0.363482	0.105652	3.44038	0.000580907	0.0265932	Nudt22
ENSMUSG00000037344	1019.64	0.361593	0.115133	3.14065	0.00168572	0.0443807	Slc12a9
ENSMUSG00000037847	461.318	0.349353	0.11117	3.14252	0.00167501	0.0442184	Nmrk1
ENSMUSG00000034449	395.663	0.34839	0.106926	3.25824	0.00112108	0.0360523	Dhrs11
ENSMUSG00000093803	1817.78	0.343845	0.103646	3.31749	0.000908291	0.0322004	Ppp2r3d
ENSMUSG00000010057	906.466	0.339895	0.103602	3.28078	0.0010352	0.034574	Nprl2
ENSMUSG00000110185	1515.28	0.339334	0.0992117	3.4203	0.000625519	0.0272872	Igip
ENSMUSG00000046096	1616.52	0.324263	0.0982138	3.3016	0.000961356	0.0332814	Mosmo
ENSMUSG00000086784	1502.31	0.32409	0.0942238	3.43958	0.000582622	0.0266091	Isoc2a
ENSMUSG00000026096	724.023	0.322504	0.10001	3.22471	0.00126102	0.0382753	Osgepl1
ENSMUSG00000033467	1425.17	0.315983	0.0991935	3.18552	0.00144495	0.0413426	Crlf2
ENSMUSG00000001918	6096.58	0.315395	0.10191	3.09483	0.00196925	0.0484371	Slc1a5
ENSMUSG00000039069	1064.33	0.307096	0.0826711	3.71467	0.00020347	0.0151846	Mtg2
ENSMUSG00000056962	1472.7	0.298187	0.0968271	3.07958	0.0020729	0.049729	Jmjd6
ENSMUSG00000026309	2567.24	0.298003	0.0916901	3.25011	0.0011536	0.0365545	Ilkap
ENSMUSG00000003809	1304.27	0.292971	0.0737641	3.97173	7.14e-05	0.00841344	Gcdh
ENSMUSG00000004934	1575.46	0.283781	0.0874374	3.24554	0.0011723	0.0368469	Pias4
ENSMUSG00000033379	4985.74	0.282129	0.0767478	3.67605	0.00023687	0.0165817	Atp6v0b
ENSMUSG00000042831	1370.07	0.264818	0.0828263	3.19728	0.00138732	0.0406503	Alkbh6
ENSMUSG00000007570	1414.86	0.242595	0.0742453	3.26747	0.00108512	0.0353636	Fance
ENSMUSG00000009555	3572.76	0.241992	0.0614921	3.93534	8.31e-05	0.00918418	Cdk9
ENSMUSG00000044857	3078.39	0.235934	0.0738386	3.19527	0.001397	0.0407377	Lemd2
ENSMUSG00000006526	1530.86	0.21961	0.0630315	3.48413	0.000493737	0.0251008	Stimate
ENSMUSG00000071659	16299.8	-0.147537	0.0429511	-3.435	0.000592546	0.0267469	Hnrnpul2
ENSMUSG00000001472	14828.5	-0.173128	0.0453966	-3.81369	0.000136909	0.0121078	Tcf25
ENSMUSG00000004535	20367.3	-0.174201	0.0542052	-3.21372	0.00131026	0.0390822	Tax1bp1
ENSMUSG00000031948	5149.51	-0.188075	0.0566096	-3.32232	0.000892707	0.0319943	Kars
ENSMUSG00000003435	8304.17	-0.197879	0.0503452	-3.93045	8.48e-05	0.00923146	Supt5
ENSMUSG00000038762	6222.48	-0.198742	0.0533624	-3.72439	0.000195791	0.0150922	Abcf1
ENSMUSG00000026618	4872.12	-0.20814	0.0649238	-3.20591	0.00134636	0.0396289	Iars2
ENSMUSG00000056692	11179	-0.209323	0.0585015	-3.57808	0.000346125	0.0199304	Ilrun
ENSMUSG00000019849	4962.63	-0.209569	0.0627077	-3.342	0.000831763	0.0313013	Prep
ENSMUSG00000022191	3720.88	-0.212735	0.0674498	-3.15398	0.00161059	0.0436846	Drosha
ENSMUSG00000024991	18787	-0.215359	0.0574024	-3.75175	0.000175607	0.0143555	Eif3a
ENSMUSG00000040548	2968.94	-0.21886	0.0658132	-3.32548	0.000882679	0.0318616	Tex2
ENSMUSG00000102869	20587.5	-0.221028	0.0709073	-3.11714	0.00182617	0.0466505	Norad
ENSMUSG00000024382	3153.04	-0.226581	0.0709191	-3.19492	0.00139868	0.0407377	Ercc3
ENSMUSG00000021285	3345.7	-0.227907	0.0733337	-3.10781	0.00188479	0.0474392	Ppp1r13b
ENSMUSG00000031835	8060.77	-0.228048	0.0724506	-3.14764	0.00164594	0.0440254	Mbtps1
ENSMUSG00000037062	10894.4	-0.229799	0.059371	-3.87055	0.000108589	0.0106703	Sh3glb1
ENSMUSG00000027293	21000.5	-0.229976	0.069722	-3.29847	0.000972147	0.0334763	Ehd4
ENSMUSG00000038780	4657.16	-0.230047	0.0678392	-3.39106	0.000696239	0.0286749	Smurf1
ENSMUSG00000021810	2725.9	-0.233105	0.0715321	-3.25875	0.00111902	0.0360459	Ecd
ENSMUSG00000032867	4930.85	-0.237475	0.0650528	-3.65049	0.000261736	0.0174742	Fbxw8
ENSMUSG00000034867	3382.08	-0.238655	0.0694708	-3.43533	0.000591831	0.0267469	Ankrd27
ENSMUSG00000030965	1913.08	-0.240272	0.0727101	-3.30452	0.000951402	0.033087	Abraxas2
ENSMUSG00000025139	4849.71	-0.240623	0.0755211	-3.18617	0.00144169	0.0413426	Tollip
ENSMUSG00000024404	6092.56	-0.240693	0.0693016	-3.47312	0.000514444	0.0257111	Riok3
ENSMUSG00000030138	2422.36	-0.242724	0.0777744	-3.12087	0.00180318	0.0463443	Bms1
ENSMUSG00000043262	1674.98	-0.246503	0.0789384	-3.12273	0.00179184	0.046176	Uevld
ENSMUSG00000006998	12369.9	-0.246646	0.0632695	-3.89833	9.69e-05	0.0099182	Psmd2
ENSMUSG00000023944	123152	-0.248449	0.064783	-3.83509	0.000125517	0.0115737	Hsp90ab1
ENSMUSG00000033499	5339.93	-0.253277	0.0801765	-3.15899	0.00158315	0.0433243	Larp4b
ENSMUSG00000027823	3051.68	-0.255293	0.0763174	-3.34514	0.000822405	0.0311298	Gmps
ENSMUSG00000039753	4602.2	-0.256999	0.0818626	-3.1394	0.00169293	0.0444503	Fbxl5
ENSMUSG00000016477	897.519	-0.257906	0.0752148	-3.42893	0.000605956	0.0270948	E2f3
ENSMUSG00000038563	1541.85	-0.258935	0.0777618	-3.32984	0.00086895	0.0317514	Efl1
ENSMUSG00000018547	2591.59	-0.260222	0.0824116	-3.15759	0.00159081	0.0434704	Pip4k2b
ENSMUSG00000046201	3586.56	-0.262833	0.080705	-3.25671	0.00112712	0.036187	Scaf8
ENSMUSG00000029432	3836.89	-0.263711	0.0762525	-3.45839	0.000543412	0.0257869	Nipsnap2
ENSMUSG00000071652	1314.05	-0.263763	0.0821823	-3.20949	0.00132969	0.0394555	Ints5
ENSMUSG00000079562	8219.52	-0.263935	0.0841838	-3.13522	0.00171725	0.0449676	Maea
ENSMUSG00000028668	4221.07	-0.267303	0.0788212	-3.39126	0.000695714	0.0286749	Eloa
ENSMUSG00000037993	2299.75	-0.27088	0.0745994	-3.63113	0.000282188	0.0180192	Dhx38
ENSMUSG00000021218	19268.5	-0.272692	0.0861493	-3.16534	0.001549	0.042992	Gdi2
ENSMUSG00000045078	3642.08	-0.276511	0.0745733	-3.70791	0.000208979	0.0154012	Rnf216
ENSMUSG00000034247	2995.23	-0.276752	0.0779936	-3.5484	0.000387583	0.0213621	Plekhm1
ENSMUSG00000041997	4179.81	-0.276775	0.0832678	-3.32392	0.000887629	0.0319809	Tlk1
ENSMUSG00000045983	29176.2	-0.278086	0.0747984	-3.71781	0.000200958	0.0151846	Eif4g1
ENSMUSG00000035776	5573.38	-0.279777	0.079678	-3.51135	0.000445843	0.0232556	Cd99l2
ENSMUSG00000043424	2668.82	-0.280233	0.0813115	-3.44641	0.000568079	0.0264415	Eif3j2
ENSMUSG00000019923	4362.6	-0.280744	0.0843793	-3.32717	0.000877336	0.0317514	Zwint
ENSMUSG00000000787	23416.2	-0.283223	0.0911835	-3.10607	0.0018959	0.0474623	Ddx3x
ENSMUSG00000024477	3434.67	-0.285371	0.0920164	-3.1013	0.0019267	0.0476921	Pggt1b
ENSMUSG00000020671	17355.4	-0.286754	0.0817429	-3.508	0.000451487	0.023487	Rab10
ENSMUSG00000018395	1786.49	-0.287489	0.0563369	-5.10304	3.34e-07	0.000246956	Kif3a
ENSMUSG00000031714	2885.17	-0.290546	0.092274	-3.14873	0.00163984	0.0440254	Gab1
ENSMUSG00000066441	1648.18	-0.291956	0.0849141	-3.43825	0.00058548	0.026677	Rdh11
ENSMUSG00000026883	9440.27	-0.293982	0.0932709	-3.15191	0.00162205	0.0438315	Dab2ip
ENSMUSG00000050697	3482.08	-0.296403	0.0939857	-3.1537	0.00161213	0.0436846	Prkaa1
ENSMUSG00000028552	4885.63	-0.297986	0.0838075	-3.5556	0.000377111	0.0210229	Eps15
ENSMUSG00000026553	18503.4	-0.29826	0.0623028	-4.78726	1.69e-06	0.000747614	Copa
ENSMUSG00000061288	3302.59	-0.300163	0.0820795	-3.65699	0.000255199	0.0173002	Taok3
ENSMUSG00000041530	5048.02	-0.302643	0.0907686	-3.33423	0.00085536	0.0316785	Ago1
ENSMUSG00000020366	3356.51	-0.303495	0.0930225	-3.26259	0.00110397	0.0356793	Mapk9
ENSMUSG00000002546	5864.39	-0.304518	0.0793567	-3.83733	0.000124381	0.0115588	Golga2
ENSMUSG00000026867	5387.29	-0.305836	0.0803463	-3.80648	0.000140959	0.0123536	Gapvd1
ENSMUSG00000032402	5761.59	-0.30606	0.0921384	-3.32174	0.000894576	0.0319943	Smad3
ENSMUSG00000025860	5705.32	-0.308476	0.0956923	-3.22362	0.00126582	0.038361	Xiap
ENSMUSG00000062397	9397.83	-0.310203	0.093215	-3.32782	0.000875283	0.0317514	Zfp706
ENSMUSG00000033396	2098.25	-0.310279	0.100814	-3.07775	0.00208572	0.0498062	Spg11
ENSMUSG00000003623	4593.51	-0.310815	0.10014	-3.10382	0.00191042	0.0474702	Crot
ENSMUSG00000034312	7687.16	-0.311306	0.0721943	-4.31206	1.62e-05	0.00345805	Iqsec1
ENSMUSG00000026425	2944.74	-0.311812	0.100476	-3.10335	0.00191343	0.0474843	Srgap2
ENSMUSG00000045095	2730.69	-0.311951	0.0984541	-3.1685	0.0015323	0.0425892	Magi1
ENSMUSG00000027546	6715.21	-0.31202	0.0913077	-3.41723	0.00063261	0.0273285	Atp9a
ENSMUSG00000036167	1837.66	-0.312028	0.0970315	-3.21574	0.00130111	0.0390051	Pphln1
ENSMUSG00000029705	6959.66	-0.312777	0.0989873	-3.15977	0.00157891	0.0433243	Cux1
ENSMUSG00000028580	4431.6	-0.313983	0.078959	-3.97653	6.99e-05	0.00834686	Pum1
ENSMUSG00000039449	2613.59	-0.314403	0.0994604	-3.16109	0.0015718	0.0433159	Prpf18
ENSMUSG00000025745	13006.1	-0.315689	0.0909262	-3.47192	0.000516742	0.0257111	Hadha
ENSMUSG00000033953	5555.76	-0.316751	0.0987227	-3.2085	0.0013343	0.0394555	Ppp3r1
ENSMUSG00000005609	5526.31	-0.316804	0.094283	-3.36014	0.000779034	0.0304284	Ctr9
ENSMUSG00000020659	1095.36	-0.317777	0.0781457	-4.06646	4.77e-05	0.00644918	Cbll1
ENSMUSG00000001435	11209.4	-0.318383	0.100917	-3.15489	0.00160557	0.0436846	Col18a1
ENSMUSG00000068039	14431.7	-0.319378	0.0740468	-4.3132	1.61e-05	0.00345805	Tcp1
ENSMUSG00000031393	3637.1	-0.320998	0.078758	-4.07575	4.59e-05	0.00628436	Mecp2
ENSMUSG00000018548	1688.4	-0.323015	0.0985816	-3.27663	0.00105054	0.0346428	Trim37
ENSMUSG00000042520	8439.68	-0.323604	0.0897712	-3.60476	0.000312438	0.0188198	Ubap2l
ENSMUSG00000029106	18118.8	-0.323991	0.0652977	-4.96176	6.99e-07	0.000388333	Add1
ENSMUSG00000020783	1792.32	-0.326752	0.0914355	-3.57357	0.000352141	0.0202102	Ncbp3
ENSMUSG00000025609	4875.33	-0.32743	0.0825403	-3.96691	7.28e-05	0.00844134	Mkln1
ENSMUSG00000027104	3667.46	-0.328162	0.0995544	-3.29631	0.000979629	0.0336149	Atf2
ENSMUSG00000001687	6632.22	-0.328391	0.102744	-3.19622	0.00139241	0.0407106	Ubl3
ENSMUSG00000053289	1690.6	-0.328456	0.102349	-3.20918	0.00133113	0.0394555	Ddx10
ENSMUSG00000018481	4290.24	-0.328776	0.100323	-3.27719	0.00104848	0.0346428	Appbp2
ENSMUSG00000027439	1860.11	-0.328916	0.0976591	-3.368	0.000757143	0.0300632	Gzf1
ENSMUSG00000025583	3040.73	-0.330132	0.0982638	-3.35965	0.000780416	0.0304284	Rptor
ENSMUSG00000069495	2467.56	-0.33019	0.106818	-3.09116	0.00199377	0.0487322	Epc2
ENSMUSG00000024327	6512.9	-0.331711	0.104131	-3.18553	0.00144488	0.0413426	Slc39a7
ENSMUSG00000036112	9393.82	-0.332378	0.101768	-3.26604	0.00109063	0.0354554	Metap2
ENSMUSG00000005656	4381.23	-0.334088	0.10749	-3.10809	0.00188299	0.0474392	Snx6
ENSMUSG00000010517	3463.04	-0.334511	0.0990976	-3.37557	0.000736634	0.0296728	Faf1
ENSMUSG00000020821	28138.4	-0.335042	0.0800129	-4.18735	2.82e-05	0.00461434	Kif1c
ENSMUSG00000024687	5934.72	-0.335629	0.0988317	-3.39597	0.000683863	0.0285685	Osbp
ENSMUSG00000027206	7629.68	-0.336009	0.108214	-3.10504	0.0019025	0.0474623	Cops2
ENSMUSG00000035150	12451.8	-0.336763	0.096662	-3.48392	0.00049412	0.0251008	Eif2s3x
ENSMUSG00000020029	10744	-0.33677	0.0861966	-3.90699	9.35e-05	0.00982804	Nudt4
ENSMUSG00000038909	3205.07	-0.337707	0.105254	-3.20848	0.00133438	0.0394555	Kat7
ENSMUSG00000040268	3571.28	-0.340606	0.096084	-3.54487	0.000392802	0.0214521	Plekha1
ENSMUSG00000021987	5185.69	-0.340891	0.0931911	-3.65797	0.000254216	0.0172938	Mtmr6
ENSMUSG00000036323	7999.72	-0.341343	0.0931684	-3.66373	0.000248574	0.0169693	Srp72
ENSMUSG00000032307	4806.59	-0.34246	0.101986	-3.35792	0.000785309	0.0304969	Ube2q2
ENSMUSG00000032898	4202.55	-0.343142	0.0836706	-4.1011	4.11e-05	0.0059001	Fbxo21
ENSMUSG00000042548	3113.65	-0.343314	0.0924284	-3.71438	0.0002037	0.0151846	Asxl1
ENSMUSG00000028886	2166.2	-0.343527	0.0849932	-4.04182	5.3e-05	0.00701987	Eya3
ENSMUSG00000025241	8069.48	-0.34391	0.100717	-3.41462	0.000638707	0.027432	Fyco1
ENSMUSG00000028696	638.461	-0.343959	0.107957	-3.18609	0.00144212	0.0413426	Ipp
ENSMUSG00000020075	6057.19	-0.344573	0.0952431	-3.61782	0.000297092	0.0183376	Ddx21
ENSMUSG00000027189	7118.66	-0.347764	0.105413	-3.29906	0.000970104	0.0334651	Trim44
ENSMUSG00000056493	3726.51	-0.348249	0.0971228	-3.58565	0.000336238	0.0195632	Foxk1
ENSMUSG00000032462	696.208	-0.348651	0.096047	-3.63001	0.000283412	0.0180192	Pik3cb
ENSMUSG00000020840	3262.32	-0.349042	0.0884893	-3.94446	8e-05	0.00894312	Blmh
ENSMUSG00000042350	2951.71	-0.349095	0.104412	-3.34345	0.000827432	0.0312344	Arel1
ENSMUSG00000063550	4431.21	-0.349939	0.104862	-3.33714	0.000846443	0.03167	Nup98
ENSMUSG00000060475	3789.57	-0.350054	0.107208	-3.26518	0.00109396	0.0354554	Wtap
ENSMUSG00000027952	703.384	-0.351623	0.108782	-3.23235	0.00122776	0.0377963	Pmvk
ENSMUSG00000021375	4208.97	-0.352438	0.106744	-3.30171	0.00096097	0.0332814	Kif13a
ENSMUSG00000031902	3537.91	-0.352548	0.10595	-3.32748	0.000876349	0.0317514	Nfatc3
ENSMUSG00000020594	12155.7	-0.352682	0.104142	-3.38655	0.000707783	0.0289045	Pum2
ENSMUSG00000034201	3155.01	-0.353138	0.111772	-3.15944	0.00158074	0.0433243	Gas2l1
ENSMUSG00000030738	13318.6	-0.353523	0.0588702	-6.00513	1.91e-09	4.13e-06	Eif3c
ENSMUSG00000020170	2648.38	-0.354106	0.111598	-3.17306	0.00150839	0.0425757	Frs2
ENSMUSG00000036257	5217.1	-0.356506	0.0994113	-3.58618	0.000335563	0.0195632	Pnpla8
ENSMUSG00000032109	1245.17	-0.35694	0.103713	-3.4416	0.000578281	0.0265932	Nlrx1
ENSMUSG00000042595	1052.64	-0.357106	0.112194	-3.18292	0.00145799	0.0415933	Fam199x
ENSMUSG00000015733	11326.6	-0.359436	0.107227	-3.35211	0.000801981	0.0307482	Capza2
ENSMUSG00000042719	2914.13	-0.362702	0.113078	-3.20753	0.00133878	0.0394657	Naa25
ENSMUSG00000034377	9893.09	-0.363563	0.110287	-3.29652	0.000978916	0.0336149	Tulp4
ENSMUSG00000013646	1912.03	-0.363929	0.0999014	-3.64288	0.000269602	0.0177809	Sh3bp5l
ENSMUSG00000034574	4233.09	-0.36426	0.0843799	-4.31691	1.58e-05	0.00345805	Daam1
ENSMUSG00000024642	1380	-0.364267	0.0975851	-3.73282	0.000189351	0.014865	Tle4
ENSMUSG00000078671	3897.94	-0.364964	0.117508	-3.10587	0.00189717	0.0474623	Chd2
ENSMUSG00000020741	10240	-0.366022	0.109117	-3.3544	0.000795385	0.030583	Cluh
ENSMUSG00000035078	1969.05	-0.368662	0.111893	-3.29479	0.000984968	0.0336202	Mtmr9
ENSMUSG00000030515	770.363	-0.369443	0.102412	-3.60742	0.000309254	0.0187399	Tarsl2
ENSMUSG00000053799	2630.77	-0.36987	0.110502	-3.34719	0.000816363	0.0311298	Exoc6
ENSMUSG00000031696	11181	-0.371088	0.106704	-3.47774	0.000505663	0.0254956	Vps35
ENSMUSG00000089715	13780.5	-0.371538	0.0631943	-5.8793	4.12e-09	7.06e-06	Cbx6
ENSMUSG00000028868	6739.78	-0.371561	0.0952519	-3.90083	9.59e-05	0.00990747	Wasf2
ENSMUSG00000029178	8158.54	-0.379741	0.106605	-3.56213	0.000367859	0.0208032	Klf3
ENSMUSG00000023027	2372.2	-0.380193	0.119854	-3.17212	0.00151329	0.0425757	Atf1
ENSMUSG00000037400	5260.04	-0.380566	0.103697	-3.66997	0.00024258	0.0166772	Atp11b
ENSMUSG00000041977	4021.46	-0.380673	0.0979394	-3.88682	0.000101567	0.010186	Arhgef11
ENSMUSG00000004568	6563.11	-0.386075	0.124437	-3.10258	0.00191841	0.0475473	Arhgef18
ENSMUSG00000052299	2805.54	-0.388774	0.113582	-3.42285	0.000619673	0.0272718	Ltn1
ENSMUSG00000006494	5125.17	-0.389544	0.0991196	-3.93004	8.49e-05	0.00923146	Pdk1
ENSMUSG00000053119	9949.38	-0.389996	0.0925502	-4.21389	2.51e-05	0.00436046	Chmp3
ENSMUSG00000113450	827.054	-0.390116	0.116566	-3.34673	0.000817723	0.0311298	Zfp935
ENSMUSG00000030536	13750.5	-0.39055	0.104795	-3.72679	0.000193938	0.0150329	Iqgap1
ENSMUSG00000022867	6171.37	-0.391523	0.10182	-3.84526	0.000120423	0.0113186	Usp25
ENSMUSG00000032096	13472.9	-0.391892	0.113225	-3.46118	0.000537808	0.025768	Arcn1
ENSMUSG00000018209	3046.95	-0.391998	0.0883557	-4.43659	9.14e-06	0.00232894	Stk4
ENSMUSG00000013076	6128.39	-0.393026	0.125732	-3.12591	0.00177257	0.0460527	Amotl1
ENSMUSG00000032481	5882.32	-0.393156	0.106925	-3.67692	0.000236067	0.0165817	Smarcc1
ENSMUSG00000036676	3019.71	-0.393207	0.11881	-3.30954	0.000934498	0.0328188	Tmtc3
ENSMUSG00000046798	1559.09	-0.394494	0.118906	-3.31771	0.000907591	0.0322004	Cldn12
ENSMUSG00000026821	4833.94	-0.395162	0.105912	-3.73106	0.000190676	0.0148988	Ralgds
ENSMUSG00000032228	7372.22	-0.395249	0.102546	-3.85435	0.000116037	0.0110667	Tcf12
ENSMUSG00000031928	1574.14	-0.396119	0.120225	-3.29482	0.000984841	0.0336202	Mre11a
ENSMUSG00000069833	54242.7	-0.39686	0.115131	-3.44703	0.000566787	0.0264415	Ahnak
ENSMUSG00000062866	4268.1	-0.397118	0.1082	-3.67023	0.000242334	0.0166772	Phactr2
ENSMUSG00000040842	6948.78	-0.397325	0.114836	-3.45994	0.000540292	0.025768	Szrd1
ENSMUSG00000052539	4848.33	-0.397737	0.122602	-3.24413	0.00117809	0.0368945	Magi3
ENSMUSG00000038023	4706.16	-0.397933	0.128448	-3.09801	0.00194823	0.0481024	Atp6v0a2
ENSMUSG00000032423	7760.68	-0.399007	0.0966086	-4.13014	3.63e-05	0.00550316	Syncrip
ENSMUSG00000035133	7212.43	-0.399609	0.12178	-3.28139	0.00103297	0.034574	Arhgap5
ENSMUSG00000045210	3730.32	-0.400137	0.121807	-3.28502	0.00101975	0.0343851	Vcpip1
ENSMUSG00000022770	10466.7	-0.400783	0.0826445	-4.84949	1.24e-06	0.000602077	Dlg1
ENSMUSG00000020859	6452.88	-0.402553	0.124304	-3.23845	0.00120183	0.0372838	Spag9
ENSMUSG00000049323	1818.73	-0.402959	0.117936	-3.41676	0.000633713	0.0273285	Smcr8
ENSMUSG00000022641	3406.1	-0.403556	0.131217	-3.07548	0.00210165	0.0499264	Bbx
ENSMUSG00000073563	1583.66	-0.404531	0.0979811	-4.12866	3.65e-05	0.00550316	Csnk1g3
ENSMUSG00000038696	3849.73	-0.408637	0.0928848	-4.3994	1.09e-05	0.00267337	Mapkap1
ENSMUSG00000041115	1842.74	-0.409249	0.113632	-3.60152	0.000316361	0.0189973	Iqsec2
ENSMUSG00000028228	6759.8	-0.411448	0.132359	-3.10858	0.00187989	0.0474386	Cpne3
ENSMUSG00000022812	5403.36	-0.413339	0.098449	-4.19851	2.69e-05	0.00448905	Gsk3b
ENSMUSG00000029578	6437.55	-0.4138	0.114545	-3.61256	0.000303186	0.0185496	Wipi2
ENSMUSG00000026466	4198.78	-0.414231	0.122829	-3.37241	0.000745124	0.0298295	Tor1aip1
ENSMUSG00000020611	3687.08	-0.41537	0.090648	-4.58223	4.6e-06	0.00151704	Gna13
ENSMUSG00000051469	2765.29	-0.415765	0.125989	-3.30001	0.00096681	0.0334108	Zfp24
ENSMUSG00000055660	1059.92	-0.416151	0.121815	-3.41625	0.000634894	0.0273285	Mettl4
ENSMUSG00000078652	5111.55	-0.416553	0.132535	-3.14297	0.00167241	0.0442184	Psme3
ENSMUSG00000059713	2098.15	-0.416979	0.117108	-3.56064	0.000369958	0.0208032	Rcan3
ENSMUSG00000030753	8781.88	-0.417716	0.128374	-3.25391	0.0011383	0.0364256	Thap12
ENSMUSG00000024908	6785.91	-0.418091	0.123643	-3.38143	0.000721106	0.0292845	Ppp6r3
ENSMUSG00000023025	3870.09	-0.419382	0.124476	-3.36918	0.00075392	0.0300632	Larp4
ENSMUSG00000036499	4436.45	-0.42011	0.106679	-3.93807	8.21e-05	0.00913202	Eea1
ENSMUSG00000027162	5725.72	-0.420233	0.109941	-3.82236	0.000132179	0.0118873	Lin7c
ENSMUSG00000038495	3880.66	-0.42053	0.105446	-3.98813	6.66e-05	0.00811632	Otud7b
ENSMUSG00000014077	12837.4	-0.420733	0.126198	-3.33391	0.000856334	0.0316785	Chp1
ENSMUSG00000032601	6216.59	-0.423626	0.113976	-3.71679	0.000201774	0.0151846	Prkar2a
ENSMUSG00000037640	1452.25	-0.423656	0.134633	-3.14675	0.00165096	0.0440619	Zfp60
ENSMUSG00000041408	6573.42	-0.423862	0.13126	-3.22916	0.00124153	0.0379798	Wapl
ENSMUSG00000008730	8773.79	-0.424177	0.133826	-3.16962	0.00152639	0.0425757	Hipk1
ENSMUSG00000020100	1001.93	-0.424523	0.119603	-3.54944	0.000386046	0.0213378	Slc29a3
ENSMUSG00000021277	3331.43	-0.42714	0.114285	-3.73752	0.000185846	0.0147585	Traf3
ENSMUSG00000054008	4911.11	-0.427333	0.137084	-3.1173	0.00182516	0.0466505	Ndst1
ENSMUSG00000046351	1639.01	-0.428311	0.136084	-3.14739	0.00164733	0.0440254	Zfp322a
ENSMUSG00000032411	3535.37	-0.429809	0.135579	-3.17018	0.00152347	0.0425757	Tfdp2
ENSMUSG00000028189	839.491	-0.430528	0.114049	-3.77494	0.000160046	0.0134799	Ctbs
ENSMUSG00000034981	14599.4	-0.430685	0.120156	-3.58439	0.000337871	0.0195643	Parm1
ENSMUSG00000038871	1825.05	-0.432244	0.125876	-3.43388	0.000594998	0.0267469	Bpgm
ENSMUSG00000036299	3347.82	-0.432929	0.130915	-3.30694	0.000943199	0.0330071	BC031181
ENSMUSG00000069729	4948.45	-0.433165	0.134469	-3.22129	0.00127613	0.038434	Arid1b
ENSMUSG00000032570	7794.86	-0.43346	0.140874	-3.07693	0.00209147	0.0498062	Atp2c1
ENSMUSG00000038481	3509.64	-0.434385	0.125187	-3.46987	0.000520705	0.025768	Cdk19
ENSMUSG00000020430	4183.23	-0.438107	0.112525	-3.89343	9.88e-05	0.0100154	Pes1
ENSMUSG00000073079	7398.98	-0.439061	0.116412	-3.77161	0.000162197	0.0136022	Srp54a
ENSMUSG00000029673	4971.87	-0.439204	0.123153	-3.56634	0.000362008	0.0205342	Auts2
ENSMUSG00000037851	3599.15	-0.439547	0.0922327	-4.76564	1.88e-06	0.000796256	Iars
ENSMUSG00000006262	4052.86	-0.440363	0.135805	-3.24261	0.00118439	0.0369287	Mob1b
ENSMUSG00000039457	8386.21	-0.440666	0.136391	-3.23091	0.00123398	0.0378084	Ppl
ENSMUSG00000072946	4428.84	-0.4412	0.131805	-3.34736	0.000815843	0.0311298	Ptgr2
ENSMUSG00000024286	8077.76	-0.441253	0.131381	-3.35858	0.000783452	0.0304857	Ccny
ENSMUSG00000030172	1842.98	-0.441823	0.13698	-3.22546	0.00125769	0.0382338	Erc1
ENSMUSG00000027852	3640.26	-0.441921	0.135223	-3.2681	0.00108272	0.0353636	Nras
ENSMUSG00000041037	2541.28	-0.442453	0.103031	-4.29437	1.75e-05	0.00361305	Irgq
ENSMUSG00000045973	5206.54	-0.44322	0.115449	-3.83909	0.000123492	0.0115512	Slc25a51
ENSMUSG00000049658	1833.54	-0.44626	0.11939	-3.73784	0.000185609	0.0147585	Bdp1
ENSMUSG00000046572	627.166	-0.449471	0.120201	-3.73932	0.000184521	0.0147585	Zfp518b
ENSMUSG00000027288	15046.4	-0.450678	0.140117	-3.21644	0.0012979	0.0390051	Zfp106
ENSMUSG00000045975	2316.65	-0.451124	0.135857	-3.32058	0.000898296	0.0320683	C2cd2
ENSMUSG00000059495	13192	-0.451265	0.133089	-3.39071	0.000697124	0.0286749	Arhgef12
ENSMUSG00000044864	3424.76	-0.451549	0.109749	-4.11437	3.88e-05	0.00569262	Ankrd50
ENSMUSG00000035437	5329.15	-0.454232	0.105443	-4.30784	1.65e-05	0.00348635	Rabgap1
ENSMUSG00000107476	1491.66	-0.454398	0.138938	-3.27051	0.00107355	0.0351632	Zfp862-ps
ENSMUSG00000038084	3999.06	-0.455209	0.10118	-4.49902	6.83e-06	0.00200786	Opa1
ENSMUSG00000027598	6283.11	-0.456718	0.125788	-3.63086	0.000282477	0.0180192	Itch
ENSMUSG00000031668	2122.58	-0.456744	0.128568	-3.55256	0.000381506	0.0211469	Eif2ak3
ENSMUSG00000035764	1410.43	-0.457892	0.108414	-4.22356	2.4e-05	0.00425339	Fbxo45
ENSMUSG00000019564	673.986	-0.459249	0.140305	-3.27321	0.00106335	0.0349468	Arid3a
ENSMUSG00000034560	3639.85	-0.45949	0.125888	-3.64998	0.000262256	0.0174742	Washc4
ENSMUSG00000041415	4449.97	-0.459645	0.130349	-3.52627	0.000421458	0.0224041	Dicer1
ENSMUSG00000030451	6468.23	-0.460971	0.149813	-3.07697	0.00209114	0.0498062	Herc2
ENSMUSG00000052833	6214.83	-0.463915	0.116091	-3.99614	6.44e-05	0.00802979	Sae1
ENSMUSG00000033769	2310.6	-0.463952	0.109538	-4.23554	2.28e-05	0.00414581	Exoc6b
ENSMUSG00000040351	2445.26	-0.465188	0.138308	-3.36341	0.000769857	0.0302593	Ankib1
ENSMUSG00000032231	19538.5	-0.465558	0.131833	-3.53143	0.000413325	0.0220924	Anxa2
ENSMUSG00000015766	4377.42	-0.465972	0.150063	-3.10517	0.00190171	0.0474623	Eps8
ENSMUSG00000038095	6480.61	-0.465976	0.144413	-3.2267	0.00125228	0.0382038	Sbno1
ENSMUSG00000016487	8256.01	-0.465997	0.128884	-3.61562	0.000299625	0.0183896	Ppfibp1
ENSMUSG00000028803	6469.96	-0.466078	0.127653	-3.65112	0.0002611	0.0174742	Nipal3
ENSMUSG00000033417	3500.06	-0.467218	0.115072	-4.06023	4.9e-05	0.00653311	Cacul1
ENSMUSG00000030659	2016.2	-0.467562	0.146749	-3.18613	0.00144191	0.0413426	Nucb2
ENSMUSG00000061665	13072.4	-0.468482	0.13697	-3.42032	0.000625465	0.0272872	Cd2ap
ENSMUSG00000024811	12788.4	-0.469543	0.148125	-3.16991	0.00152489	0.0425757	Tnks2
ENSMUSG00000055320	12380.5	-0.469879	0.139324	-3.37256	0.000744738	0.0298295	Tead1
ENSMUSG00000005125	8234.34	-0.469988	0.144467	-3.25326	0.0011409	0.0364281	Ndrg1
ENSMUSG00000075470	3381.51	-0.470273	0.135852	-3.46165	0.000536871	0.025768	Alg10b
ENSMUSG00000026676	6906.51	-0.470606	0.144275	-3.26188	0.00110678	0.0357105	Ccdc3
ENSMUSG00000021224	3017.19	-0.471348	0.141522	-3.33055	0.000866744	0.0317514	Numb
ENSMUSG00000029640	2970.72	-0.473525	0.095013	-4.98379	6.23e-07	0.000367599	Usp12
ENSMUSG00000025085	7747.13	-0.473723	0.149923	-3.15978	0.0015789	0.0433243	Ablim1
ENSMUSG00000029313	7293.63	-0.476209	0.120086	-3.96556	7.32e-05	0.00844134	Aff1
ENSMUSG00000006169	7754.34	-0.476302	0.143811	-3.31201	0.000926293	0.0327077	Clint1
ENSMUSG00000058230	7739.26	-0.478387	0.129694	-3.68857	0.00022552	0.0161313	Arhgap35
ENSMUSG00000009376	4864.38	-0.480229	0.151448	-3.17092	0.00151957	0.0425757	Met
ENSMUSG00000025862	7329.76	-0.480239	0.123307	-3.89466	9.83e-05	0.0100154	Stag2
ENSMUSG00000027708	2910.47	-0.482416	0.148198	-3.25522	0.00113305	0.0363174	Dcun1d1
ENSMUSG00000026469	4897.12	-0.485787	0.15331	-3.16866	0.00153141	0.0425892	Xpr1
ENSMUSG00000069895	3026.47	-0.486892	0.140449	-3.46667	0.000526949	0.025768	Atxn1l
ENSMUSG00000034088	21161.9	-0.488665	0.122753	-3.98088	6.87e-05	0.00824601	Hdlbp
ENSMUSG00000052144	6332.37	-0.489122	0.153792	-3.18041	0.00147065	0.0418317	Ppp4r2
ENSMUSG00000046380	804.019	-0.48967	0.153945	-3.1808	0.00146867	0.0418317	Jrk
ENSMUSG00000031095	2190.25	-0.491355	0.123916	-3.96523	7.33e-05	0.00844134	Cul4b
ENSMUSG00000016619	3138.11	-0.492391	0.158204	-3.11237	0.0018559	0.0471389	Nup50
ENSMUSG00000020189	2594.13	-0.493823	0.13439	-3.67456	0.000238262	0.0165817	Osbpl8
ENSMUSG00000024077	2434.01	-0.495642	0.142867	-3.46925	0.000521912	0.025768	Strn
ENSMUSG00000031628	1299.07	-0.496301	0.145963	-3.40019	0.000673399	0.0283586	Casp3
ENSMUSG00000050730	2745.94	-0.497589	0.161179	-3.08718	0.00202067	0.0489442	Arhgap42
ENSMUSG00000021711	3326.62	-0.500029	0.137613	-3.63359	0.000279508	0.0180192	Trappc13
ENSMUSG00000022270	2311.43	-0.500172	0.150185	-3.33038	0.000867285	0.0317514	Retreg1
ENSMUSG00000037999	2338.48	-0.500329	0.154006	-3.24876	0.00115911	0.0365545	Arap2
ENSMUSG00000024556	1475.58	-0.500937	0.0975464	-5.13537	2.82e-07	0.000238198	Me2
ENSMUSG00000025016	19989.1	-0.502015	0.145029	-3.46149	0.000537194	0.025768	Tm9sf3
ENSMUSG00000044847	709.87	-0.503291	0.152781	-3.29419	0.000987051	0.0336323	Lsm11
ENSMUSG00000032232	3533.38	-0.504798	0.163379	-3.08973	0.00200342	0.0487808	Cgnl1
ENSMUSG00000038807	5246.36	-0.506818	0.113285	-4.47382	7.68e-06	0.00215128	Rap1gap2
ENSMUSG00000052812	1484.21	-0.508055	0.164298	-3.09228	0.00198623	0.0487222	Atad2b
ENSMUSG00000051343	12655.4	-0.508117	0.159378	-3.18812	0.00143201	0.0412758	Rab11fip5
ENSMUSG00000020319	435.49	-0.508574	0.148373	-3.42768	0.000608752	0.0271027	Wdpcp
ENSMUSG00000005374	1257.78	-0.509945	0.133664	-3.81513	0.000136109	0.0120919	Tbl2
ENSMUSG00000039952	16020	-0.510244	0.132636	-3.84695	0.000119598	0.0112956	Dag1
ENSMUSG00000038127	6478.77	-0.510487	0.116686	-4.37488	1.22e-05	0.00291841	Ccdc50
ENSMUSG00000036402	9927.48	-0.511764	0.114863	-4.45544	8.37e-06	0.0022323	Gng12
ENSMUSG00000039262	17207.8	-0.513573	0.166259	-3.089	0.0020083	0.0487808	Prrc2b
ENSMUSG00000062202	2218.91	-0.514151	0.152847	-3.36383	0.000768684	0.0302593	Btbd9
ENSMUSG00000034066	521.725	-0.516057	0.145703	-3.54184	0.000397346	0.0214744	Farp2
ENSMUSG00000061136	5504.02	-0.521382	0.11491	-4.53733	5.7e-06	0.00178781	Prpf40a
ENSMUSG00000052632	3404.91	-0.522783	0.136738	-3.82326	0.000131701	0.0118873	Asap2
ENSMUSG00000078185	525.139	-0.523239	0.163866	-3.1931	0.00140756	0.0408995	Chml
ENSMUSG00000035247	15597.7	-0.524997	0.153227	-3.42626	0.000611955	0.0271831	Hectd1
ENSMUSG00000034007	1731.46	-0.526472	0.12278	-4.28794	1.8e-05	0.00365493	Scaper
ENSMUSG00000079215	5052.51	-0.531009	0.0904581	-5.87021	4.35e-09	7.06e-06	Zfp664
ENSMUSG00000009030	1986.16	-0.531279	0.146786	-3.6194	0.000295282	0.0183376	Pdcl
ENSMUSG00000030729	1383.71	-0.531806	0.153705	-3.45991	0.000540365	0.025768	Pgm2l1
ENSMUSG00000039704	3541.31	-0.533323	0.157466	-3.38692	0.000706827	0.0289045	Lmbrd2
ENSMUSG00000034751	8389.02	-0.533423	0.155383	-3.43295	0.000597044	0.0267652	Mast4
ENSMUSG00000060012	3808.44	-0.534318	0.160323	-3.33277	0.00085987	0.031697	Kif13b
ENSMUSG00000030213	4971.83	-0.535638	0.126153	-4.24592	2.18e-05	0.00407254	Atf7ip
ENSMUSG00000028405	6600.76	-0.543857	0.112496	-4.83446	1.34e-06	0.000633549	Aco1
ENSMUSG00000030220	3302.38	-0.546196	0.15144	-3.60667	0.000310148	0.0187399	Arhgdib
ENSMUSG00000059820	1456.84	-0.548051	0.141304	-3.87852	0.000105094	0.0104856	Nkapd1
ENSMUSG00000072774	541.512	-0.548281	0.159924	-3.42839	0.000607183	0.0270948	Zfp951
ENSMUSG00000031540	4205.56	-0.54869	0.172624	-3.17853	0.00148026	0.0419824	Kat6a
ENSMUSG00000048047	2123.03	-0.550091	0.143677	-3.82867	0.000128839	0.0117225	Zbtb33
ENSMUSG00000004221	4025.12	-0.552451	0.179422	-3.07906	0.00207653	0.0497549	Ikbkg
ENSMUSG00000024122	4380.25	-0.553612	0.156099	-3.54655	0.000390308	0.0214515	Pdpk1
ENSMUSG00000034327	2210.15	-0.554936	0.120041	-4.62288	3.78e-06	0.00136356	Kctd9
ENSMUSG00000031278	3035.99	-0.556577	0.172534	-3.22589	0.00125583	0.0382338	Acsl4
ENSMUSG00000089824	1411.49	-0.556913	0.157128	-3.54432	0.000393627	0.0214521	Rbm12
ENSMUSG00000035476	1480.3	-0.560733	0.165533	-3.38744	0.000705491	0.0289045	Tab3
ENSMUSG00000022536	7142.02	-0.566107	0.117879	-4.80243	1.57e-06	0.000709241	Glyr1
ENSMUSG00000026558	4055.23	-0.568226	0.153918	-3.69174	0.000222726	0.0159903	Uck2
ENSMUSG00000004591	8493.82	-0.569423	0.127344	-4.47152	7.77e-06	0.00215128	Pkn2
ENSMUSG00000039958	1773.39	-0.571136	0.185602	-3.0772	0.00208954	0.0498062	Etfbkmt
ENSMUSG00000039701	1309.54	-0.571831	0.144632	-3.95369	7.7e-05	0.00874628	Usp53
ENSMUSG00000025234	7504.3	-0.573525	0.133601	-4.29282	1.76e-05	0.00361305	Arih1
ENSMUSG00000034187	3261.07	-0.576789	0.135822	-4.24665	2.17e-05	0.00407254	Nsf
ENSMUSG00000028382	10054.5	-0.580607	0.180646	-3.21407	0.00130868	0.0390822	Ptbp3
ENSMUSG00000020745	11151.8	-0.580934	0.138362	-4.19866	2.69e-05	0.00448905	Pafah1b1
ENSMUSG00000059325	5288.83	-0.580977	0.160616	-3.61718	0.000297835	0.0183376	Hopx
ENSMUSG00000037149	8286.22	-0.582586	0.173034	-3.36688	0.000760232	0.0301244	Ddx1
ENSMUSG00000022811	5043.62	-0.583011	0.168369	-3.4627	0.000534776	0.025768	Zfp148
ENSMUSG00000009470	8333.21	-0.583144	0.148534	-3.92599	8.64e-05	0.00923607	Tnpo1
ENSMUSG00000026915	2404.79	-0.5846	0.136085	-4.29584	1.74e-05	0.00361305	Strbp
ENSMUSG00000056536	2147.82	-0.586064	0.171221	-3.42286	0.000619664	0.0272718	Pign
ENSMUSG00000026667	7777.02	-0.586991	0.18799	-3.12247	0.00179342	0.046176	Uhmk1
ENSMUSG00000038764	3988.1	-0.591005	0.160879	-3.67359	0.000239162	0.0165817	Ptpn3
ENSMUSG00000039000	2958.9	-0.592672	0.125525	-4.72156	2.34e-06	0.000929286	Ube3c
ENSMUSG00000034940	5094.33	-0.592676	0.131873	-4.49429	6.98e-06	0.00200786	Synrg
ENSMUSG00000043279	4309.32	-0.593114	0.175553	-3.37855	0.000728683	0.0294134	Trim56
ENSMUSG00000055296	7253.46	-0.595666	0.169923	-3.5055	0.000455755	0.0235204	Tmem245
ENSMUSG00000031292	985.176	-0.596965	0.175465	-3.40219	0.000668481	0.0282125	Cdkl5
ENSMUSG00000026721	7401.88	-0.596967	0.174423	-3.42252	0.000620429	0.0272718	Rabgap1l
ENSMUSG00000028282	913.309	-0.598744	0.153153	-3.90945	9.25e-05	0.00978144	Casp8ap2
ENSMUSG00000041852	4436.64	-0.601248	0.153053	-3.92836	8.55e-05	0.00923607	Tcf20
ENSMUSG00000024421	2887.06	-0.601735	0.193317	-3.11268	0.00185396	0.0471389	Lama3
ENSMUSG00000032116	8848.88	-0.603813	0.192448	-3.13754	0.00170374	0.0446737	Stt3a
ENSMUSG00000001983	492.156	-0.605441	0.16627	-3.64131	0.000271249	0.0178292	Taco1
ENSMUSG00000040423	2282.83	-0.612464	0.172289	-3.55486	0.000378187	0.0210229	Rc3h1
ENSMUSG00000021950	5612.29	-0.612544	0.193906	-3.15898	0.00158324	0.0433243	Anxa8
ENSMUSG00000017679	3026.42	-0.612877	0.152262	-4.02515	5.69e-05	0.00743503	Ttpal
ENSMUSG00000022800	5605.99	-0.613537	0.155225	-3.95256	7.73e-05	0.00874628	Fyttd1
ENSMUSG00000009112	3137.67	-0.615578	0.196993	-3.12488	0.00177878	0.046144	Bcl2l13
ENSMUSG00000052459	6491.3	-0.616946	0.19842	-3.1093	0.00187533	0.0473881	Atp6v1a
ENSMUSG00000008763	6923.84	-0.616969	0.139121	-4.43477	9.22e-06	0.00232894	Man1a2
ENSMUSG00000018846	4681.81	-0.61731	0.154762	-3.98877	6.64e-05	0.00811632	Pank3
ENSMUSG00000020271	5202.58	-0.617756	0.173771	-3.555	0.000377979	0.0210229	Fbxw11
ENSMUSG00000053841	3586.13	-0.620288	0.165732	-3.74272	0.000182037	0.0146915	Txlna
ENSMUSG00000035954	754.005	-0.620522	0.134581	-4.61076	4.01e-06	0.00141925	Dock4
ENSMUSG00000005686	963.118	-0.62784	0.152419	-4.11917	3.8e-05	0.00564739	Ampd3
ENSMUSG00000042680	1276.18	-0.629261	0.138957	-4.52845	5.94e-06	0.00183501	Garem1
ENSMUSG00000046186	657.858	-0.629767	0.187341	-3.36161	0.000774894	0.0303864	Cd109
ENSMUSG00000051223	12249.5	-0.633776	0.131697	-4.81237	1.49e-06	0.000690938	Bzw1
ENSMUSG00000052105	1032.77	-0.634294	0.187603	-3.38104	0.000722107	0.0292845	Mtcl1
ENSMUSG00000048732	522.267	-0.640875	0.186076	-3.44416	0.000572829	0.0265599	Klhl11
ENSMUSG00000021556	1728.52	-0.643613	0.110076	-5.84697	5.01e-09	7.49e-06	Golm1
ENSMUSG00000021068	3225.64	-0.64572	0.149511	-4.31888	1.57e-05	0.00345805	Nin
ENSMUSG00000027540	6092.04	-0.650916	0.154552	-4.21163	2.54e-05	0.00436538	Ptpn1
ENSMUSG00000054814	3164.14	-0.653965	0.190064	-3.44077	0.000580057	0.0265932	Usp46
ENSMUSG00000033964	2100.65	-0.656354	0.180855	-3.62918	0.000284328	0.0180192	Zbtb41
ENSMUSG00000034636	4378.13	-0.660961	0.152004	-4.34832	1.37e-05	0.00321579	Zyg11b
ENSMUSG00000022197	8235.31	-0.662569	0.181616	-3.6482	0.000264087	0.0175361	Pdzd2
ENSMUSG00000061950	2275.46	-0.6626	0.149351	-4.43653	9.14e-06	0.00232894	Ppp4r1
ENSMUSG00000048249	4312.72	-0.666039	0.179125	-3.7183	0.00020057	0.0151846	Crebrf
ENSMUSG00000041992	1414.02	-0.666181	0.185226	-3.59659	0.000322417	0.0192421	Rapgef5
ENSMUSG00000069184	341.299	-0.667802	0.133891	-4.98767	6.11e-07	0.000367599	Zfp72
ENSMUSG00000063663	952.201	-0.668526	0.19306	-3.4628	0.000534592	0.025768	Brwd3
ENSMUSG00000040761	4494.08	-0.670435	0.194347	-3.44968	0.000561241	0.0263756	Spen
ENSMUSG00000041161	367.275	-0.673939	0.159309	-4.23038	2.33e-05	0.00420275	Otud3
ENSMUSG00000026596	2523.77	-0.676092	0.202768	-3.33431	0.000855107	0.0316785	Abl2
ENSMUSG00000062901	8719.8	-0.679472	0.200245	-3.39321	0.000690784	0.0285955	Klhl24
ENSMUSG00000003452	797.556	-0.680786	0.220373	-3.08925	0.00200666	0.0487808	Bicd1
ENSMUSG00000032076	1852.5	-0.681187	0.148497	-4.58721	4.49e-06	0.00151704	Cadm1
ENSMUSG00000029403	1223.71	-0.682668	0.218866	-3.11911	0.00181396	0.0465599	Cdkl2
ENSMUSG00000022037	19332.9	-0.685992	0.192136	-3.57034	0.000356522	0.0204014	Clu
ENSMUSG00000026576	2661.79	-0.689565	0.161732	-4.26361	2.01e-05	0.00395304	Atp1b1
ENSMUSG00000034724	3206.69	-0.700382	0.216744	-3.23139	0.00123192	0.0378047	Cnot6l
ENSMUSG00000026103	7447.46	-0.704026	0.185314	-3.7991	0.00014522	0.0125574	Gls
ENSMUSG00000062309	201.394	-0.70483	0.224131	-3.14473	0.00166242	0.0442108	Rpp25
ENSMUSG00000020114	6367.29	-0.710394	0.202064	-3.5157	0.0004386	0.0230011	Cand1
ENSMUSG00000037007	1024.07	-0.712423	0.210843	-3.37893	0.000727678	0.0294134	Zfp113
ENSMUSG00000032860	1063.29	-0.714682	0.215883	-3.3105	0.000931288	0.0328188	P2ry2
ENSMUSG00000072621	145.27	-0.718582	0.231412	-3.10521	0.00190143	0.0474623	Slfn10-ps
ENSMUSG00000027475	2167.26	-0.722056	0.177809	-4.06086	4.89e-05	0.00653311	Kif3b
ENSMUSG00000035898	1817.34	-0.722058	0.169052	-4.27123	1.94e-05	0.00389914	Uba6
ENSMUSG00000078515	12540.7	-0.73386	0.215417	-3.40669	0.000657551	0.0279941	Ddi2
ENSMUSG00000059602	131.031	-0.739456	0.221338	-3.34084	0.000835253	0.0313455	Syn3
ENSMUSG00000057440	2851.73	-0.740371	0.206489	-3.58553	0.000336395	0.0195632	Mpp7
ENSMUSG00000048490	3307.61	-0.74298	0.200446	-3.70664	0.000210026	0.0154198	Nrip1
ENSMUSG00000020532	4447.17	-0.74447	0.177078	-4.2042	2.62e-05	0.00447169	Acaca
ENSMUSG00000031284	930.609	-0.749534	0.231559	-3.2369	0.00120837	0.0373769	Pak3
ENSMUSG00000037119	16814	-0.751221	0.208704	-3.59946	0.000318882	0.0190898	Fam91a1
ENSMUSG00000032548	1853.94	-0.761492	0.18184	-4.1877	2.82e-05	0.00461434	Slco2a1
ENSMUSG00000025813	6487.42	-0.7619	0.234751	-3.24557	0.00117216	0.0368469	Homer2
ENSMUSG00000000184	9141.48	-0.772958	0.218509	-3.53743	0.000404047	0.021776	Ccnd2
ENSMUSG00000039270	4580.48	-0.773256	0.203242	-3.8046	0.000142032	0.0123918	Megf9
ENSMUSG00000039116	3967.23	-0.778403	0.231589	-3.36114	0.000776216	0.0303864	Adgrg6
ENSMUSG00000061436	1473.37	-0.78093	0.230621	-3.38621	0.000708648	0.0289045	Hipk2
ENSMUSG00000103711	91.8747	-0.78878	0.209461	-3.76575	0.000166048	0.0138061	Tstd1
ENSMUSG00000006651	203.302	-0.795585	0.230002	-3.45904	0.000542099	0.0257869	Aplp1
ENSMUSG00000027940	13597.9	-0.795667	0.191042	-4.16488	3.12e-05	0.00492744	Tpm3
ENSMUSG00000026623	8255.01	-0.802286	0.169741	-4.72654	2.28e-06	0.000925669	Lpgat1
ENSMUSG00000035864	126.534	-0.808568	0.258329	-3.12999	0.0017481	0.0457068	Syt1
ENSMUSG00000025019	755.187	-0.812982	0.263971	-3.07981	0.00207131	0.049729	Lcor
ENSMUSG00000024222	1599.97	-0.820446	0.198973	-4.12341	3.73e-05	0.00558695	Fkbp5
ENSMUSG00000040998	526.964	-0.825249	0.24536	-3.36343	0.000769811	0.0302593	Npnt
ENSMUSG00000005871	10780.9	-0.846965	0.216542	-3.91133	9.18e-05	0.00975882	Apc
ENSMUSG00000038126	1127.8	-0.851576	0.235176	-3.62102	0.000293441	0.0183376	Mphosph9
ENSMUSG00000037112	1863.91	-0.853168	0.230668	-3.69868	0.00021672	0.0158515	Sik2
ENSMUSG00000040447	2034.25	-0.854489	0.201667	-4.23713	2.26e-05	0.00414581	Spns2
ENSMUSG00000026415	382.044	-0.86117	0.268688	-3.20509	0.00135021	0.0396823	Fcamr
ENSMUSG00000031351	831.633	-0.879234	0.211054	-4.16592	3.1e-05	0.00492744	Zfp185
ENSMUSG00000004317	2295.2	-0.881759	0.268641	-3.28229	0.00102967	0.0345402	Clcn5
ENSMUSG00000027536	2508.39	-0.882026	0.273774	-3.22173	0.00127421	0.038434	Chmp4c
ENSMUSG00000015305	10527.5	-0.884984	0.248535	-3.5608	0.000369723	0.0208032	Sash1
ENSMUSG00000024371	2011.43	-0.897585	0.265487	-3.3809	0.00072248	0.0292845	C2
ENSMUSG00000038843	2001.83	-0.899503	0.267979	-3.35662	0.000789009	0.0305796	Gcnt1
ENSMUSG00000049604	71.5011	-0.912777	0.228136	-4.00103	6.31e-05	0.00797243	Hoxb13
ENSMUSG00000054150	456.325	-0.932861	0.274829	-3.39434	0.000687954	0.0285685	Syne3
ENSMUSG00000058297	2593.65	-0.93499	0.269303	-3.47189	0.000516807	0.0257111	Spock2
ENSMUSG00000025453	1424.2	-0.939277	0.226436	-4.1481	3.35e-05	0.0052181	Nnt
ENSMUSG00000054659	78.6262	-0.943451	0.240313	-3.92592	8.64e-05	0.00923607	Pm20d2
ENSMUSG00000024500	746.15	-0.963833	0.303923	-3.17131	0.00151754	0.0425757	Ppp2r2b
ENSMUSG00000036109	1279.02	-0.970118	0.253967	-3.81985	0.000133532	0.0119174	Mbnl3
ENSMUSG00000052135	121.821	-0.976935	0.31734	-3.07851	0.0020804	0.0497863	Foxo6
ENSMUSG00000037185	872.95	-0.993878	0.228917	-4.34166	1.41e-05	0.00327532	Krt80
ENSMUSG00000073016	363.339	-1.00932	0.268374	-3.76087	0.000169322	0.013959	Uprt
ENSMUSG00000028132	2939.66	-1.01972	0.302938	-3.36611	0.000762356	0.0301471	Tlcd4
ENSMUSG00000061451	838.639	-1.04324	0.25449	-4.09935	4.14e-05	0.0059001	Tmem151a
ENSMUSG00000062515	35159.7	-1.05357	0.22727	-4.63575	3.56e-06	0.00134886	Fabp4
ENSMUSG00000014602	1555.03	-1.05865	0.190738	-5.55026	2.85e-08	3.47e-05	Kif1a
ENSMUSG00000047787	224.901	-1.06854	0.334994	-3.18974	0.00142402	0.0412287	Flrt1
ENSMUSG00000045725	433.695	-1.07235	0.309601	-3.46366	0.00053287	0.025768	Prr15
ENSMUSG00000042357	287.234	-1.07845	0.341141	-3.16131	0.00157061	0.0433159	Gjb5
ENSMUSG00000056043	192.61	-1.08689	0.320233	-3.39405	0.000688664	0.0285685	Rgs9bp
ENSMUSG00000067158	229.074	-1.10202	0.339043	-3.25038	0.00115251	0.0365545	Col4a4
ENSMUSG00000067276	171.354	-1.10371	0.295944	-3.72945	0.000191894	0.014934	Capn6
ENSMUSG00000042410	2191.54	-1.13771	0.215725	-5.27389	1.34e-07	0.000129926	Agps
ENSMUSG00000063531	277.097	-1.14005	0.209723	-5.43599	5.45e-08	5.89e-05	Sema3e
ENSMUSG00000044734	680.656	-1.15821	0.290454	-3.9876	6.67e-05	0.00811632	Serpinb1a
ENSMUSG00000018865	232.29	-1.19847	0.27686	-4.32881	1.5e-05	0.00339163	Sult4a1
ENSMUSG00000026981	479.623	-1.21434	0.338711	-3.58518	0.000336846	0.0195632	Il1rn
ENSMUSG00000030905	105.801	-1.21735	0.374229	-3.25295	0.00114212	0.0364281	Crym
ENSMUSG00000029217	294.723	-1.25656	0.294459	-4.26736	1.98e-05	0.00392685	Tec
ENSMUSG00000029082	202.858	-1.28154	0.372186	-3.44327	0.000574717	0.0265599	Bst1
ENSMUSG00000040016	397.334	-1.29025	0.387818	-3.32696	0.000877993	0.0317514	Ptger3
ENSMUSG00000057230	8230.66	-1.29178	0.319846	-4.03875	5.37e-05	0.00706418	Aak1
ENSMUSG00000036264	251.866	-1.32064	0.387862	-3.40492	0.000661825	0.0280533	Fstl4
ENSMUSG00000024521	857.946	-1.3345	0.26995	-4.94351	7.67e-07	0.000414671	Pmaip1
ENSMUSG00000025321	305.179	-1.34142	0.412908	-3.24872	0.00115924	0.0365545	Itgb8
ENSMUSG00000042842	1476.76	-1.35066	0.363805	-3.71259	0.000205153	0.0152346	Serpinb6b
ENSMUSG00000054537	78.4808	-1.35908	0.418825	-3.24499	0.00117455	0.0368582	Tmprss11e
ENSMUSG00000060212	400.543	-1.38277	0.43891	-3.15045	0.00163018	0.0439291	Pcnx2
ENSMUSG00000003469	226.856	-1.38688	0.32576	-4.25736	2.07e-05	0.00398477	Phyhip
ENSMUSG00000051951	39.209	-1.39439	0.385251	-3.61944	0.00029524	0.0183376	Xkr4
ENSMUSG00000062609	1353.02	-1.41884	0.309454	-4.58498	4.54e-06	0.00151704	Kcnj15
ENSMUSG00000041817	18.7907	-1.43205	0.435507	-3.28824	0.00100814	0.034112	Fam169a
ENSMUSG00000048142	203.614	-1.44263	0.410496	-3.51435	0.000440831	0.0230559	Nat8l
ENSMUSG00000042064	65.2924	-1.49307	0.359411	-4.15422	3.26e-05	0.00512126	Myo3b
ENSMUSG00000054453	799.565	-1.49622	0.426981	-3.50419	0.000458004	0.0235739	Sytl5
ENSMUSG00000045136	580.423	-1.51884	0.350465	-4.3338	1.47e-05	0.00335462	Tubb2b
ENSMUSG00000052316	74.8082	-1.52186	0.392712	-3.87525	0.000106513	0.0105194	Lrrc15
ENSMUSG00000035000	979.5	-1.54661	0.403868	-3.8295	0.000128406	0.0117225	Dpp4
ENSMUSG00000051076	278.634	-1.593	0.312457	-5.0983	3.43e-07	0.000246956	Vtcn1
ENSMUSG00000045589	18.4067	-1.63976	0.451333	-3.63314	0.000279992	0.0180192	Frrs1l
ENSMUSG00000027978	214.482	-1.68018	0.535128	-3.13977	0.00169082	0.0444503	Prss12
ENSMUSG00000043388	12.8022	-1.68162	0.508929	-3.30424	0.000952339	0.033087	Tmem130
ENSMUSG00000048764	193.728	-1.69947	0.298027	-5.70241	1.18e-08	1.53e-05	Tmprss11f
ENSMUSG00000031517	2249.16	-1.73645	0.499792	-3.47434	0.000512104	0.0257111	Gpm6a
ENSMUSG00000029847	114.15	-1.7374	0.535764	-3.24285	0.00118341	0.0369287	Slc23a4
ENSMUSG00000016028	218.271	-1.84652	0.485616	-3.80242	0.00014329	0.0124458	Celsr1
ENSMUSG00000013415	33.0177	-1.86242	0.529068	-3.52019	0.000431235	0.0227992	Igf2bp1
ENSMUSG00000043501	49.9388	-1.92671	0.559482	-3.44373	0.000573746	0.0265599	Lgals2
ENSMUSG00000050377	28.8173	-1.95962	0.565648	-3.46438	0.000531448	0.025768	Il31ra
ENSMUSG00000001225	212.249	-2.04664	0.621155	-3.29489	0.000984615	0.0336202	Slc26a3
ENSMUSG00000015093	46.2398	-2.05919	0.464811	-4.43017	9.42e-06	0.00234864	Clic3
ENSMUSG00000025105	411.444	-2.16478	0.649132	-3.33489	0.000853334	0.0316785	Bnc1
ENSMUSG00000035930	107.978	-2.24219	0.611469	-3.66689	0.000245519	0.0168198	Chst4
ENSMUSG00000027068	33.248	-2.25743	0.583828	-3.8666	0.000110364	0.0107558	Dhrs9
ENSMUSG00000019987	15.7826	-2.25965	0.726668	-3.10961	0.00187338	0.0473881	Arg1
ENSMUSG00000028836	22.3318	-2.27713	0.608573	-3.74176	0.000182738	0.0146915	Slc30a2
ENSMUSG00000063011	3011.04	-2.28576	0.59197	-3.86128	0.000112795	0.0108641	Msln
ENSMUSG00000029334	109.228	-2.28924	0.458505	-4.99283	5.95e-07	0.000367599	Prkg2
ENSMUSG00000053897	1741.86	-2.28978	0.538709	-4.25049	2.13e-05	0.00406874	Slc39a8
ENSMUSG00000024164	21500.9	-2.2953	0.588135	-3.90268	9.51e-05	0.00989785	C3
ENSMUSG00000026822	88.9936	-2.3053	0.596276	-3.86615	0.000110565	0.0107558	Lcn2
ENSMUSG00000043719	21.7044	-2.33895	0.756647	-3.09121	0.00199346	0.0487322	Col6a6
ENSMUSG00000028125	90.1689	-2.38184	0.465366	-5.1182	3.08e-07	0.000246956	Abca4
ENSMUSG00000020062	118.843	-2.39365	0.469248	-5.10103	3.38e-07	0.000246956	Slc5a8
ENSMUSG00000060882	28.3222	-2.42714	0.726006	-3.34313	0.000828379	0.0312344	Kcnd2
ENSMUSG00000031906	528.533	-2.5414	0.623293	-4.07738	4.55e-05	0.00628436	Smpd3
ENSMUSG00000020469	198.794	-2.69738	0.810288	-3.32891	0.000871862	0.0317514	Myl7
ENSMUSG00000023992	314.773	-2.77572	0.484357	-5.73073	1e-08	1.39e-05	Trem2
ENSMUSG00000064246	24.048	-2.90566	0.664779	-4.37087	1.24e-05	0.00293625	Chil1
ENSMUSG00000029304	32.2968	-3.12466	0.690842	-4.52297	6.1e-06	0.00185373	Spp1
ENSMUSG00000040026	84.8556	-3.17313	1.02765	-3.08774	0.00201682	0.0489268	Saa3
ENSMUSG00000034310	17.9406	-3.28104	0.840583	-3.90329	9.49e-05	0.00989785	Tmem132d
ENSMUSG00000020017	29.8067	-3.34503	0.837716	-3.99304	6.52e-05	0.00808381	Hal
ENSMUSG00000006014	230.677	-3.72598	0.836294	-4.45535	8.38e-06	0.0022323	Prg4
ENSMUSG00000022596	38.8123	-3.75995	1.19107	-3.15678	0.00159524	0.0435302	Slurp1
ENSMUSG00000023033	12.6361	-3.83071	1.084	-3.53387	0.000409525	0.0219865	Scn8a
ENSMUSG00000049723	135.549	-4.03363	0.989386	-4.07691	4.56e-05	0.00628436	Mmp12
ENSMUSG00000029814	6.87271	-4.36093	0.954475	-4.56893	4.9e-06	0.00158963	Igf2bp3
ENSMUSG00000098404	26.0796	-22.6935	4.49518	-5.04841	4.46e-07	0.000298891	Mrip-ps

## Sheet: 15 month vs 3 month male 
	baseMean	log2FoldChange	lfcSE	stat	pvalue	padj	symbol
ENSMUSG00000076556	36.155	16.268	3.98002	4.0874	4.36e-05	0.000576481	Igkv4-57
ENSMUSG00000095682	55.7727	15.4459	3.30862	4.66837	3.04e-06	6.78e-05	Igkv3-1
ENSMUSG00000076552	32.6257	14.376	2.5749	5.58311	2.36e-08	1.42e-06	Igkv4-61
ENSMUSG00000076525	28.8548	13.5963	4.87034	2.79165	0.00524398	0.0256261	Igkv1-99
ENSMUSG00000096632	9.42229	13.0687	2.59245	5.04104	4.63e-07	1.55e-05	Igkv9-124
ENSMUSG00000095007	19.7864	12.2695	3.39379	3.61528	0.000300019	0.00263914	Igkv12-41
ENSMUSG00000095889	23.8456	11.5696	3.10796	3.72258	0.000197194	0.0018906	Ighv1-58
ENSMUSG00000076538	28.1071	11.399	2.84012	4.01355	5.98e-05	0.000741327	Igkv13-84
ENSMUSG00000076563	80.6151	7.16009	1.8194	3.93541	8.31e-05	0.000956455	Igkv5-48
ENSMUSG00000095335	244.236	7.0001	2.32162	3.01518	0.00256826	0.0144859	Igkv3-5
ENSMUSG00000095351	1024.15	6.63426	2.05317	3.23122	0.00123261	0.0081446	Igkv3-2
ENSMUSG00000078249	7.41092	6.14294	2.07559	2.9596	0.00308034	0.0167011	Hmga1b
ENSMUSG00000076532	30.8884	5.78637	1.97182	2.93453	0.00334055	0.0177547	Igkv4-91
ENSMUSG00000076613	1004.49	5.72114	1.60793	3.55807	0.000373593	0.00315022	Ighg2b
ENSMUSG00000076569	172.449	4.76954	1.74358	2.73549	0.0062288	0.0292268	Igkv5-39
ENSMUSG00000076587	194.943	4.59108	1.82086	2.52138	0.0116896	0.0476114	Igkv6-20
ENSMUSG00000076612	915.117	4.5534	1.34803	3.37781	0.000730658	0.00535258	Ighg2c
ENSMUSG00000086503	17447.7	4.30015	0.791897	5.43019	5.63e-08	2.85e-06	Xist
ENSMUSG00000092312	14.3475	3.97193	0.655924	6.05546	1.4e-09	1.5e-07	Zfp419
ENSMUSG00000018634	27.0125	3.80557	0.596621	6.37854	1.79e-10	3.37e-08	Crhr1
ENSMUSG00000025480	10.0635	3.75852	1.19259	3.15156	0.001624	0.0101139	Syce1
ENSMUSG00000040258	7.37344	3.60863	0.751257	4.80346	1.56e-06	4.05e-05	Nxph4
ENSMUSG00000022262	5.0254	3.57934	0.986383	3.62875	0.000284799	0.00253626	Dnah5
ENSMUSG00000001773	20.9562	3.37417	0.640848	5.26517	1.4e-07	5.89e-06	Folh1
ENSMUSG00000061808	1507.37	3.20212	0.378832	8.45263	2.85e-17	5.81e-14	Ttr
ENSMUSG00000007877	117.09	3.1999	0.651307	4.91305	8.97e-07	2.61e-05	Tcap
ENSMUSG00000024912	32.4402	2.89225	1.04232	2.77481	0.00552341	0.026694	Fosl1
ENSMUSG00000033615	6.85003	2.83396	0.924604	3.06505	0.00217632	0.0127313	Cplx1
ENSMUSG00000050423	6.10117	2.73688	0.75708	3.61505	0.000300293	0.00263925	Ppp1r3g
ENSMUSG00000043670	7.9126	2.63894	0.757632	3.48315	0.000495556	0.00394117	Diras1
ENSMUSG00000025425	5.81416	2.63432	0.807275	3.26323	0.00110151	0.00744218	St8sia5
ENSMUSG00000024028	5.75509	2.62407	0.808785	3.24446	0.00117674	0.00782928	Tff2
ENSMUSG00000028834	8.96149	2.55306	0.844032	3.02484	0.00248767	0.0141067	Trim63
ENSMUSG00000000889	10.6747	2.54823	0.926124	2.7515	0.00593227	0.0282364	Dbh
ENSMUSG00000025194	23.6566	2.54453	0.729924	3.48603	0.000490255	0.00390364	Abcc2
ENSMUSG00000052974	4211.75	2.51704	0.397055	6.33926	2.31e-10	3.94e-08	Cyp2f2
ENSMUSG00000030054	8.08507	2.50869	0.619095	4.05219	5.07e-05	0.000649264	Gp9
ENSMUSG00000010044	8.27343	2.48706	0.839252	2.96342	0.00304238	0.0165443	Zmynd10
ENSMUSG00000034528	15.6037	2.45673	0.677839	3.62435	0.000289686	0.00257069	Hsd17b13
ENSMUSG00000114780	22.4332	2.43965	0.837286	2.91376	0.0035711	0.0187515	AI197445
ENSMUSG00000030108	10.7796	2.3931	0.771869	3.1004	0.00193261	0.0116465	Slc6a13
ENSMUSG00000025221	18.7405	2.37822	0.586202	4.057	4.97e-05	0.000640372	Kcnip2
ENSMUSG00000030317	39.95	2.34488	0.733658	3.19615	0.00139273	0.00897308	Timp4
ENSMUSG00000031382	5.85859	2.24993	0.871634	2.58128	0.00984337	0.0416751	Asb11
ENSMUSG00000071489	14.3669	2.22214	0.674408	3.29495	0.000984388	0.00680329	Ptgdr
ENSMUSG00000034968	19.1325	2.21238	0.48222	4.58791	4.48e-06	9.24e-05	Lbx2
ENSMUSG00000074934	472.159	2.15926	0.575677	3.75081	0.000176264	0.00172581	Grem1
ENSMUSG00000040583	13.9194	2.12558	0.57828	3.6757	0.000237197	0.00220287	Cyp2b13
ENSMUSG00000025127	65.3675	2.11334	0.3528	5.99021	2.1e-09	2.05e-07	Gcgr
ENSMUSG00000028773	192.244	2.09255	0.407653	5.13315	2.85e-07	1.06e-05	Fabp3
ENSMUSG00000021579	100.162	2.09106	0.701095	2.98257	0.00285843	0.0157824	Lrrc14b
ENSMUSG00000053930	24.0444	2.0703	0.783393	2.64274	0.00822393	0.0362425	Shisa6
ENSMUSG00000078532	56.3989	2.0387	0.413996	4.92445	8.46e-07	2.51e-05	Nkain1
ENSMUSG00000070313	9.64648	2.01976	0.651808	3.0987	0.00194374	0.0116932	Pate14
ENSMUSG00000074489	158.327	1.99144	0.277431	7.17813	7.07e-13	3.47e-10	Bglap3
ENSMUSG00000058216	304.926	1.98	0.232139	8.52938	1.47e-17	3.71e-14	Gstp3
ENSMUSG00000068614	3391.16	1.97952	0.720337	2.74805	0.00599515	0.028435	Actc1
ENSMUSG00000074805	6.03567	1.97465	0.741992	2.66128	0.00778443	0.0347715	Il1bos
ENSMUSG00000000805	7.66307	1.97167	0.619293	3.18375	0.00145381	0.00928938	Car4
ENSMUSG00000081406	11701.7	1.94273	0.271223	7.16286	7.9e-13	3.76e-10	Rps6-ps4
ENSMUSG00000059824	5970.2	1.94086	0.289261	6.70974	1.95e-11	5.38e-09	Dbp
ENSMUSG00000018930	9.13369	1.94079	0.700437	2.77082	0.00559147	0.026913	Ccl4
ENSMUSG00000043020	12.621	1.93959	0.627768	3.08966	0.00200387	0.0119374	Wdr63
ENSMUSG00000034336	16.9113	1.93208	0.56378	3.427	0.000610278	0.00465693	Ina
ENSMUSG00000038550	265.846	1.92987	0.378412	5.09991	3.4e-07	1.22e-05	Ciart
ENSMUSG00000044556	8.92313	1.92806	0.560829	3.43787	0.000586311	0.00449599	Tex38
ENSMUSG00000038011	22.7478	1.91085	0.540573	3.53485	0.000408	0.00337677	Dnah10
ENSMUSG00000042477	14.1037	1.8765	0.537644	3.49023	0.000482605	0.00385033	Tfap2e
ENSMUSG00000024032	11.1732	1.85996	0.598311	3.10869	0.00187921	0.0114003	Tff1
ENSMUSG00000024173	8.19256	1.83956	0.705278	2.60827	0.00910006	0.0391699	Tpsab1
ENSMUSG00000020793	104.572	1.81336	0.523002	3.46722	0.000525877	0.00413177	Galr2
ENSMUSG00000023036	1669.63	1.7986	0.563089	3.19417	0.00140232	0.00901563	Pcdhgc4
ENSMUSG00000039913	31.7854	1.76133	0.625419	2.81623	0.00485906	0.0240838	Pak5
ENSMUSG00000044505	11.3797	1.75235	0.456492	3.83873	0.000123671	0.00129607	Lingo4
ENSMUSG00000041062	21.5066	1.73673	0.45628	3.80629	0.000141069	0.00144126	Mslnl
ENSMUSG00000020684	27.1254	1.73542	0.480643	3.61061	0.000305475	0.00267198	Rasl10b
ENSMUSG00000033510	13.1971	1.71567	0.578978	2.96328	0.00304383	0.0165477	Otud7a
ENSMUSG00000046182	20.6189	1.69997	0.625644	2.71715	0.00658465	0.0305269	Gsg1l
ENSMUSG00000028417	11.7913	1.69381	0.553106	3.06236	0.00219596	0.0128053	Tal2
ENSMUSG00000034730	293.139	1.69278	0.297328	5.69331	1.25e-08	8.31e-07	Adgrb1
ENSMUSG00000024254	16.1115	1.68669	0.660737	2.55273	0.0106881	0.0444437	Abcg8
ENSMUSG00000087230	37.831	1.68106	0.477899	3.51761	0.000435459	0.00355009	Mroh3
ENSMUSG00000028635	17.5133	1.67383	0.627139	2.66899	0.00760794	0.0342162	Edn2
ENSMUSG00000070424	8.07407	1.65013	0.550396	2.99807	0.00271693	0.0151548	Art5
ENSMUSG00000049721	289.55	1.64709	0.185958	8.85728	8.2e-19	3.3e-15	Gal3st1
ENSMUSG00000059031	13.5691	1.63723	0.499615	3.27697	0.00104926	0.00715119	Olfr482
ENSMUSG00000056856	33.2781	1.63487	0.472852	3.45747	0.000545269	0.00424547	Jakmip3
ENSMUSG00000079550	20.9259	1.61856	0.426488	3.7951	0.000147584	0.00149161	Mpp4
ENSMUSG00000073102	9.24656	1.61119	0.633138	2.54477	0.0109351	0.0451958	Drc1
ENSMUSG00000028527	930.037	1.5997	0.354993	4.50627	6.6e-06	0.000125731	Ak4
ENSMUSG00000035385	59.6042	1.58086	0.547924	2.88519	0.00391179	0.0201519	Ccl2
ENSMUSG00000074768	57.9115	1.57287	0.342886	4.58714	4.49e-06	9.26e-05	Bhmt
ENSMUSG00000101304	7.34757	1.56516	0.502363	3.11559	0.00183576	0.0112076	Plet1os
ENSMUSG00000014453	60.996	1.55705	0.591287	2.63332	0.00845551	0.0370604	Blk
ENSMUSG00000049303	25.0202	1.55671	0.479476	3.24668	0.00116758	0.00777599	Syt12
ENSMUSG00000031736	27.7514	1.53412	0.404771	3.79009	0.000150593	0.00151367	Crnde
ENSMUSG00000006221	3327.37	1.49369	0.268092	5.57156	2.52e-08	1.5e-06	Hspb7
ENSMUSG00000006457	87.2639	1.49077	0.28688	5.19647	2.03e-07	8.07e-06	Actn3
ENSMUSG00000031765	4304.21	1.48844	0.182204	8.1691	3.11e-16	3.95e-13	Mt1
ENSMUSG00000030134	31.9052	1.47689	0.385611	3.83	0.000128143	0.0013346	Rasgef1a
ENSMUSG00000019880	448.018	1.47678	0.424335	3.48022	0.000501002	0.00398135	Rspo3
ENSMUSG00000079471	10.2154	1.47018	0.584922	2.51346	0.0119553	0.0484292	Mymx
ENSMUSG00000030366	13.7783	1.46241	0.522486	2.79894	0.00512706	0.0251829	Ceacam12
ENSMUSG00000048992	61.2829	1.45609	0.33301	4.37251	1.23e-05	0.000205252	Prss32
ENSMUSG00000023052	55.8837	1.44005	0.482593	2.98399	0.00284515	0.0157307	Npff
ENSMUSG00000047420	214.855	1.40793	0.345835	4.07109	4.68e-05	0.000609978	Fam180a
ENSMUSG00000004328	104.252	1.40552	0.551857	2.5469	0.0108684	0.0449941	Hif3a
ENSMUSG00000079598	13.2128	1.40083	0.506026	2.7683	0.00563499	0.0270643	Clec2l
ENSMUSG00000038522	17.4339	1.39656	0.547229	2.55205	0.010709	0.044508	Mfsd4b1
ENSMUSG00000024846	152.477	1.3933	0.426059	3.27021	0.00107468	0.00728244	Cst6
ENSMUSG00000031027	13.7161	1.39	0.516075	2.69341	0.00707246	0.0323494	Stk33
ENSMUSG00000025469	25.4418	1.38753	0.39495	3.51319	0.000442769	0.00359368	Msx3
ENSMUSG00000039438	250.981	1.38518	0.197765	7.0042	2.48e-12	9.45e-10	Ttc36
ENSMUSG00000074607	784.875	1.37905	0.207563	6.644	3.05e-11	7.61e-09	Tox2
ENSMUSG00000024034	10.6977	1.37264	0.456392	3.00758	0.00263335	0.0148145	Tmprss3
ENSMUSG00000023247	58.7857	1.36761	0.270084	5.06363	4.11e-07	1.42e-05	Guca2a
ENSMUSG00000031762	2559.41	1.36532	0.287726	4.74522	2.08e-06	5.11e-05	Mt2
ENSMUSG00000047986	30.0759	1.36015	0.432431	3.14536	0.00165881	0.0102957	Palm3
ENSMUSG00000020140	65.3397	1.35361	0.511099	2.64844	0.00808645	0.0357932	Lgr5
ENSMUSG00000030584	104.89	1.34748	0.452669	2.97675	0.00291317	0.0160097	Dpf1
ENSMUSG00000067455	10.3398	1.33123	0.472423	2.81788	0.00483425	0.0239726	H4c11
ENSMUSG00000025461	80.3569	1.32823	0.450326	2.94949	0.00318302	0.0171151	Cd163l1
ENSMUSG00000049556	47.1407	1.32405	0.284285	4.65746	3.2e-06	7.05e-05	Lingo1
ENSMUSG00000031842	14.8208	1.31417	0.497123	2.64355	0.0082041	0.0361776	Pde4c
ENSMUSG00000063804	35.3082	1.30808	0.353369	3.70173	0.000214136	0.0020251	Lin28b
ENSMUSG00000026308	180.993	1.30261	0.502239	2.59361	0.00949753	0.0405344	Klhl30
ENSMUSG00000047842	1903.28	1.30235	0.491575	2.64934	0.00806486	0.0357133	Diras2
ENSMUSG00000049265	2730.71	1.29958	0.215809	6.02191	1.72e-09	1.77e-07	Kcnk3
ENSMUSG00000054514	66.0373	1.29564	0.250644	5.16925	2.35e-07	9.14e-06	Atad3aos
ENSMUSG00000050164	152.217	1.2843	0.438844	2.92654	0.00342753	0.0181252	Mchr1
ENSMUSG00000048967	34.676	1.28258	0.242379	5.29164	1.21e-07	5.28e-06	Yjefn3
ENSMUSG00000091648	8.6853	1.27881	0.448242	2.85294	0.00433171	0.0219174	C2cd4d
ENSMUSG00000020871	14.1235	1.27607	0.486933	2.62062	0.00877698	0.0381048	Dlx4
ENSMUSG00000014301	506.297	1.27429	0.234632	5.43102	5.6e-08	2.84e-06	Pam16
ENSMUSG00000045318	99.1952	1.26688	0.222946	5.68248	1.33e-08	8.77e-07	Adra2c
ENSMUSG00000096768	2358.1	1.26525	0.460996	2.74459	0.0060586	0.0286684	Erdr1
ENSMUSG00000020633	12.8252	1.26451	0.446349	2.83301	0.00461122	0.0230939	Dcdc2c
ENSMUSG00000079019	75.8032	1.26381	0.492245	2.56745	0.010245	0.0430319	Insl3
ENSMUSG00000037053	226.437	1.26369	0.203622	6.20604	5.43e-10	7.16e-08	Azgp1
ENSMUSG00000064294	1576.88	1.25001	0.253629	4.92848	8.29e-07	2.47e-05	Aox3
ENSMUSG00000036885	988.895	1.24799	0.315727	3.95274	7.73e-05	0.000905254	Arhgef26
ENSMUSG00000061086	1992.76	1.24469	0.279532	4.45277	8.48e-06	0.00015335	Myl4
ENSMUSG00000021303	93.4078	1.24227	0.254371	4.8837	1.04e-06	2.91e-05	Gng4
ENSMUSG00000032010	522.311	1.24006	0.475375	2.60858	0.0090918	0.0391522	Usp2
ENSMUSG00000001655	53.6723	1.23976	0.457325	2.71089	0.00671034	0.0309884	Hoxc13
ENSMUSG00000045246	636.266	1.23793	0.362528	3.41472	0.000638487	0.00483012	Kcng4
ENSMUSG00000025588	24.98	1.23725	0.339592	3.64335	0.000269117	0.00243098	Nat1
ENSMUSG00000028996	44.4907	1.23447	0.383943	3.21525	0.00130332	0.00851957	Rbp7
ENSMUSG00000050808	29.7089	1.23063	0.372916	3.30003	0.000966738	0.00671122	Muc15
ENSMUSG00000027748	55.8522	1.2299	0.44368	2.77205	0.00557046	0.0268484	Trpc4
ENSMUSG00000037161	106.839	1.21641	0.277378	4.38539	1.16e-05	0.000196905	Mgarp
ENSMUSG00000035296	233.604	1.21443	0.363853	3.3377	0.000844763	0.00602638	Sgcg
ENSMUSG00000046442	425.872	1.20986	0.270155	4.47837	7.52e-06	0.000138935	Ppm1e
ENSMUSG00000031344	99.4564	1.2043	0.364413	3.30478	0.00095051	0.00662137	Gabrq
ENSMUSG00000062444	459.653	1.2004	0.24321	4.93567	7.99e-07	2.39e-05	Ap3b2
ENSMUSG00000042988	386.467	1.19994	0.456054	2.63113	0.00851026	0.0372276	Notum
ENSMUSG00000066687	868.332	1.19048	0.322432	3.6922	0.000222319	0.00209071	Zbtb16
ENSMUSG00000036151	21.2683	1.19035	0.46001	2.58766	0.00966302	0.0410544	Tm6sf2
ENSMUSG00000008932	22.8545	1.19006	0.448507	2.65338	0.00796899	0.0354053	Slc1a7
ENSMUSG00000050321	46.2163	1.1845	0.46287	2.55903	0.0104965	0.0438599	Neto1
ENSMUSG00000030087	648.613	1.18333	0.39094	3.02688	0.00247096	0.0140353	Klf15
ENSMUSG00000049630	18.0703	1.18111	0.466715	2.53069	0.0113838	0.0466013	C1ql3
ENSMUSG00000022871	185.066	1.17637	0.217764	5.40206	6.59e-08	3.26e-06	Fetub
ENSMUSG00000054256	39.5681	1.16952	0.427135	2.73805	0.00618043	0.0290675	Msi1
ENSMUSG00000043807	25.9338	1.16402	0.331239	3.51414	0.000441172	0.00358506	Ly6g5b
ENSMUSG00000036192	53.8893	1.16216	0.317554	3.65971	0.000252503	0.00231094	Rorb
ENSMUSG00000028865	57.371	1.15924	0.294193	3.94042	8.13e-05	0.000942639	Cd164l2
ENSMUSG00000028758	38.6574	1.15231	0.30523	3.77522	0.000159869	0.00158868	Kif17
ENSMUSG00000046818	134.797	1.14326	0.338829	3.37415	0.000740446	0.00541445	Ddit4l
ENSMUSG00000050545	78.4853	1.14312	0.305597	3.74061	0.000183577	0.00178186	Fam228b
ENSMUSG00000009097	337.449	1.13938	0.227709	5.00367	5.62e-07	1.78e-05	Tbx1
ENSMUSG00000060600	1239.18	1.13919	0.349467	3.25979	0.00111497	0.00749246	Eno3
ENSMUSG00000084845	89.797	1.13299	0.350352	3.23386	0.00122128	0.00808523	Tmem240
ENSMUSG00000008153	33.6883	1.12327	0.438643	2.56079	0.0104434	0.0436834	Clstn3
ENSMUSG00000046719	332.371	1.11895	0.258747	4.32448	1.53e-05	0.000246103	Nxph3
ENSMUSG00000056055	40.5076	1.11538	0.359424	3.10325	0.00191411	0.0115632	Sag
ENSMUSG00000025855	576.362	1.11237	0.194131	5.73001	1e-08	6.93e-07	Prkar1b
ENSMUSG00000085696	14.3457	1.10239	0.418695	2.63291	0.00846557	0.0370965	Hoxaas3
ENSMUSG00000047246	232.553	1.09567	0.189993	5.76688	8.08e-09	5.9e-07	H2bc6
ENSMUSG00000069805	1197.68	1.09285	0.185143	5.90273	3.58e-09	3.11e-07	Fbp1
ENSMUSG00000022489	593.471	1.09165	0.349157	3.12654	0.00176876	0.0108842	Pde1b
ENSMUSG00000024873	29.6175	1.09062	0.365575	2.98329	0.00285164	0.0157536	Cnih2
ENSMUSG00000054422	29.8127	1.08585	0.407443	2.66505	0.00769774	0.034484	Fabp1
ENSMUSG00000029123	65.2238	1.08585	0.324036	3.35103	0.000805128	0.0057977	Stk32b
ENSMUSG00000026475	62.7784	1.0788	0.363783	2.96549	0.00302199	0.0164677	Rgs16
ENSMUSG00000051367	85.9366	1.07819	0.360018	2.99482	0.00274605	0.0152834	Six1
ENSMUSG00000020838	64.6528	1.07722	0.288797	3.73004	0.00019145	0.00184784	Slc6a4
ENSMUSG00000039954	23.3902	1.07664	0.422562	2.5479	0.0108375	0.0449029	Stk32a
ENSMUSG00000028957	1759.2	1.06855	0.277616	3.84902	0.000118591	0.00125722	Per3
ENSMUSG00000022358	13750.7	1.0653	0.336588	3.16499	0.00155086	0.00974873	Fbxo32
ENSMUSG00000026452	19.5127	1.063	0.414801	2.56268	0.0103869	0.0434739	Syt2
ENSMUSG00000004267	454.053	1.06085	0.298488	3.55407	0.00037932	0.00318518	Eno2
ENSMUSG00000075420	1189.24	1.05963	0.166433	6.36671	1.93e-10	3.45e-08	Smim6
ENSMUSG00000045678	24.6084	1.05867	0.337555	3.13631	0.00171091	0.0105734	Olfr1489
ENSMUSG00000010651	15929.4	1.05197	0.209769	5.01489	5.31e-07	1.7e-05	Acaa1b
ENSMUSG00000028150	1173.88	1.05036	0.200911	5.22799	1.71e-07	7.03e-06	Rorc
ENSMUSG00000020901	376.489	1.04978	0.338363	3.10253	0.00191874	0.0115774	Pik3r5
ENSMUSG00000085008	42.3695	1.04938	0.375066	2.79786	0.00514423	0.0252427	Dbhos
ENSMUSG00000080059	34.6608	1.04819	0.30279	3.46176	0.000536652	0.00419098	Rps19-ps3
ENSMUSG00000060981	97.2061	1.0475	0.319669	3.27681	0.00104988	0.00715286	H4c8
ENSMUSG00000091735	20.3436	1.04516	0.39719	2.63138	0.00850398	0.0372178	Gpr62
ENSMUSG00000025150	18810.8	1.0442	0.165197	6.32091	2.6e-10	4.19e-08	Cbr2
ENSMUSG00000023959	1032.25	1.0432	0.301162	3.46392	0.000532355	0.00416698	Clic5
ENSMUSG00000024155	25.2829	1.04095	0.344595	3.02081	0.00252103	0.0142554	Meiob
ENSMUSG00000078566	4049.07	1.04017	0.12606	8.2514	1.57e-16	2.43e-13	Bnip3
ENSMUSG00000023057	19.2836	1.03953	0.390361	2.663	0.00774472	0.0346304	Fabp2
ENSMUSG00000040276	193.49	1.03817	0.349162	2.97331	0.00294603	0.0161511	Pacsin1
ENSMUSG00000046450	20.6699	1.03689	0.374597	2.76802	0.00563987	0.0270813	Olfr71
ENSMUSG00000026527	129.579	1.03431	0.281706	3.67157	0.000241061	0.00223053	Rgs7
ENSMUSG00000020297	599.026	1.03243	0.277933	3.71467	0.000203469	0.00194061	Nsg2
ENSMUSG00000072770	360.099	1.03064	0.398158	2.58852	0.00963898	0.0410165	Acrbp
ENSMUSG00000027894	2576.52	1.02886	0.297094	3.46308	0.00053402	0.00417622	Slc6a17
ENSMUSG00000015647	16078.1	1.02863	0.306081	3.36065	0.0007776	0.0056411	Lama5
ENSMUSG00000041831	816.087	1.02766	0.171478	5.99297	2.06e-09	2.03e-07	Sytl3
ENSMUSG00000072437	78.0141	1.02757	0.282059	3.64308	0.000269393	0.00243173	Nanos1
ENSMUSG00000057604	6643.23	1.02685	0.335925	3.05678	0.00223731	0.0130013	Lmcd1
ENSMUSG00000004885	108.028	1.02454	0.327981	3.12378	0.00178541	0.0109733	Crabp2
ENSMUSG00000032066	104.286	1.01217	0.205113	4.9347	8.03e-07	2.4e-05	Bco2
ENSMUSG00000062382	268.178	1.01054	0.210087	4.81013	1.51e-06	3.93e-05	Ftl1-ps1
ENSMUSG00000037686	64.0034	1.00992	0.33136	3.04779	0.0023053	0.0132891	Aspg
ENSMUSG00000025408	991.907	1.00924	0.15191	6.64364	3.06e-11	7.61e-09	Ddit3
ENSMUSG00000091957	712.745	1.00485	0.168926	5.94849	2.71e-09	2.49e-07	Rps2-ps10
ENSMUSG00000041261	420.22	0.997769	0.274594	3.63361	0.000279485	0.00250443	Car8
ENSMUSG00000074604	4244.79	0.994728	0.122396	8.12715	4.39e-16	5.21e-13	Mgst2
ENSMUSG00000001444	128.123	0.994499	0.271659	3.66083	0.000251398	0.00230397	Tbx21
ENSMUSG00000033707	28.2613	0.992793	0.340191	2.91834	0.00351905	0.0185168	Lrrc24
ENSMUSG00000027875	5433.7	0.983451	0.285011	3.45057	0.000559405	0.00431777	Hmgcs2
ENSMUSG00000023827	584.193	0.982122	0.239678	4.09768	4.17e-05	0.000556597	Agpat4
ENSMUSG00000015312	744.847	0.980306	0.215134	4.55673	5.2e-06	0.000103879	Gadd45b
ENSMUSG00000032281	645.521	0.979239	0.246281	3.9761	7.01e-05	0.000839867	Acsbg1
ENSMUSG00000090173	38.4749	0.970706	0.382688	2.53655	0.0111952	0.0460066	Fbxw10
ENSMUSG00000027225	22.8181	0.967849	0.314368	3.07872	0.00207893	0.0122786	Duoxa2
ENSMUSG00000005950	160.95	0.966121	0.23427	4.12395	3.72e-05	0.00050644	P2rx5
ENSMUSG00000025161	732.299	0.96149	0.187566	5.12615	2.96e-07	1.09e-05	Slc16a3
ENSMUSG00000029650	1075.44	0.960631	0.165978	5.7877	7.14e-09	5.43e-07	Slc46a3
ENSMUSG00000030247	1598.13	0.95177	0.246636	3.859	0.000113851	0.00121657	Kcnj8
ENSMUSG00000043085	56.1135	0.950521	0.293064	3.24339	0.00118116	0.00785349	Tmem82
ENSMUSG00000091239	46.137	0.948266	0.329727	2.87591	0.00402859	0.0206585	Vmn2r76
ENSMUSG00000074896	657.474	0.944846	0.319882	2.95373	0.00313957	0.0169423	Ifit3
ENSMUSG00000056367	285.631	0.944583	0.322789	2.92632	0.00343003	0.0181289	Actr3b
ENSMUSG00000097346	85.4408	0.943595	0.361478	2.61038	0.00904425	0.0389796	Rps18-ps4
ENSMUSG00000002068	83.3741	0.943535	0.297417	3.17243	0.00151169	0.0095532	Ccne1
ENSMUSG00000029556	20.1965	0.943311	0.367289	2.56831	0.0102196	0.0429522	Hnf1a
ENSMUSG00000018906	763.708	0.937218	0.232266	4.0351	5.46e-05	0.000688322	P4ha2
ENSMUSG00000025153	10466.1	0.935613	0.207238	4.51468	6.34e-06	0.000121942	Fasn
ENSMUSG00000040564	985.228	0.931959	0.288991	3.22487	0.00126029	0.0083002	Apoc1
ENSMUSG00000090655	89.4409	0.928892	0.30215	3.07427	0.00211018	0.0124129	Vmn2r120
ENSMUSG00000061825	31.1049	0.917889	0.320971	2.85972	0.00424011	0.0215567	Ces2c
ENSMUSG00000050677	32.8982	0.911618	0.304239	2.99639	0.002732	0.0152262	Ccdc96
ENSMUSG00000017897	1084.2	0.90904	0.177472	5.12216	3.02e-07	1.1e-05	Eya2
ENSMUSG00000043398	104.656	0.90397	0.192554	4.69463	2.67e-06	6.13e-05	Gpr135
ENSMUSG00000095098	2123.56	0.90104	0.173522	5.19265	2.07e-07	8.21e-06	Ccdc85b
ENSMUSG00000038765	181.608	0.899619	0.254608	3.53335	0.000410324	0.00339182	Lmx1b
ENSMUSG00000046714	47.3957	0.898206	0.357763	2.51062	0.012052	0.0487426	Foxc2
ENSMUSG00000020889	8232.43	0.897267	0.208597	4.30144	1.7e-05	0.000265922	Nr1d1
ENSMUSG00000068686	146.919	0.890217	0.192988	4.61282	3.97e-06	8.35e-05	Cd59b
ENSMUSG00000015890	102.344	0.89007	0.25672	3.46709	0.000526131	0.00413216	Amdhd1
ENSMUSG00000028328	399.959	0.889436	0.29086	3.05795	0.00222856	0.0129616	Tmod1
ENSMUSG00000000567	264.653	0.880579	0.262467	3.35501	0.000793614	0.00573456	Sox9
ENSMUSG00000005045	158.577	0.880394	0.222276	3.96081	7.47e-05	0.000884869	Chd5
ENSMUSG00000074486	284.861	0.879911	0.233605	3.76666	0.000165446	0.00163283	Bglap2
ENSMUSG00000050751	593.335	0.878652	0.312248	2.81395	0.00489361	0.0242312	Pgbd5
ENSMUSG00000064360	20741.1	0.876698	0.174202	5.03266	4.84e-07	1.6e-05	ND3
ENSMUSG00000009876	72.3182	0.875673	0.321513	2.7236	0.00645755	0.030076	Cox4i2
ENSMUSG00000068117	100.369	0.873558	0.335984	2.6	0.0093223	0.0399813	Mei1
ENSMUSG00000054728	783.489	0.872967	0.318638	2.73968	0.00614985	0.0289575	Phactr1
ENSMUSG00000024793	54.6112	0.871585	0.335345	2.59907	0.00934781	0.0400566	Tnfrsf25
ENSMUSG00000063458	47.5033	0.86567	0.323122	2.67908	0.00738245	0.0334109	Lrmda
ENSMUSG00000068101	169.431	0.864622	0.297947	2.90194	0.00370862	0.0193326	Cenpm
ENSMUSG00000032715	123.123	0.864273	0.274449	3.14912	0.00163762	0.0101892	Trib3
ENSMUSG00000015337	990.457	0.858709	0.108898	7.88546	3.13e-15	3.51e-12	Endog
ENSMUSG00000112129	476.149	0.852773	0.262119	3.25338	0.00114039	0.00763278	Pbld1
ENSMUSG00000027075	259.533	0.8517	0.280861	3.03246	0.00242572	0.0138486	Slc43a1
ENSMUSG00000072115	1194.72	0.850988	0.10955	7.76803	7.97e-15	7.65e-12	Ang
ENSMUSG00000034768	180.358	0.849854	0.184812	4.59847	4.26e-06	8.88e-05	Asb16
ENSMUSG00000022768	221.416	0.849207	0.258792	3.28143	0.00103282	0.00706529	Ccdc116
ENSMUSG00000067203	152.221	0.848815	0.287098	2.95654	0.00311113	0.0168138	H2-K2
ENSMUSG00000020131	184.503	0.848419	0.293196	2.89369	0.00380742	0.0197455	Pcsk4
ENSMUSG00000052837	10914.6	0.848265	0.193489	4.38404	1.16e-05	0.000197627	Junb
ENSMUSG00000097589	520.489	0.845456	0.176866	4.78022	1.75e-06	4.44e-05	Dleu2
ENSMUSG00000028444	1560.8	0.843904	0.320206	2.6355	0.00840133	0.0368711	Cntfr
ENSMUSG00000064220	1247.23	0.841859	0.196544	4.2833	1.84e-05	0.000284364	H2ac18
ENSMUSG00000100200	22.8782	0.838754	0.328704	2.5517	0.0107199	0.0445255	H2al1m
ENSMUSG00000030792	428.716	0.838646	0.166965	5.0229	5.09e-07	1.65e-05	Dkkl1
ENSMUSG00000069171	543.522	0.835296	0.263821	3.16615	0.0015447	0.00971609	Nr2f1
ENSMUSG00000027246	84.7696	0.833952	0.263781	3.16153	0.00156941	0.00984386	Ell3
ENSMUSG00000025069	296.637	0.831436	0.152638	5.44712	5.12e-08	2.65e-06	Gsto2
ENSMUSG00000032204	157.452	0.829898	0.235236	3.52794	0.0004188	0.00344916	Aqp9
ENSMUSG00000026170	2017.09	0.826062	0.142908	5.78036	7.45e-09	5.58e-07	Cyp27a1
ENSMUSG00000074183	386.912	0.82509	0.223324	3.69458	0.000220251	0.0020761	Gsta1
ENSMUSG00000035268	2864.75	0.824006	0.180476	4.56574	4.98e-06	0.000100407	Pkig
ENSMUSG00000059895	4417.22	0.823108	0.111523	7.3806	1.58e-13	1.1e-10	Ptp4a3
ENSMUSG00000026773	1037.85	0.821876	0.318198	2.5829	0.00979725	0.0415084	Pfkfb3
ENSMUSG00000115783	6987.84	0.821186	0.236672	3.46972	0.000521004	0.00410469	Bc1
ENSMUSG00000034472	659.158	0.817401	0.213627	3.82631	0.00013008	0.00135235	Rasd2
ENSMUSG00000057103	165.164	0.816939	0.175292	4.66046	3.16e-06	7e-05	Nat8f1
ENSMUSG00000016356	368.732	0.814869	0.279656	2.91382	0.00357032	0.0187515	Col20a1
ENSMUSG00000032554	25934.2	0.811072	0.178108	4.55382	5.27e-06	0.000105114	Trf
ENSMUSG00000027330	1159.42	0.80661	0.237879	3.39084	0.000696781	0.00515122	Cdc25b
ENSMUSG00000022484	99.8509	0.806525	0.279138	2.88934	0.00386053	0.0199491	Hoxc10
ENSMUSG00000046229	2111.06	0.805454	0.140236	5.74356	9.27e-09	6.49e-07	Scand1
ENSMUSG00000057454	5341.49	0.804774	0.190473	4.22515	2.39e-05	0.000351515	Lypd3
ENSMUSG00000061013	77.0205	0.804329	0.302532	2.65866	0.00784521	0.0349866	Mkx
ENSMUSG00000028631	772.587	0.803316	0.315103	2.54937	0.0107916	0.0447682	Kcnq4
ENSMUSG00000006587	85.5796	0.802844	0.227329	3.53163	0.000413003	0.00340977	Snai3
ENSMUSG00000070366	232.843	0.801651	0.235946	3.39761	0.000679783	0.0050617	Plpp4
ENSMUSG00000037451	36.515	0.80077	0.220088	3.63841	0.000274325	0.00246917	Slc22a20
ENSMUSG00000060550	2516.39	0.797999	0.314815	2.53482	0.0112504	0.0461674	H2-Q7
ENSMUSG00000022843	268.868	0.797637	0.290786	2.74304	0.0060874	0.0287828	Clcn2
ENSMUSG00000061815	124.492	0.79554	0.217597	3.65603	0.000256152	0.00234115	Rufy4
ENSMUSG00000079608	65.7292	0.79519	0.317561	2.50405	0.0122779	0.0495097	Stard6
ENSMUSG00000091144	113.038	0.792881	0.258086	3.07216	0.00212517	0.0124901	Phf11c
ENSMUSG00000042763	46.9853	0.791967	0.303098	2.61291	0.00897761	0.038792	Maneal
ENSMUSG00000004951	22085.9	0.791895	0.158504	4.99607	5.85e-07	1.83e-05	Hspb1
ENSMUSG00000021260	338.341	0.789349	0.264315	2.98639	0.00282291	0.0156377	Hhipl1
ENSMUSG00000078653	77.3078	0.787499	0.271903	2.89625	0.00377646	0.0196354	Cntd1
ENSMUSG00000020782	4192.14	0.787417	0.220392	3.5728	0.00035318	0.00301085	Llgl2
ENSMUSG00000033249	162.993	0.786648	0.253518	3.10293	0.00191618	0.0115688	Hsf4
ENSMUSG00000003273	310.814	0.784369	0.275166	2.85053	0.00436468	0.0220565	Car11
ENSMUSG00000050914	121.513	0.781539	0.301989	2.58797	0.00965434	0.0410544	Ankrd37
ENSMUSG00000033863	5787.52	0.779529	0.178175	4.37508	1.21e-05	0.000204029	Klf9
ENSMUSG00000021209	261.947	0.778926	0.205218	3.7956	0.000147286	0.00148934	Ppp4r4
ENSMUSG00000026807	46.9517	0.778423	0.272834	2.8531	0.00432949	0.0219116	Ak8
ENSMUSG00000031880	706.683	0.777621	0.305847	2.54251	0.0110059	0.0454325	Rrad
ENSMUSG00000040938	178.308	0.776075	0.265155	2.92688	0.00342386	0.0181188	Slc16a11
ENSMUSG00000079003	1629.07	0.775652	0.0949636	8.16789	3.14e-16	3.95e-13	Samd1
ENSMUSG00000038195	127.886	0.774457	0.189698	4.08258	4.45e-05	0.000587033	Rilp
ENSMUSG00000044303	40.8339	0.772485	0.295944	2.61024	0.00904795	0.0389873	Cdkn2a
ENSMUSG00000006218	36.8729	0.772228	0.2884	2.67762	0.00741465	0.0334956	Fam131c
ENSMUSG00000000690	721.562	0.766898	0.197954	3.87412	0.00010701	0.00116007	Hoxb6
ENSMUSG00000033318	2434.38	0.766824	0.164565	4.65969	3.17e-06	7.01e-05	Gstt2
ENSMUSG00000073207	77.6605	0.763656	0.220806	3.45849	0.000543204	0.00423321	Ccdc160
ENSMUSG00000054863	625.504	0.76346	0.134026	5.69636	1.22e-08	8.19e-07	Tafa5
ENSMUSG00000025175	136.145	0.763073	0.25804	2.95719	0.00310456	0.0168053	Fn3k
ENSMUSG00000027186	1416.14	0.761992	0.239088	3.18708	0.00143719	0.00920653	Elf5
ENSMUSG00000020220	4766.53	0.760084	0.185866	4.08942	4.32e-05	0.000572234	Vps13d
ENSMUSG00000066036	10363.7	0.756769	0.186816	4.05089	5.1e-05	0.000651746	Ubr4
ENSMUSG00000015957	398.989	0.754924	0.26329	2.86727	0.00414033	0.0211401	Wnt11
ENSMUSG00000020826	247.972	0.754297	0.251806	2.99554	0.00273957	0.0152557	Nos2
ENSMUSG00000018171	6809.05	0.754032	0.159286	4.73384	2.2e-06	5.34e-05	Vmp1
ENSMUSG00000099083	3368.39	0.75051	0.230344	3.25822	0.00112115	0.00752897	Atf7
ENSMUSG00000034353	147.241	0.750475	0.274071	2.73825	0.00617663	0.0290568	Ramp1
ENSMUSG00000028278	454.552	0.748123	0.204204	3.66361	0.000248689	0.00228225	Rragd
ENSMUSG00000026688	10024.3	0.747077	0.136548	5.47116	4.47e-08	2.39e-06	Mgst3
ENSMUSG00000096472	402.042	0.745797	0.173702	4.29354	1.76e-05	0.000273969	Cdkn2d
ENSMUSG00000049565	488.801	0.744299	0.127476	5.83874	5.26e-09	4.19e-07	Aknad1
ENSMUSG00000113722	66.245	0.744175	0.2309	3.22293	0.00126887	0.00835126	Snhg10
ENSMUSG00000038700	298.467	0.74416	0.281849	2.64028	0.00828381	0.0364638	Hoxb5
ENSMUSG00000027313	92.3407	0.74159	0.275433	2.69245	0.00709286	0.0324284	Chac1
ENSMUSG00000071073	56.1932	0.739898	0.262329	2.8205	0.00479494	0.0238304	Lrrc73
ENSMUSG00000054509	4263.42	0.738472	0.207766	3.55435	0.000378919	0.00318314	Parp4
ENSMUSG00000068245	790.364	0.737077	0.107393	6.86337	6.73e-12	2.19e-09	Phf11d
ENSMUSG00000053560	3386.97	0.736971	0.220056	3.34902	0.000810993	0.00583504	Ier2
ENSMUSG00000005413	1293.93	0.736898	0.117973	6.24635	4.2e-10	5.84e-08	Hmox1
ENSMUSG00000038793	186.71	0.735126	0.224404	3.2759	0.00105326	0.00716865	Lefty1
ENSMUSG00000062753	985.066	0.73369	0.124066	5.91369	3.35e-09	2.96e-07	AI413582
ENSMUSG00000078505	93.7664	0.733584	0.206938	3.54495	0.000392686	0.00327965	Aadacl4fm4
ENSMUSG00000099032	169.958	0.733548	0.163942	4.47443	7.66e-06	0.000140751	Tcf24
ENSMUSG00000007591	39.044	0.73251	0.274518	2.66835	0.00762252	0.0342492	Tssk4
ENSMUSG00000026961	549.841	0.732314	0.202096	3.62361	0.000290525	0.00257587	Lrrc26
ENSMUSG00000018470	98.7305	0.730411	0.211037	3.46106	0.000538052	0.00419797	Kcnab3
ENSMUSG00000022946	1729.48	0.729857	0.18421	3.9621	7.43e-05	0.000881251	Dop1b
ENSMUSG00000040249	16733.9	0.729216	0.189884	3.84033	0.000122869	0.0012886	Lrp1
ENSMUSG00000029727	47.1278	0.728579	0.249318	2.92228	0.00347475	0.0183268	Cyp3a13
ENSMUSG00000031970	118.097	0.727183	0.270442	2.68886	0.00716956	0.0326748	Dbndd1
ENSMUSG00000110165	75.7358	0.726493	0.187254	3.87973	0.000104572	0.00113854	Btf3-ps18
ENSMUSG00000079491	168.024	0.725217	0.263535	2.75188	0.00592537	0.0282102	H2-T10
ENSMUSG00000002831	7180.32	0.725071	0.269428	2.69114	0.00712073	0.0325111	Plin4
ENSMUSG00000024901	518.944	0.720784	0.210394	3.42588	0.000612806	0.00466561	Peli3
ENSMUSG00000031775	6109.34	0.720218	0.141329	5.09604	3.47e-07	1.23e-05	Pllp
ENSMUSG00000041696	1645.52	0.719141	0.240824	2.98617	0.00282497	0.0156418	Rasl12
ENSMUSG00000030256	2362.38	0.71716	0.201531	3.55856	0.0003729	0.00314701	Bhlhe41
ENSMUSG00000035285	426.176	0.716061	0.242995	2.94682	0.00321064	0.0172228	Nat14
ENSMUSG00000043259	2321.62	0.715497	0.280225	2.5533	0.0106708	0.0444132	Fam13c
ENSMUSG00000020405	81.9866	0.71426	0.213035	3.35279	0.000800025	0.00577468	Fabp6
ENSMUSG00000036596	452.871	0.710514	0.282954	2.51106	0.0120368	0.0486908	Cpz
ENSMUSG00000025226	377.694	0.70823	0.141304	5.01212	5.38e-07	1.72e-05	Fbxl15
ENSMUSG00000013367	233.209	0.707664	0.249892	2.83188	0.00462749	0.023151	Iglon5
ENSMUSG00000022610	1365.65	0.707141	0.134875	5.24294	1.58e-07	6.55e-06	Mapk12
ENSMUSG00000049526	71.649	0.704004	0.218591	3.22064	0.00127903	0.00840437	Tmem202
ENSMUSG00000064358	371915	0.70324	0.1493	4.71024	2.47e-06	5.8e-05	COX3
ENSMUSG00000022132	472.549	0.701143	0.220743	3.17629	0.00149169	0.00946539	Cldn10
ENSMUSG00000039114	5801.99	0.700418	0.208651	3.35689	0.000788248	0.00570557	Nrn1
ENSMUSG00000031387	584.762	0.699159	0.251409	2.78096	0.00541984	0.0263259	Renbp
ENSMUSG00000020878	30.1733	0.698507	0.266029	2.62568	0.00864758	0.0376973	Lrrc46
ENSMUSG00000020334	102.714	0.698294	0.24817	2.81377	0.0048964	0.0242331	Slc22a4
ENSMUSG00000028832	7678.44	0.696279	0.130372	5.34071	9.26e-08	4.26e-06	Stmn1
ENSMUSG00000028167	158.241	0.696278	0.269176	2.5867	0.00968999	0.0411381	Bdh2
ENSMUSG00000034839	157.2	0.692222	0.219643	3.15157	0.00162394	0.0101139	Larp6
ENSMUSG00000102018	652.637	0.691103	0.201075	3.43704	0.000588114	0.00450485	Iqank1
ENSMUSG00000041720	7412.78	0.691095	0.162069	4.26419	2.01e-05	0.000305381	Pi4ka
ENSMUSG00000095677	2090.29	0.690955	0.109134	6.33128	2.43e-10	4.06e-08	Dynlt1f
ENSMUSG00000030717	1060.29	0.690915	0.236659	2.91945	0.00350649	0.0184604	Nupr1
ENSMUSG00000075588	1712.05	0.69067	0.131346	5.2584	1.45e-07	6.08e-06	Hoxb2
ENSMUSG00000059554	627.504	0.689722	0.131446	5.24721	1.54e-07	6.42e-06	Ccdc28a
ENSMUSG00000025537	118.958	0.689382	0.261164	2.63965	0.00829914	0.0365101	Phkg1
ENSMUSG00000038692	822.765	0.6882	0.217893	3.15844	0.00158617	0.00993351	Hoxb4
ENSMUSG00000056899	156.137	0.687275	0.272515	2.52197	0.01167	0.047558	Immp2l
ENSMUSG00000021359	260.268	0.685482	0.27424	2.49957	0.0124344	0.0499796	Tfap2a
ENSMUSG00000060032	6190.16	0.685052	0.158741	4.31553	1.59e-05	0.000254258	H2aj
ENSMUSG00000116207	2123.35	0.683271	0.221914	3.07899	0.00207706	0.0122718	Nnt
ENSMUSG00000002108	434.64	0.683179	0.174194	3.92196	8.78e-05	0.0010016	Nr1h3
ENSMUSG00000022558	4356.09	0.682394	0.230123	2.96535	0.00302338	0.0164677	Mroh1
ENSMUSG00000041889	483.455	0.681665	0.168389	4.04815	5.16e-05	0.000657629	Shisa4
ENSMUSG00000009248	156.148	0.680308	0.219743	3.09592	0.00196203	0.0117716	Ascl2
ENSMUSG00000021913	88.0146	0.67919	0.231575	2.93292	0.00335791	0.0178319	Ogdhl
ENSMUSG00000037349	1112.16	0.679162	0.0974346	6.97043	3.16e-12	1.12e-09	Nudt22
ENSMUSG00000073702	25918	0.678802	0.126537	5.36447	8.12e-08	3.85e-06	Rpl31
ENSMUSG00000029359	109.297	0.677814	0.227006	2.98589	0.00282755	0.0156462	Tesc
ENSMUSG00000037664	713.929	0.676187	0.185438	3.64643	0.000265904	0.00241495	Cdkn1c
ENSMUSG00000034614	2367.23	0.675513	0.174973	3.86067	0.000113078	0.00121151	Pik3ip1
ENSMUSG00000002083	360.631	0.675361	0.14889	4.53596	5.73e-06	0.000112854	Bbc3
ENSMUSG00000023755	139.629	0.675051	0.264362	2.55351	0.0106642	0.0443973	Rhebl1
ENSMUSG00000038517	2052.93	0.67494	0.179439	3.76139	0.000168974	0.00166357	Tbkbp1
ENSMUSG00000025350	239.331	0.672061	0.184761	3.63746	0.000275337	0.00247606	Rdh5
ENSMUSG00000078439	153.829	0.671799	0.182069	3.68981	0.000224426	0.00210463	Smim24
ENSMUSG00000042808	1457.85	0.669959	0.215276	3.11209	0.00185771	0.011297	Gpx2
ENSMUSG00000038515	561.761	0.669773	0.137817	4.85988	1.17e-06	3.23e-05	Grtp1
ENSMUSG00000025738	368.894	0.666512	0.246	2.7094	0.00674052	0.0310765	Fbxl16
ENSMUSG00000097487	400.264	0.665749	0.252128	2.64052	0.00827795	0.0364487	Ptges3l
ENSMUSG00000016758	686.778	0.665204	0.106213	6.26292	3.78e-10	5.4e-08	Bik
ENSMUSG00000013766	322.08	0.665105	0.154378	4.3083	1.65e-05	0.000260448	Ly6g6e
ENSMUSG00000037904	488.415	0.665024	0.170152	3.9084	9.29e-05	0.00104368	Ankrd9
ENSMUSG00000063445	171.326	0.665005	0.239508	2.77654	0.00549402	0.0265837	Nmral1
ENSMUSG00000060802	25163	0.664242	0.1986	3.34462	0.000823963	0.00590097	B2m
ENSMUSG00000036181	4837.64	0.662838	0.257687	2.57226	0.0101038	0.042563	H1f2
ENSMUSG00000037493	430.293	0.662016	0.135135	4.89893	9.64e-07	2.75e-05	Cib2
ENSMUSG00000026208	248977	0.661278	0.262871	2.5156	0.011883	0.0481846	Des
ENSMUSG00000048583	1032.1	0.660443	0.175481	3.76362	0.000167473	0.0016504	Igf2
ENSMUSG00000040701	1582.69	0.657294	0.19702	3.33618	0.00084939	0.00605295	Ap1g2
ENSMUSG00000020581	128.934	0.65514	0.250345	2.61694	0.00887207	0.0384183	Agr2
ENSMUSG00000001248	1552.64	0.65482	0.206825	3.16605	0.00154523	0.00971636	Gramd1a
ENSMUSG00000003824	113.041	0.653547	0.233969	2.79331	0.00521719	0.0255199	Syce2
ENSMUSG00000024366	505.119	0.653246	0.16215	4.02865	5.61e-05	0.000705279	Gfra3
ENSMUSG00000047843	4004.04	0.651931	0.109598	5.94838	2.71e-09	2.49e-07	Bri3
ENSMUSG00000048731	233.515	0.650635	0.221075	2.94305	0.00324993	0.0173913	Ggnbp1
ENSMUSG00000039217	180.448	0.650553	0.234794	2.77075	0.00559281	0.0269131	Il18
ENSMUSG00000038884	1037.44	0.650533	0.210723	3.08715	0.00202085	0.0120136	Shfl
ENSMUSG00000025068	29919.4	0.649832	0.144917	4.48416	7.32e-06	0.000135966	Gsto1
ENSMUSG00000064023	345.435	0.649792	0.218435	2.97476	0.0029322	0.0160933	Klk8
ENSMUSG00000000131	4341.67	0.649717	0.174143	3.73095	0.000190759	0.00184205	Xpo6
ENSMUSG00000064254	1878.65	0.649264	0.131912	4.92193	8.57e-07	2.52e-05	Ethe1
ENSMUSG00000024965	1221.61	0.64769	0.119533	5.4185	6.01e-08	3.01e-06	Fermt3
ENSMUSG00000101970	1797.11	0.647604	0.146483	4.42101	9.82e-06	0.00017285	Chaserr
ENSMUSG00000022389	8061.69	0.64524	0.159076	4.05617	4.99e-05	0.000641408	Tef
ENSMUSG00000025732	236.699	0.644948	0.183146	3.52149	0.000429121	0.00351389	Mcrip2
ENSMUSG00000043510	1257.85	0.643858	0.10712	6.01064	1.85e-09	1.88e-07	Hscb
ENSMUSG00000025329	370.051	0.643688	0.224173	2.87139	0.00408672	0.0209194	Padi1
ENSMUSG00000061983	53164.5	0.641906	0.102477	6.2639	3.75e-10	5.4e-08	Rps12
ENSMUSG00000033467	1425.17	0.640232	0.0916078	6.98884	2.77e-12	1.02e-09	Crlf2
ENSMUSG00000032014	1559.8	0.639198	0.241105	2.65112	0.00802256	0.035565	Oaf
ENSMUSG00000042828	77.0087	0.638092	0.197304	3.23406	0.00122046	0.00808277	Trim72
ENSMUSG00000024963	1750.5	0.637646	0.10162	6.27478	3.5e-10	5.15e-08	Dnajc4
ENSMUSG00000021928	3846	0.637546	0.141245	4.51378	6.37e-06	0.000122114	Ebpl
ENSMUSG00000051166	531.479	0.637307	0.249212	2.55729	0.010549	0.0440155	Eml5
ENSMUSG00000021749	3445.51	0.636729	0.131507	4.84179	1.29e-06	3.49e-05	Oit1
ENSMUSG00000023951	3106.78	0.635988	0.204892	3.10401	0.00190916	0.0115467	Vegfa
ENSMUSG00000027134	2568.7	0.635476	0.17307	3.67179	0.000240861	0.00222971	Lpcat4
ENSMUSG00000001023	231.129	0.635134	0.163453	3.88572	0.000102028	0.0011187	S100a5
ENSMUSG00000042118	211.378	0.634762	0.215403	2.94686	0.00321017	0.0172228	Bhmt2
ENSMUSG00000028234	29936.8	0.633889	0.13707	4.62456	3.75e-06	8.01e-05	Rps20
ENSMUSG00000039481	801.159	0.632509	0.184253	3.43283	0.000597324	0.00457192	Nrtn
ENSMUSG00000021023	1082.06	0.631254	0.130296	4.84475	1.27e-06	3.44e-05	Prorp
ENSMUSG00000024112	5835.44	0.630752	0.231898	2.71995	0.00652921	0.0303397	Cacna1h
ENSMUSG00000022123	128.446	0.630511	0.245094	2.57252	0.010096	0.0425391	Scel
ENSMUSG00000022010	10749.8	0.629655	0.132173	4.76387	1.9e-06	4.73e-05	Tsc22d1
ENSMUSG00000028634	1508.57	0.627385	0.122801	5.10897	3.24e-07	1.17e-05	Hivep3
ENSMUSG00000002496	4894.15	0.627179	0.212836	2.94678	0.00321105	0.0172228	Tsc2
ENSMUSG00000112388	146.1	0.627161	0.20642	3.03827	0.0023794	0.0136228	AI463170
ENSMUSG00000024968	290.565	0.625718	0.235128	2.66119	0.00778661	0.0347715	Rcor2
ENSMUSG00000038253	275.913	0.624617	0.242652	2.57413	0.0100493	0.0423958	Hoxa5
ENSMUSG00000079445	202.368	0.624055	0.244072	2.55685	0.0105625	0.0440533	B3gnt7
ENSMUSG00000063316	13105.2	0.623211	0.112794	5.5252	3.29e-08	1.89e-06	Rpl27
ENSMUSG00000018509	867.547	0.622899	0.0956801	6.51022	7.5e-11	1.56e-08	Cenpv
ENSMUSG00000049422	3063.44	0.621767	0.178697	3.47944	0.000502463	0.00398981	Chchd10
ENSMUSG00000026278	1559.89	0.621512	0.236937	2.62311	0.00871317	0.0378931	Bok
ENSMUSG00000040663	366.378	0.620602	0.2448	2.53514	0.0112403	0.0461542	Clcf1
ENSMUSG00000022598	57050.3	0.619943	0.177189	3.49876	0.000467419	0.00376044	Psca
ENSMUSG00000044033	275.742	0.61846	0.212373	2.91213	0.00358968	0.0188344	Ccdc141
ENSMUSG00000039908	298.471	0.618142	0.182168	3.39326	0.000690654	0.00511719	Slc26a11
ENSMUSG00000024979	52.0991	0.617584	0.216301	2.85521	0.00430083	0.021794	Tectb
ENSMUSG00000038742	376.641	0.617047	0.172465	3.57781	0.000346485	0.00296506	Angptl6
ENSMUSG00000069581	126.633	0.616782	0.205183	3.006	0.00264705	0.0148596	Tspear
ENSMUSG00000024137	1912.34	0.614549	0.183944	3.34096	0.000834888	0.00596861	E4f1
ENSMUSG00000055866	1837.89	0.61097	0.189988	3.21584	0.00130065	0.00850483	Per2
ENSMUSG00000056501	2600.74	0.609267	0.16779	3.63112	0.000282188	0.00251858	Cebpb
ENSMUSG00000045482	5441.52	0.608844	0.17803	3.4199	0.000626433	0.0047532	Trrap
ENSMUSG00000028843	5499.8	0.608262	0.127054	4.78744	1.69e-06	4.31e-05	Sh3bgrl3
ENSMUSG00000020718	286.942	0.608105	0.161335	3.76921	0.000163767	0.00161943	Polg2
ENSMUSG00000022552	2235.97	0.607808	0.168871	3.59925	0.000319135	0.00277804	Sharpin
ENSMUSG00000056648	1744.59	0.606147	0.15702	3.86032	0.000113238	0.00121194	Hoxb8
ENSMUSG00000035773	202.437	0.604935	0.160012	3.78056	0.000156474	0.00155955	Kiss1r
ENSMUSG00000002910	842.364	0.6048	0.157185	3.84768	0.00011924	0.00126277	Arrdc2
ENSMUSG00000092192	77.208	0.603604	0.188101	3.20894	0.00133224	0.00867354	Dnaaf4
ENSMUSG00000033307	6762.87	0.602831	0.126892	4.75075	2.03e-06	5.01e-05	Mif
ENSMUSG00000039865	1972.26	0.602754	0.180526	3.33888	0.000841154	0.00600276	Slc44a3
ENSMUSG00000023947	403.935	0.602701	0.170695	3.53086	0.000414211	0.00341555	Nfkbie
ENSMUSG00000039621	860.348	0.602597	0.182966	3.29348	0.00098954	0.00682952	Prex1
ENSMUSG00000057666	64131.6	0.601927	0.121985	4.93442	8.04e-07	2.4e-05	Gapdh
ENSMUSG00000001150	2849.04	0.600586	0.212105	2.83155	0.00463229	0.0231649	Mcm3ap
ENSMUSG00000073293	79.0319	0.600411	0.225061	2.66778	0.00763552	0.0342943	Nudt10
ENSMUSG00000044986	1321.67	0.599969	0.109895	5.45946	4.78e-08	2.52e-06	Tst
ENSMUSG00000045257	245.193	0.599936	0.157916	3.79907	0.000145237	0.0014738	Morn2
ENSMUSG00000096215	876.619	0.599342	0.15849	3.78158	0.000155836	0.00155473	Smim22
ENSMUSG00000048728	102.009	0.597311	0.227892	2.62103	0.00876642	0.0380672	Zfp454
ENSMUSG00000026544	555.862	0.595652	0.107846	5.52317	3.33e-08	1.91e-06	Dusp23
ENSMUSG00000011267	453.11	0.595598	0.155392	3.83288	0.000126653	0.00132114	Zfp296
ENSMUSG00000036835	3364.57	0.595578	0.108697	5.47926	4.27e-08	2.31e-06	Psenen
ENSMUSG00000071451	520.386	0.594486	0.136551	4.3536	1.34e-05	0.00021996	Psmg4
ENSMUSG00000020308	1269.61	0.593722	0.0958542	6.19401	5.87e-10	7.58e-08	Tpgs1
ENSMUSG00000053178	99.6737	0.593382	0.192813	3.0775	0.00208745	0.0123223	Mterf1b
ENSMUSG00000047909	1922.06	0.590386	0.232498	2.53932	0.0111069	0.0457186	Ankrd16
ENSMUSG00000022838	253.024	0.588735	0.167161	3.52197	0.000428357	0.00351136	Eaf2
ENSMUSG00000033594	214.955	0.588502	0.146754	4.01013	6.07e-05	0.000750574	Spata2l
ENSMUSG00000022265	4437.1	0.587331	0.109777	5.35021	8.79e-08	4.11e-06	Ank
ENSMUSG00000044197	1244.67	0.587	0.223081	2.63133	0.00850502	0.0372178	Gpr146
ENSMUSG00000056596	2202.99	0.586923	0.201944	2.90637	0.00365649	0.0191004	Trnp1
ENSMUSG00000041180	260.161	0.586286	0.210953	2.77923	0.0054488	0.0264093	Hectd2
ENSMUSG00000064356	74360.5	0.58618	0.16315	3.59289	0.000327036	0.00282744	ATP8
ENSMUSG00000020898	1446.93	0.586086	0.221709	2.64349	0.00820562	0.0361776	Ctc1
ENSMUSG00000010122	1805.25	0.584653	0.208114	2.80929	0.00496514	0.0245311	Slc47a1
ENSMUSG00000086728	75.9437	0.583417	0.218192	2.67387	0.00749813	0.0337978	Man2c1os
ENSMUSG00000035595	372.118	0.583276	0.138562	4.20951	2.56e-05	0.000371782	Fam174c
ENSMUSG00000008540	20714.8	0.580757	0.123349	4.70826	2.5e-06	5.84e-05	Mgst1
ENSMUSG00000044927	264.122	0.580637	0.176775	3.28461	0.00102125	0.00699803	H1f10
ENSMUSG00000067288	25660.3	0.577223	0.124664	4.63022	3.65e-06	7.88e-05	Rps28
ENSMUSG00000020415	2097.87	0.577212	0.100679	5.73319	9.86e-09	6.83e-07	Pttg1
ENSMUSG00000031879	1142.26	0.576378	0.139918	4.11938	3.8e-05	0.000512443	Ciao2b
ENSMUSG00000023990	665.245	0.576211	0.207781	2.77316	0.0055514	0.0267842	Tfeb
ENSMUSG00000003038	4535.42	0.575109	0.110808	5.19014	2.1e-07	8.3e-06	Hmgn2
ENSMUSG00000029725	820.953	0.574875	0.127477	4.50963	6.49e-06	0.00012417	Ppp1r35
ENSMUSG00000039323	110104	0.573347	0.228904	2.50475	0.0122537	0.0494293	Igfbp2
ENSMUSG00000038155	2127.27	0.572924	0.18347	3.12271	0.00179196	0.0110001	Gstp2
ENSMUSG00000074006	240.978	0.57271	0.207347	2.76208	0.00574343	0.0274804	Omp
ENSMUSG00000027317	50.5719	0.572709	0.210109	2.72577	0.00641514	0.02992	Ppp1r14d
ENSMUSG00000022550	1572.31	0.571451	0.1472	3.88214	0.000103542	0.00113039	Adck5
ENSMUSG00000037960	924.748	0.570997	0.1058	5.39693	6.78e-08	3.34e-06	Card19
ENSMUSG00000023966	196.248	0.569484	0.198244	2.87264	0.00407063	0.0208476	Rsph9
ENSMUSG00000040794	345.556	0.567345	0.178485	3.17867	0.0014795	0.00940284	C1qtnf4
ENSMUSG00000016344	5788.36	0.567102	0.13345	4.24954	2.14e-05	0.000321919	Ppdpf
ENSMUSG00000000730	2155.71	0.566714	0.123916	4.57338	4.8e-06	9.77e-05	Dnmt3l
ENSMUSG00000049686	1041.33	0.566459	0.131908	4.29434	1.75e-05	0.000273301	Orai1
ENSMUSG00000030701	1428.08	0.566359	0.110104	5.14387	2.69e-07	1.01e-05	Plekhb1
ENSMUSG00000016252	7863.39	0.565498	0.141901	3.98516	6.74e-05	0.000812815	Atp5e
ENSMUSG00000046337	153.716	0.564706	0.178455	3.16442	0.00155394	0.00976205	Fam178b
ENSMUSG00000000732	2066.41	0.564697	0.149071	3.78809	0.000151807	0.00152218	Icosl
ENSMUSG00000055200	609.938	0.564184	0.118203	4.773	1.82e-06	4.57e-05	Sertad3
ENSMUSG00000028943	861.923	0.563778	0.169816	3.31993	0.000900391	0.00632912	Espn
ENSMUSG00000022450	4384.93	0.563358	0.114952	4.90083	9.54e-07	2.74e-05	Ndufa6
ENSMUSG00000028850	300.684	0.562311	0.165455	3.39857	0.000677392	0.00505236	Gpatch3
ENSMUSG00000074733	1439.3	0.561871	0.181603	3.09395	0.00197513	0.011822	Zfp950
ENSMUSG00000056612	6525.35	0.561082	0.142705	3.93177	8.43e-05	0.00096746	Ppp1r14b
ENSMUSG00000028849	8879	0.560559	0.180495	3.10568	0.0018984	0.0114925	Map7d1
ENSMUSG00000070034	2266.97	0.559372	0.141418	3.95544	7.64e-05	0.000900337	Sp110
ENSMUSG00000032239	2619.13	0.558608	0.110956	5.03451	4.79e-07	1.59e-05	Rp9
ENSMUSG00000043183	276.189	0.558437	0.209863	2.66096	0.00779187	0.0347795	Simc1
ENSMUSG00000019761	505.602	0.557391	0.136434	4.08542	4.4e-05	0.000580273	Krt10
ENSMUSG00000054312	2451.9	0.557136	0.11908	4.67865	2.89e-06	6.52e-05	Mrps21
ENSMUSG00000022555	871.729	0.556651	0.142268	3.9127	9.13e-05	0.00103119	Dgat1
ENSMUSG00000041775	954.642	0.556015	0.143399	3.8774	0.000105577	0.00114762	Mapk1ip1
ENSMUSG00000021420	1463.78	0.555508	0.15207	3.65297	0.000259227	0.00236603	Fars2
ENSMUSG00000033538	563.194	0.555431	0.153582	3.61652	0.000298587	0.00263	Casp4
ENSMUSG00000073616	3870.52	0.553981	0.117309	4.72242	2.33e-06	5.56e-05	Cops9
ENSMUSG00000024413	2579.02	0.553409	0.125667	4.40376	1.06e-05	0.000184099	Npc1
ENSMUSG00000020882	417.832	0.552558	0.142807	3.86927	0.000109164	0.00117961	Cacnb1
ENSMUSG00000047067	655.782	0.55177	0.0985	5.60173	2.12e-08	1.31e-06	Dusp28
ENSMUSG00000061787	43370.4	0.551672	0.115739	4.76651	1.87e-06	4.69e-05	Rps17
ENSMUSG00000034449	395.663	0.550965	0.0982998	5.60494	2.08e-08	1.29e-06	Dhrs11
ENSMUSG00000024962	3863.76	0.550846	0.120673	4.56477	5e-06	0.000100571	Vegfb
ENSMUSG00000051811	198.67	0.550606	0.172453	3.19279	0.00140904	0.0090463	Cox6b2
ENSMUSG00000026500	893.963	0.549547	0.116805	4.7048	2.54e-06	5.91e-05	Cox20
ENSMUSG00000002580	3280.82	0.549045	0.114838	4.78103	1.74e-06	4.43e-05	Mien1
ENSMUSG00000099481	717.57	0.548759	0.171827	3.19368	0.00140472	0.00902724	Xndc1
ENSMUSG00000025225	1792.02	0.548168	0.143276	3.82597	0.000130259	0.00135315	Nfkb2
ENSMUSG00000021967	1688.89	0.5468	0.138647	3.94384	8.02e-05	0.000931958	Mrpl57
ENSMUSG00000015335	727.615	0.544782	0.0909135	5.99232	2.07e-09	2.03e-07	Zdhhc12
ENSMUSG00000040883	3103.08	0.543588	0.123226	4.41132	1.03e-05	0.000178957	Tmem205
ENSMUSG00000040957	562.885	0.543528	0.19899	2.73144	0.00630586	0.0295196	Cables1
ENSMUSG00000047632	233.791	0.543408	0.15157	3.58519	0.000336833	0.00289599	Fgfbp3
ENSMUSG00000036111	6637.82	0.542722	0.146369	3.70791	0.000208978	0.00198658	Lmo1
ENSMUSG00000072941	2249.19	0.54253	0.153188	3.5416	0.000397714	0.00331477	Sod3
ENSMUSG00000063535	918.34	0.542214	0.166872	3.24929	0.00115693	0.00771995	Zfp773
ENSMUSG00000028795	366.494	0.541	0.144594	3.74152	0.000182912	0.00177821	Ccdc28b
ENSMUSG00000026958	816.637	0.540961	0.189388	2.85637	0.0042852	0.0217312	Dpp7
ENSMUSG00000038560	1617.84	0.540735	0.168052	3.21766	0.00129239	0.00847242	Sp6
ENSMUSG00000020973	306.092	0.539457	0.138621	3.89158	9.96e-05	0.00109617	Dnaaf2
ENSMUSG00000045251	699.04	0.539396	0.126867	4.25168	2.12e-05	0.000319819	Zfp688
ENSMUSG00000038451	915.068	0.539353	0.096309	5.60023	2.14e-08	1.31e-06	Spsb2
ENSMUSG00000036606	18765.4	0.539217	0.174343	3.09285	0.00198246	0.0118553	Plxnb2
ENSMUSG00000024393	17905.3	0.537958	0.174951	3.07491	0.00210565	0.0123965	Prrc2a
ENSMUSG00000030793	2312.22	0.537893	0.133148	4.03981	5.35e-05	0.000676326	Pycard
ENSMUSG00000014243	407.182	0.537584	0.106758	5.03553	4.77e-07	1.58e-05	Zswim7
ENSMUSG00000034932	1997.1	0.537282	0.123837	4.33863	1.43e-05	0.000232646	Mrpl54
ENSMUSG00000015083	53.4352	0.536633	0.203466	2.63746	0.00835294	0.0366907	C8g
ENSMUSG00000074884	16953.7	0.536476	0.106769	5.02464	5.04e-07	1.64e-05	Serf2
ENSMUSG00000064354	264817	0.536355	0.194826	2.75299	0.00590532	0.0281281	COX2
ENSMUSG00000023764	1823.53	0.535654	0.161003	3.32697	0.000877952	0.00620602	Sfi1
ENSMUSG00000061232	37707.9	0.534791	0.200521	2.667	0.00765317	0.0343583	H2-K1
ENSMUSG00000050552	2095.22	0.533369	0.0954896	5.58563	2.33e-08	1.41e-06	Lamtor4
ENSMUSG00000006717	1725.12	0.53336	0.103361	5.16015	2.47e-07	9.49e-06	Acot13
ENSMUSG00000040189	72.268	0.532815	0.208236	2.55871	0.0105061	0.0438866	Ccdc114
ENSMUSG00000057092	14226.9	0.532803	0.147353	3.61582	0.0002994	0.002636	Fxyd3
ENSMUSG00000091811	1392.71	0.532465	0.130191	4.08989	4.32e-05	0.000571988	Inafm1
ENSMUSG00000029149	1045.68	0.531957	0.13644	3.89883	9.67e-05	0.00107385	Krtcap3
ENSMUSG00000069678	415.412	0.530318	0.117733	4.5044	6.66e-06	0.00012655	Pcgf1
ENSMUSG00000044465	1614.13	0.529937	0.140156	3.78106	0.000156162	0.00155722	Fam160a2
ENSMUSG00000057229	1280.07	0.529403	0.137836	3.84083	0.000122617	0.0012877	Dmac2
ENSMUSG00000024222	1599.97	0.529268	0.183425	2.88548	0.00390819	0.0201385	Fkbp5
ENSMUSG00000028545	760.258	0.528982	0.178874	2.95729	0.00310359	0.0168046	Bend5
ENSMUSG00000000308	5582.61	0.528839	0.136295	3.88009	0.000104418	0.00113748	Ckmt1
ENSMUSG00000029001	608.561	0.52765	0.122738	4.29898	1.72e-05	0.000268472	Fbxo44
ENSMUSG00000118346	913.165	0.527596	0.109073	4.83709	1.32e-06	3.55e-05	Tmem179b
ENSMUSG00000020069	2896.99	0.526781	0.154241	3.41531	0.000637086	0.00482314	Hnrnph3
ENSMUSG00000018569	4833.08	0.526649	0.150212	3.50603	0.000454844	0.003673	Cldn7
ENSMUSG00000041697	8220.86	0.526617	0.128873	4.08633	4.38e-05	0.000578383	Cox6a1
ENSMUSG00000018821	1813.7	0.526318	0.167565	3.14097	0.00168389	0.0104384	Avpi1
ENSMUSG00000102697	167.963	0.526008	0.208686	2.52057	0.0117165	0.0476866	Pcdhac2
ENSMUSG00000039577	111.271	0.525888	0.161322	3.25987	0.00111462	0.00749246	Nphp4
ENSMUSG00000064351	594805	0.525765	0.190423	2.76104	0.00576182	0.0275488	COX1
ENSMUSG00000022941	113.824	0.525516	0.203603	2.58108	0.00984922	0.0416911	Ripply3
ENSMUSG00000039163	1119.48	0.525298	0.131364	3.99879	6.37e-05	0.000776693	Cmc1
ENSMUSG00000027245	745.986	0.524697	0.16953	3.09501	0.00196809	0.011799	Hypk
ENSMUSG00000068523	5161.99	0.524623	0.104018	5.04357	4.57e-07	1.54e-05	Gng5
ENSMUSG00000035530	25267.5	0.524598	0.104296	5.02989	4.91e-07	1.61e-05	Eif1
ENSMUSG00000028470	2112.42	0.524142	0.122868	4.26591	1.99e-05	0.000304424	Hint2
ENSMUSG00000002475	156.401	0.523336	0.16323	3.20612	0.00134536	0.00872927	Abhd3
ENSMUSG00000050855	156.777	0.522995	0.185251	2.82317	0.00475511	0.0236675	Zfp940
ENSMUSG00000030432	30660.7	0.522688	0.153938	3.39545	0.000685152	0.0050914	Rpl28
ENSMUSG00000024799	1116.12	0.52266	0.115692	4.5177	6.25e-06	0.000120562	Tm7sf2
ENSMUSG00000079659	706.465	0.522472	0.115556	4.52138	6.14e-06	0.000118823	Tmem243
ENSMUSG00000038496	167.305	0.521943	0.204611	2.5509	0.0107446	0.0445915	Slc19a3
ENSMUSG00000025794	60488.5	0.521766	0.121751	4.2855	1.82e-05	0.000282213	Rpl14
ENSMUSG00000041523	50299.8	0.52131	0.15376	3.39042	0.000697857	0.00515728	Upk2
ENSMUSG00000024208	2235.21	0.520957	0.147988	3.52027	0.000431116	0.00352466	Uqcc2
ENSMUSG00000027333	684.746	0.520744	0.150821	3.45272	0.000554957	0.00429723	Smox
ENSMUSG00000021418	421.247	0.520678	0.131199	3.9686	7.23e-05	0.000861089	Rpp40
ENSMUSG00000008348	70510.8	0.520488	0.144019	3.61402	0.000301484	0.00264568	Ubc
ENSMUSG00000073888	299.079	0.519464	0.200747	2.58765	0.00966328	0.0410544	Ccl27a
ENSMUSG00000079560	339.338	0.519203	0.194663	2.66719	0.00764876	0.0343461	Hoxa3
ENSMUSG00000022721	1804.64	0.518964	0.143115	3.62621	0.000287612	0.00255454	Trmt2a
ENSMUSG00000107068	1194.9	0.518506	0.163711	3.1672	0.00153913	0.00969318	Pagr1a
ENSMUSG00000003380	8917.03	0.517749	0.0995029	5.20335	1.96e-07	7.83e-06	Rabac1
ENSMUSG00000020284	878.76	0.516988	0.0976274	5.29553	1.19e-07	5.2e-06	Cfap410
ENSMUSG00000070419	1152.65	0.516908	0.170751	3.02726	0.00246782	0.0140214	Cyp3a57
ENSMUSG00000047945	12848.4	0.516345	0.127751	4.0418	5.3e-05	0.000671874	Marcksl1
ENSMUSG00000055912	444.464	0.515645	0.166861	3.09027	0.00199974	0.0119233	Tmem150a
ENSMUSG00000068264	835.927	0.515112	0.0713841	7.21605	5.35e-13	2.84e-10	Ap5s1
ENSMUSG00000030545	507.346	0.514422	0.105438	4.87893	1.07e-06	2.98e-05	Pex11a
ENSMUSG00000074227	35447.9	0.51373	0.126335	4.06643	4.77e-05	0.000619502	Spint2
ENSMUSG00000024866	412.575	0.513631	0.131647	3.90156	9.56e-05	0.00106532	Acy3
ENSMUSG00000060636	28919.3	0.513464	0.118002	4.35132	1.35e-05	0.000221721	Rpl35a
ENSMUSG00000028266	7070.92	0.512944	0.0804896	6.37281	1.86e-10	3.43e-08	Lmo4
ENSMUSG00000031023	1270.93	0.512876	0.0993436	5.16265	2.43e-07	9.41e-06	Akip1
ENSMUSG00000045045	710.1	0.511695	0.116843	4.37935	1.19e-05	0.000201419	Lrfn4
ENSMUSG00000073633	440.906	0.511342	0.152403	3.35519	0.000793116	0.00573302	Fbxo36
ENSMUSG00000048442	407.967	0.510788	0.160081	3.19082	0.00141871	0.00909972	Smim5
ENSMUSG00000030720	1493.2	0.510229	0.140894	3.62136	0.00029306	0.0025881	Cln3
ENSMUSG00000036833	1091.51	0.509381	0.1527	3.33583	0.000850456	0.00605841	Pnpla7
ENSMUSG00000024646	22212	0.508744	0.123423	4.12195	3.76e-05	0.000508474	Cyb5a
ENSMUSG00000071654	1699.32	0.50837	0.106737	4.76281	1.91e-06	4.75e-05	Uqcc3
ENSMUSG00000030595	914.165	0.508293	0.0829675	6.12641	8.99e-10	1.06e-07	Nfkbib
ENSMUSG00000020108	2366.34	0.50804	0.131747	3.85618	0.000115174	0.00122615	Ddit4
ENSMUSG00000052102	1190.51	0.50798	0.0900376	5.64186	1.68e-08	1.07e-06	Gnpda1
ENSMUSG00000098098	120.832	0.50755	0.155556	3.2628	0.00110316	0.00745041	Bvht
ENSMUSG00000079435	13024.3	0.50728	0.107483	4.71964	2.36e-06	5.62e-05	Rpl36a
ENSMUSG00000044628	564.716	0.507193	0.157661	3.21699	0.00129544	0.00848504	Rnf208
ENSMUSG00000029524	873.426	0.50684	0.185173	2.73711	0.00619812	0.0291207	Sirt4
ENSMUSG00000018372	565.283	0.506795	0.183035	2.76884	0.00562567	0.027026	Cep95
ENSMUSG00000042419	1006.87	0.506628	0.111422	4.54693	5.44e-06	0.000107976	Nfkbil1
ENSMUSG00000038260	2414.53	0.506367	0.156118	3.24348	0.00118078	0.00785349	Trpm4
ENSMUSG00000117924	1569.66	0.505905	0.104788	4.82791	1.38e-06	3.69e-05	Tmem223
ENSMUSG00000025521	873.403	0.505695	0.119729	4.22367	2.4e-05	0.000353309	Tmem192
ENSMUSG00000027329	855.452	0.505498	0.114058	4.43195	9.34e-06	0.000165665	Spef1
ENSMUSG00000055862	785.617	0.504077	0.163464	3.08372	0.00204433	0.012121	Izumo4
ENSMUSG00000028329	1031.77	0.503735	0.110137	4.5737	4.79e-06	9.76e-05	Xpa
ENSMUSG00000039676	473.809	0.503102	0.157601	3.19225	0.00141168	0.00906035	Capsl
ENSMUSG00000003190	583.941	0.502574	0.123251	4.07763	4.55e-05	0.000597713	Bcl2l12
ENSMUSG00000113902	2348.08	0.502021	0.14287	3.51382	0.000441705	0.00358794	Ndufb1
ENSMUSG00000041801	5395.13	0.501849	0.119531	4.19847	2.69e-05	0.000387473	Phlda3
ENSMUSG00000086784	1502.31	0.500995	0.0870973	5.75214	8.81e-09	6.25e-07	Isoc2a
ENSMUSG00000035048	3145.43	0.500898	0.118628	4.22242	2.42e-05	0.000355017	Anapc13
ENSMUSG00000058603	21979	0.50053	0.139476	3.58866	0.000332383	0.00286384	Rpl28-ps1
ENSMUSG00000021867	1416.44	0.500373	0.128594	3.89111	9.98e-05	0.00109731	Tmem254b
ENSMUSG00000057278	1833	0.50006	0.13646	3.66452	0.000247798	0.00227615	Snrpg
ENSMUSG00000036120	946.012	0.499871	0.0944838	5.29055	1.22e-07	5.29e-06	Rfxank
ENSMUSG00000064363	218357	0.499078	0.184749	2.70138	0.00690514	0.0316847	ND4
ENSMUSG00000033767	2370.17	0.499001	0.166085	3.00449	0.00266027	0.0149214	Tmem131l
ENSMUSG00000065947	35624.4	0.498771	0.198752	2.50951	0.0120899	0.0488763	ND4L
ENSMUSG00000020232	3111.01	0.498266	0.112226	4.43983	9e-06	0.000160848	Hmg20b
ENSMUSG00000067847	2439.66	0.498233	0.144844	3.43978	0.000582186	0.00446793	Romo1
ENSMUSG00000098234	479.799	0.497911	0.133417	3.732	0.000189962	0.00183612	Snhg6
ENSMUSG00000061474	1035.04	0.49781	0.0803298	6.19708	5.75e-10	7.48e-08	Mrps36
ENSMUSG00000056313	4538.98	0.497269	0.137034	3.62879	0.000284753	0.00253626	Tcim
ENSMUSG00000024426	854.424	0.496978	0.174408	2.84952	0.00437856	0.0221155	Atat1
ENSMUSG00000023118	6558.95	0.496836	0.117915	4.21351	2.51e-05	0.000366724	Sympk
ENSMUSG00000006095	3552.11	0.496748	0.104983	4.73168	2.23e-06	5.37e-05	Tbcb
ENSMUSG00000024036	991.521	0.496547	0.167946	2.95658	0.00311071	0.0168138	Slc37a1
ENSMUSG00000042675	3484.42	0.496407	0.0820038	6.05346	1.42e-09	1.51e-07	Ypel3
ENSMUSG00000041841	25425.7	0.496143	0.140832	3.52295	0.000426768	0.00350475	Rpl37
ENSMUSG00000022982	25647.5	0.495907	0.110189	4.50052	6.78e-06	0.000128397	Sod1
ENSMUSG00000076441	4234.75	0.495744	0.16487	3.00689	0.00263936	0.0148289	Ass1
ENSMUSG00000070371	322.841	0.495632	0.123196	4.02313	5.74e-05	0.000718428	Prss36
ENSMUSG00000021118	1327.04	0.495549	0.14389	3.44395	0.000573275	0.00441467	Plek2
ENSMUSG00000031478	689.496	0.495085	0.181736	2.7242	0.00644566	0.0300415	Nek3
ENSMUSG00000044712	1129.77	0.494871	0.136421	3.62752	0.000286158	0.00254611	Slc38a6
ENSMUSG00000092074	231.178	0.494553	0.175312	2.82098	0.00478766	0.0238001	Dynlt1a
ENSMUSG00000030417	2482.33	0.494251	0.115117	4.29346	1.76e-05	0.000273969	Pdcd5
ENSMUSG00000064370	263786	0.494247	0.190364	2.59632	0.00942269	0.0403485	CYTB
ENSMUSG00000049086	1475.57	0.493532	0.109079	4.52454	6.05e-06	0.000117515	Bmyc
ENSMUSG00000033429	1083.06	0.492983	0.106709	4.6199	3.84e-06	8.15e-05	Mcee
ENSMUSG00000025779	371.089	0.492591	0.106723	4.6156	3.92e-06	8.27e-05	Ly96
ENSMUSG00000044328	442.22	0.492257	0.133016	3.70073	0.00021498	0.00203117	Trp53i13
ENSMUSG00000042694	802.746	0.492005	0.127201	3.86794	0.000109758	0.0011835	Stn1
ENSMUSG00000024006	4446.05	0.491602	0.140544	3.49785	0.000469027	0.00376585	Stk38
ENSMUSG00000062683	867.489	0.491077	0.136694	3.59253	0.000327483	0.00283008	Atp5g2
ENSMUSG00000005161	12766.7	0.490919	0.10403	4.71901	2.37e-06	5.63e-05	Prdx2
ENSMUSG00000000253	3249.15	0.490598	0.152418	3.21876	0.00128746	0.00844603	Gmpr
ENSMUSG00000031808	2220.11	0.490567	0.162395	3.02082	0.00252094	0.0142554	Slc27a1
ENSMUSG00000019437	392.055	0.489298	0.158179	3.09331	0.00197938	0.011844	Tlcd1
ENSMUSG00000040659	7434.2	0.488385	0.119765	4.07785	4.55e-05	0.000597556	Efhd2
ENSMUSG00000027610	2083.76	0.488225	0.104582	4.66834	3.04e-06	6.78e-05	Gss
ENSMUSG00000021520	5693.52	0.488058	0.0970098	5.03101	4.88e-07	1.6e-05	Uqcrb
ENSMUSG00000022881	381.888	0.48755	0.11052	4.4114	1.03e-05	0.000178957	Rfc4
ENSMUSG00000026839	368.886	0.487402	0.160178	3.04288	0.00234323	0.0134443	Upp2
ENSMUSG00000046364	23530.1	0.487317	0.121302	4.0174	5.88e-05	0.000731581	Rpl27a
ENSMUSG00000034634	53626.5	0.487144	0.135997	3.58203	0.000340938	0.00292131	Ly6d
ENSMUSG00000057054	184.161	0.487128	0.15121	3.22153	0.0012751	0.00838406	Inca1
ENSMUSG00000015943	789.004	0.487043	0.121483	4.00916	6.09e-05	0.000752012	Bola1
ENSMUSG00000059326	1160.97	0.486768	0.186308	2.61271	0.00898286	0.038798	Csf2ra
ENSMUSG00000036678	939.815	0.486745	0.115389	4.21831	2.46e-05	0.000360235	Aaas
ENSMUSG00000038895	548.833	0.486602	0.152072	3.1998	0.00137521	0.00888577	Zfp653
ENSMUSG00000061518	7088.61	0.486539	0.12125	4.0127	6e-05	0.000743559	Cox5b
ENSMUSG00000070327	2850.36	0.486498	0.132644	3.66769	0.000244749	0.00225431	Rnf213
ENSMUSG00000035172	2464.54	0.485824	0.123791	3.92456	8.69e-05	0.000992104	Plekhh3
ENSMUSG00000025372	3040.36	0.485614	0.129508	3.74969	0.00017705	0.00173041	Baiap2
ENSMUSG00000024854	1686.59	0.48496	0.07791	6.22462	4.83e-10	6.49e-08	Pold4
ENSMUSG00000059518	1880.62	0.484088	0.103943	4.65723	3.2e-06	7.05e-05	Znhit1
ENSMUSG00000002416	2266.5	0.483803	0.115989	4.17112	3.03e-05	0.000428417	Ndufb2
ENSMUSG00000040714	776.122	0.483658	0.147191	3.28592	0.00101648	0.00697415	Klc3
ENSMUSG00000023266	262.94	0.483443	0.182243	2.65274	0.00798417	0.0354495	Frs3
ENSMUSG00000042138	517.919	0.482855	0.18174	2.65684	0.00788774	0.035153	Msantd2
ENSMUSG00000068551	2627.11	0.481814	0.126465	3.80987	0.00013904	0.00142526	Zfp467
ENSMUSG00000050002	1203.81	0.481785	0.08679	5.55115	2.84e-08	1.67e-06	Idnk
ENSMUSG00000033970	1171.01	0.481733	0.127617	3.77483	0.00016012	0.00158882	Rfc3
ENSMUSG00000030166	594.399	0.481367	0.171562	2.80579	0.00501927	0.0247198	Rad52
ENSMUSG00000039670	515.373	0.481294	0.148213	3.24731	0.00116502	0.00776152	Oxld1
ENSMUSG00000025237	1532.03	0.481195	0.154478	3.11498	0.00183954	0.0112272	Parp6
ENSMUSG00000062328	62772	0.481186	0.120246	4.00167	6.29e-05	0.000770273	Rpl17
ENSMUSG00000022013	1349.63	0.480828	0.171797	2.79881	0.00512911	0.0251869	Dnajc15
ENSMUSG00000090137	11851.3	0.480208	0.122079	3.93358	8.37e-05	0.000962857	Uba52
ENSMUSG00000002871	1707.38	0.480073	0.134617	3.56621	0.000362185	0.0030746	Tpra1
ENSMUSG00000075227	1040.42	0.479279	0.113733	4.21409	2.51e-05	0.000366245	Znhit2
ENSMUSG00000003812	1338.59	0.479042	0.0832884	5.75161	8.84e-09	6.25e-07	Dnase2a
ENSMUSG00000029815	872.168	0.47901	0.154341	3.10359	0.00191189	0.0115533	Malsu1
ENSMUSG00000029059	679.522	0.478719	0.150508	3.18069	0.00146923	0.00935686	Prxl2b
ENSMUSG00000024790	599.795	0.478542	0.0890184	5.37577	7.63e-08	3.69e-06	Sac3d1
ENSMUSG00000001151	2259.3	0.478498	0.178274	2.68406	0.00727351	0.033044	Pcnt
ENSMUSG00000035158	526.701	0.47843	0.137489	3.47977	0.000501846	0.00398648	Mitf
ENSMUSG00000018102	3781.75	0.478171	0.161017	2.9697	0.00298091	0.0163068	H2bc4
ENSMUSG00000062997	25441.8	0.477785	0.127839	3.7374	0.000185934	0.00180147	Rpl35
ENSMUSG00000005873	11313.3	0.47753	0.147367	3.24042	0.00119352	0.00792263	Reep5
ENSMUSG00000014313	13557.9	0.477473	0.187859	2.54165	0.0110331	0.0455167	Cox6c
ENSMUSG00000064357	352083	0.477424	0.156012	3.06016	0.00221216	0.0128807	ATP6
ENSMUSG00000015837	29106.9	0.477304	0.0793711	6.01358	1.81e-09	1.86e-07	Sqstm1
ENSMUSG00000022217	437.418	0.47721	0.128546	3.71237	0.000205327	0.00195511	Emc9
ENSMUSG00000041203	4656.46	0.477181	0.118657	4.02152	5.78e-05	0.000722771	Trir
ENSMUSG00000003068	6973.07	0.477161	0.0994302	4.79895	1.59e-06	4.12e-05	Stk11
ENSMUSG00000047507	700.914	0.476235	0.15585	3.05572	0.00224519	0.0130358	Baiap3
ENSMUSG00000030649	992.232	0.475597	0.11043	4.30677	1.66e-05	0.000262043	Anapc15
ENSMUSG00000005354	8635.19	0.475179	0.0946287	5.02151	5.13e-07	1.65e-05	Txn2
ENSMUSG00000064341	154243	0.474809	0.178836	2.65499	0.0079311	0.0352838	ND1
ENSMUSG00000020440	5484.47	0.474734	0.0975442	4.86686	1.13e-06	3.13e-05	Arf5
ENSMUSG00000048351	777.343	0.474641	0.170439	2.78482	0.00535575	0.0260585	Coa7
ENSMUSG00000050708	133801	0.474527	0.101633	4.66902	3.03e-06	6.77e-05	Ftl1
ENSMUSG00000022525	684.618	0.474506	0.154749	3.06629	0.00216731	0.012686	Plaat1
ENSMUSG00000023007	1908.19	0.474384	0.186748	2.54024	0.0110778	0.0456357	Prpf40b
ENSMUSG00000008036	3683.91	0.474136	0.0898033	5.27972	1.29e-07	5.55e-06	Ap2s1
ENSMUSG00000027995	843.378	0.474019	0.145572	3.25626	0.0011289	0.00757097	Tlr2
ENSMUSG00000039395	4472.88	0.47392	0.18731	2.53013	0.011402	0.0466568	Mreg
ENSMUSG00000001289	14385.9	0.473547	0.126595	3.74065	0.000183543	0.00178186	Pfdn5
ENSMUSG00000030695	52186.5	0.472469	0.0994913	4.74885	2.05e-06	5.05e-05	Aldoa
ENSMUSG00000023345	198.176	0.472311	0.183728	2.5707	0.0101493	0.0427102	Poc1a
ENSMUSG00000070737	730.385	0.472238	0.0981597	4.81092	1.5e-06	3.93e-05	Tmem35b
ENSMUSG00000028040	183.593	0.472166	0.166525	2.83541	0.00457675	0.0229498	Efna4
ENSMUSG00000021456	2018.91	0.47183	0.13118	3.59682	0.000322135	0.00279345	Fbp2
ENSMUSG00000021496	1201.03	0.47122	0.120435	3.91266	9.13e-05	0.00103119	Pcbd2
ENSMUSG00000057863	26096.1	0.470972	0.125298	3.75881	0.000170726	0.00167836	Rpl36
ENSMUSG00000043866	3784.42	0.470556	0.126266	3.72669	0.00019401	0.00186808	Taf10
ENSMUSG00000025586	852.005	0.470471	0.179853	2.61586	0.00890027	0.0385156	Cpeb1
ENSMUSG00000101026	413.957	0.470465	0.160767	2.92638	0.00342931	0.0181289	Ly6g6g
ENSMUSG00000023089	2096.92	0.470446	0.138142	3.40552	0.000660388	0.00495857	Ndufa5
ENSMUSG00000037563	34960.1	0.469922	0.112234	4.18698	2.83e-05	0.000404617	Rps16
ENSMUSG00000096255	4182.48	0.469816	0.152526	3.08024	0.00206836	0.0122383	Dynlt1b
ENSMUSG00000049775	96998.3	0.469421	0.104252	4.50275	6.71e-06	0.000127414	Tmsb4x
ENSMUSG00000038690	6673.68	0.469373	0.124338	3.77499	0.000160013	0.00158882	Atp5j2
ENSMUSG00000046058	598.89	0.469305	0.132624	3.53862	0.000402231	0.00334498	Eid2
ENSMUSG00000026568	2846.12	0.467856	0.110192	4.24582	2.18e-05	0.00032585	Mpc2
ENSMUSG00000024038	4548.15	0.467733	0.11308	4.13629	3.53e-05	0.000484896	Ndufv3
ENSMUSG00000002379	3631.67	0.467169	0.115241	4.05383	5.04e-05	0.000646351	Ndufa11
ENSMUSG00000035105	2909.87	0.467117	0.145069	3.21997	0.00128202	0.00841858	Egln3
ENSMUSG00000025381	4361.28	0.467008	0.0717148	6.51201	7.42e-11	1.56e-08	Cnpy2
ENSMUSG00000022360	702.666	0.466187	0.178921	2.60555	0.00917273	0.0394574	Atad2
ENSMUSG00000026179	2792.71	0.465892	0.0804762	5.7892	7.07e-09	5.4e-07	Pnkd
ENSMUSG00000047617	902.482	0.465366	0.116179	4.00559	6.19e-05	0.000759718	Paxx
ENSMUSG00000018500	1197.94	0.465192	0.14946	3.11248	0.00185523	0.0112886	Adora2b
ENSMUSG00000055839	6121.27	0.465045	0.112598	4.13011	3.63e-05	0.000495735	Elob
ENSMUSG00000078201	567.034	0.464288	0.0986745	4.70525	2.54e-06	5.9e-05	Tmem203
ENSMUSG00000070283	1050.31	0.464257	0.142667	3.25413	0.0011374	0.00761528	Ndufaf3
ENSMUSG00000030060	800.353	0.464085	0.0963486	4.81673	1.46e-06	3.85e-05	Hmces
ENSMUSG00000018449	575.459	0.464082	0.17136	2.70822	0.0067645	0.0311529	Rpain
ENSMUSG00000030800	4841.68	0.464053	0.124731	3.72042	0.00019889	0.00190324	Prss8
ENSMUSG00000024446	842.125	0.463962	0.138604	3.3474	0.000815735	0.00586253	Rpp21
ENSMUSG00000003429	48561	0.463554	0.104705	4.42725	9.54e-06	0.00016902	Rps11
ENSMUSG00000031609	830.761	0.463375	0.121927	3.80044	0.000144438	0.00146642	Sap30
ENSMUSG00000001802	1161.51	0.462894	0.156564	2.95658	0.0031107	0.0168138	Lrp3
ENSMUSG00000004285	5068.33	0.4626	0.0973582	4.75152	2.02e-06	5e-05	Atp6v1f
ENSMUSG00000035674	3947.59	0.462355	0.112232	4.11965	3.79e-05	0.000512443	Ndufa3
ENSMUSG00000049517	20974.3	0.462051	0.117822	3.92158	8.8e-05	0.0010016	Rps23
ENSMUSG00000025362	32061.5	0.46184	0.116648	3.95926	7.52e-05	0.00088814	Rps26
ENSMUSG00000057411	2761.38	0.461834	0.106736	4.32688	1.51e-05	0.000244221	Antkmt
ENSMUSG00000018861	607.366	0.461777	0.11516	4.00987	6.08e-05	0.000750663	Fdxr
ENSMUSG00000025735	369.886	0.461613	0.180833	2.5527	0.0106892	0.0444437	Rhbdl1
ENSMUSG00000044991	242.408	0.461479	0.156228	2.95388	0.00313802	0.0169409	Shld1
ENSMUSG00000026765	793.986	0.461028	0.154347	2.98696	0.00281766	0.0156215	Lypd6b
ENSMUSG00000038967	4150.46	0.460898	0.103166	4.46756	7.91e-06	0.000144949	Pdk2
ENSMUSG00000020153	3194.25	0.46074	0.105463	4.36873	1.25e-05	0.00020849	Ndufs7
ENSMUSG00000054000	315.244	0.460313	0.119511	3.85165	0.000117324	0.00124575	Tusc1
ENSMUSG00000004748	148.404	0.460296	0.18277	2.51844	0.0117875	0.0478843	Mtfp1
ENSMUSG00000025144	1025.85	0.46012	0.0969908	4.74395	2.1e-06	5.14e-05	Cenpx
ENSMUSG00000061167	12078.1	0.459446	0.115337	3.98351	6.79e-05	0.000817496	Rpl15-ps3
ENSMUSG00000022617	1915.47	0.459185	0.178875	2.56707	0.0102561	0.0430587	Chkb
ENSMUSG00000030122	19461.6	0.458676	0.167218	2.74298	0.00608847	0.0287828	Ptms
ENSMUSG00000030814	1307.54	0.458545	0.124533	3.68213	0.000231297	0.00215702	Bcl7c
ENSMUSG00000031570	1254.37	0.458453	0.125621	3.6495	0.000262755	0.0023918	Plpp5
ENSMUSG00000020812	486.188	0.458245	0.167077	2.74272	0.00609322	0.0287917	Snhg16
ENSMUSG00000059291	41539.1	0.458136	0.103119	4.4428	8.88e-06	0.000158928	Rpl11
ENSMUSG00000007892	94316.5	0.458073	0.108716	4.21346	2.51e-05	0.000366724	Rplp1
ENSMUSG00000026649	568.142	0.457555	0.149966	3.05107	0.00228028	0.0131788	Cfap126
ENSMUSG00000033379	4985.74	0.457548	0.0709714	6.44693	1.14e-10	2.3e-08	Atp6v0b
ENSMUSG00000036278	996.015	0.457276	0.141246	3.23745	0.00120604	0.00799784	Macrod1
ENSMUSG00000028716	3298.45	0.457117	0.158369	2.8864	0.00389673	0.0200959	Pdzk1ip1
ENSMUSG00000002983	1226.15	0.457106	0.0936608	4.88044	1.06e-06	2.96e-05	Relb
ENSMUSG00000030538	2915.76	0.457043	0.12214	3.74196	0.000182591	0.00177594	Cib1
ENSMUSG00000044881	868.304	0.456673	0.123763	3.68991	0.000224335	0.00210463	Coa4
ENSMUSG00000025403	4026.69	0.456596	0.112281	4.06656	4.77e-05	0.000619502	Shmt2
ENSMUSG00000003955	3230.86	0.456424	0.1252	3.64556	0.000266813	0.00241863	Fam162a
ENSMUSG00000022820	986.967	0.456347	0.118764	3.84247	0.000121804	0.00128318	Ndufb4
ENSMUSG00000060803	16531.7	0.456252	0.129042	3.5357	0.000406701	0.00337175	Gstp1
ENSMUSG00000006519	1877.28	0.456054	0.160839	2.83548	0.00457575	0.0229498	Cyba
ENSMUSG00000039648	4432.63	0.45598	0.136329	3.34471	0.000823699	0.00590097	Kyat1
ENSMUSG00000020474	1025.03	0.455896	0.163019	2.79659	0.00516447	0.0253052	Polm
ENSMUSG00000008668	62031.1	0.455267	0.126516	3.5985	0.000320055	0.0027826	Rps18
ENSMUSG00000036641	148.878	0.454778	0.165613	2.74604	0.00603202	0.0285628	Ccdc148
ENSMUSG00000042747	2185.62	0.454425	0.119488	3.80311	0.000142889	0.00145657	Krtcap2
ENSMUSG00000059734	4513.26	0.454235	0.107347	4.23145	2.32e-05	0.00034331	Ndufs8
ENSMUSG00000009927	41234.3	0.45347	0.109976	4.12334	3.73e-05	0.000507117	Rps25
ENSMUSG00000022947	918.445	0.452762	0.121861	3.7154	0.000202885	0.00193688	Cbr3
ENSMUSG00000057322	14377.7	0.452384	0.116881	3.87045	0.000108634	0.00117452	Rpl38
ENSMUSG00000043681	13234	0.452078	0.179613	2.51696	0.0118373	0.0480186	Fam25c
ENSMUSG00000086158	536.232	0.451776	0.0879664	5.13578	2.81e-07	1.05e-05	Ccpg1os
ENSMUSG00000054452	26049.1	0.451446	0.094103	4.79736	1.61e-06	4.14e-05	Tle5
ENSMUSG00000023048	6686.99	0.451384	0.0974747	4.63078	3.64e-06	7.87e-05	Prr13
ENSMUSG00000014873	1136.65	0.451353	0.0926002	4.87421	1.09e-06	3.04e-05	Surf2
ENSMUSG00000018661	1937.73	0.451011	0.125648	3.58949	0.000331327	0.0028588	Cog1
ENSMUSG00000056629	1937.16	0.449736	0.118149	3.8065	0.000140949	0.00144117	Fkbp2
ENSMUSG00000028648	3474.94	0.449185	0.112015	4.01004	6.07e-05	0.000750574	Ndufs5
ENSMUSG00000001025	138759	0.449042	0.136955	3.27876	0.00104264	0.00711076	S100a6
ENSMUSG00000025466	969.935	0.448416	0.108186	4.14485	3.4e-05	0.000471294	Fuom
ENSMUSG00000022890	7302.17	0.448315	0.0926093	4.84093	1.29e-06	3.5e-05	Atp5j
ENSMUSG00000058443	53623.6	0.447602	0.0910752	4.91465	8.89e-07	2.59e-05	Rpl10-ps3
ENSMUSG00000072875	934.581	0.447578	0.0960647	4.65913	3.18e-06	7.02e-05	Gpr27
ENSMUSG00000021114	5327.89	0.447179	0.0854164	5.23528	1.65e-07	6.79e-06	Atp6v1d
ENSMUSG00000016427	2808.91	0.446847	0.125194	3.56925	0.000358002	0.0030468	Ndufa1
ENSMUSG00000024925	994.291	0.446765	0.130848	3.41437	0.000639287	0.00483194	Rnaseh2c
ENSMUSG00000007833	1883.13	0.446668	0.165548	2.69812	0.00697328	0.0319537	Aldh16a1
ENSMUSG00000030035	3657.59	0.446182	0.075351	5.92138	3.19e-09	2.83e-07	Wbp1
ENSMUSG00000021290	3696.34	0.44612	0.110341	4.04309	5.28e-05	0.000669029	Atp5mpl
ENSMUSG00000038055	925.98	0.445623	0.0938499	4.74825	2.05e-06	5.06e-05	Dexi
ENSMUSG00000015092	7308.77	0.445227	0.0917005	4.85523	1.2e-06	3.3e-05	Edf1
ENSMUSG00000030647	2930.19	0.445052	0.0806662	5.51721	3.44e-08	1.94e-06	Ndufc2
ENSMUSG00000043664	138.307	0.444597	0.172448	2.57815	0.0099331	0.0419844	Tmem221
ENSMUSG00000039016	1734.83	0.444256	0.102981	4.31398	1.6e-05	0.000255548	Timm8b
ENSMUSG00000030291	1270.58	0.443986	0.101411	4.37809	1.2e-05	0.000202052	Med21
ENSMUSG00000064264	233.259	0.443831	0.154414	2.87429	0.00404941	0.02076	Zfp428
ENSMUSG00000038502	5154.6	0.443367	0.12239	3.62258	0.000291675	0.00258039	Ptov1
ENSMUSG00000005510	5113.68	0.443194	0.0920294	4.81579	1.47e-06	3.85e-05	Ndufs3
ENSMUSG00000049734	602.321	0.442956	0.125363	3.5334	0.00041025	0.00339182	Trex1
ENSMUSG00000018740	1601.23	0.442396	0.116046	3.81224	0.000137712	0.00141568	Slc25a35
ENSMUSG00000037152	1625.49	0.44216	0.133919	3.3017	0.000961008	0.00668211	Ndufc1
ENSMUSG00000020022	3732.07	0.442151	0.106344	4.15774	3.21e-05	0.000451381	Ndufa12
ENSMUSG00000038168	1626.39	0.441338	0.12162	3.62881	0.000284728	0.00253626	P3h2
ENSMUSG00000002660	2381.67	0.441285	0.106286	4.15185	3.3e-05	0.00046028	Clpp
ENSMUSG00000002043	2382.8	0.440973	0.115536	3.81677	0.000135208	0.00139449	Trappc6a
ENSMUSG00000044894	5122.09	0.440536	0.137781	3.19737	0.00138686	0.00894092	Uqcrq
ENSMUSG00000057933	2239.91	0.440527	0.147863	2.97929	0.00288916	0.0159129	Gsta2
ENSMUSG00000042831	1370.07	0.440347	0.0764849	5.75731	8.55e-09	6.15e-07	Alkbh6
ENSMUSG00000005447	1531.18	0.439809	0.134135	3.27887	0.00104225	0.00711076	Pafah1b3
ENSMUSG00000038412	2228.01	0.439401	0.134254	3.27291	0.00106446	0.00723022	Higd1a
ENSMUSG00000029408	417.07	0.439139	0.110376	3.97858	6.93e-05	0.000831653	Abcb9
ENSMUSG00000037031	3872.74	0.438819	0.0990032	4.43237	9.32e-06	0.000165491	Tspan15
ENSMUSG00000070003	2351.53	0.43869	0.0900658	4.87077	1.11e-06	3.08e-05	Ssbp4
ENSMUSG00000059278	1740.14	0.438429	0.13707	3.19859	0.00138104	0.00891481	Naa38
ENSMUSG00000024958	1950.12	0.438358	0.108133	4.05387	5.04e-05	0.000646351	Gpr137
ENSMUSG00000030815	1555.95	0.437404	0.130479	3.35229	0.000801458	0.00578088	Phkg2
ENSMUSG00000030034	1459.93	0.437199	0.0894245	4.88903	1.01e-06	2.84e-05	Ino80b
ENSMUSG00000024856	2171.66	0.436873	0.109362	3.99473	6.48e-05	0.000787246	Cdk2ap2
ENSMUSG00000019738	1029.65	0.436681	0.119796	3.64521	0.000267174	0.00241885	Polr2i
ENSMUSG00000054967	173.401	0.436547	0.170324	2.56303	0.0103762	0.0434539	Zfp647
ENSMUSG00000075279	2009.57	0.43615	0.117638	3.70756	0.000209265	0.00198811	Mrpl23-ps1
ENSMUSG00000018211	2859.17	0.435683	0.142641	3.0544	0.00225509	0.013082	Wfdc15b
ENSMUSG00000060938	56824.1	0.435447	0.111893	3.89164	9.96e-05	0.00109617	Rpl26
ENSMUSG00000000154	1435.24	0.435265	0.123022	3.53811	0.000403006	0.00334781	Slc22a18
ENSMUSG00000027452	999.572	0.43506	0.162862	2.67135	0.00755476	0.03402	Acss1
ENSMUSG00000040174	982.327	0.434993	0.143512	3.03107	0.00243692	0.0139086	Alkbh3
ENSMUSG00000036427	24778.9	0.434849	0.109034	3.98819	6.66e-05	0.00080685	Gpi1
ENSMUSG00000046330	37223.6	0.434416	0.110304	3.93837	8.2e-05	0.000948522	Rpl37a
ENSMUSG00000093989	3620	0.434411	0.0876127	4.95831	7.11e-07	2.17e-05	Rnasek
ENSMUSG00000068580	1594.75	0.433944	0.127722	3.39756	0.0006799	0.0050617	Zfyve19
ENSMUSG00000066026	15081.1	0.433492	0.124235	3.48929	0.000484302	0.00386081	Dhrs3
ENSMUSG00000020372	61184.6	0.433479	0.107841	4.01961	5.83e-05	0.000727256	Rack1
ENSMUSG00000062691	919.456	0.432923	0.121681	3.55786	0.000373884	0.00315135	Cebpzos
ENSMUSG00000022671	921.885	0.432904	0.101912	4.24782	2.16e-05	0.000323443	Mzt2
ENSMUSG00000023707	1361.01	0.432851	0.0932808	4.6403	3.48e-06	7.56e-05	Ogfod2
ENSMUSG00000040466	1627.9	0.43247	0.112083	3.85847	0.000114099	0.00121792	Blvrb
ENSMUSG00000058833	2024.31	0.432354	0.115336	3.74865	0.000177787	0.00173676	Rex1bd
ENSMUSG00000024939	1552.61	0.431875	0.0905395	4.77002	1.84e-06	4.62e-05	Fam89b
ENSMUSG00000070394	1808.37	0.43171	0.142494	3.02968	0.00244813	0.0139491	Tmem256
ENSMUSG00000063439	334.983	0.431387	0.170149	2.53534	0.0112337	0.0461367	B9d2
ENSMUSG00000063171	2396.61	0.431128	0.168964	2.5516	0.0107229	0.044529	Rps4l
ENSMUSG00000020477	1489.79	0.430635	0.110309	3.90389	9.47e-05	0.00105803	Mrps24
ENSMUSG00000035885	11535.2	0.430183	0.109953	3.91241	9.14e-05	0.00103169	Cox8a
ENSMUSG00000033938	2870.21	0.430172	0.131869	3.26211	0.00110588	0.00746215	Ndufb7
ENSMUSG00000043342	805.322	0.430157	0.0776284	5.54123	3e-08	1.75e-06	Hoxd9
ENSMUSG00000038564	2332.11	0.430077	0.172064	2.49952	0.0124363	0.0499796	Ift172
ENSMUSG00000022204	2204.54	0.429822	0.0800653	5.3684	7.94e-08	3.79e-06	Ngdn
ENSMUSG00000063457	51820.1	0.427893	0.104958	4.07682	4.57e-05	0.000599034	Rps15
ENSMUSG00000062981	2711.19	0.427741	0.0971637	4.40227	1.07e-05	0.000184948	Mrpl42
ENSMUSG00000057841	43735.4	0.427122	0.107992	3.95514	7.65e-05	0.000900418	Rpl32
ENSMUSG00000033701	4016.89	0.426649	0.0989761	4.31063	1.63e-05	0.000257973	Acbd6
ENSMUSG00000019832	589.647	0.426629	0.125984	3.38637	0.000708231	0.00522246	Rab32
ENSMUSG00000098274	28320.1	0.426238	0.1035	4.11826	3.82e-05	0.000514603	Rpl24
ENSMUSG00000036199	5016.27	0.425368	0.130384	3.26241	0.00110468	0.00745814	Ndufa13
ENSMUSG00000029776	8151.58	0.4251	0.079185	5.36844	7.94e-08	3.79e-06	Hibadh
ENSMUSG00000019158	1820.16	0.425032	0.119968	3.54287	0.000395794	0.00330014	Tmem160
ENSMUSG00000060126	112130	0.424632	0.097744	4.34433	1.4e-05	0.000228338	Tpt1
ENSMUSG00000039903	625.014	0.424558	0.150428	2.82233	0.0047676	0.0237179	Eva1c
ENSMUSG00000029713	13817.8	0.424486	0.0987476	4.2987	1.72e-05	0.000268609	Gnb2
ENSMUSG00000025277	2414.56	0.42384	0.0895755	4.73165	2.23e-06	5.37e-05	Abhd6
ENSMUSG00000024844	3031.09	0.423468	0.116167	3.64535	0.00026703	0.00241863	Banf1
ENSMUSG00000036398	2887.5	0.423361	0.118379	3.57633	0.000348446	0.00297426	Ppp1r11
ENSMUSG00000015126	1310.25	0.423273	0.0975949	4.33704	1.44e-05	0.000234102	Tsr3
ENSMUSG00000025950	33829.3	0.423156	0.148117	2.8569	0.00427802	0.0217002	Idh1
ENSMUSG00000036435	2504.54	0.422982	0.132129	3.20128	0.00136819	0.00884995	Exoc1
ENSMUSG00000071014	2505.37	0.422926	0.113355	3.73099	0.000190726	0.00184205	Ndufb6
ENSMUSG00000051671	684.239	0.422427	0.0985353	4.28706	1.81e-05	0.000280675	Coa6
ENSMUSG00000092564	278.67	0.42211	0.129463	3.26047	0.00111226	0.00748426	BC051226
ENSMUSG00000044134	947.473	0.421822	0.0827144	5.09974	3.4e-07	1.22e-05	Pheta1
ENSMUSG00000042462	470.52	0.421801	0.13518	3.12029	0.00180675	0.0110673	Dctpp1
ENSMUSG00000027447	12952.2	0.421388	0.115762	3.64012	0.000272512	0.00245614	Cst3
ENSMUSG00000027163	1155.97	0.420921	0.0835607	5.03731	4.72e-07	1.57e-05	Commd9
ENSMUSG00000087687	1093.43	0.420691	0.158648	2.65173	0.00800811	0.0355401	Pet100
ENSMUSG00000028343	4872.8	0.420658	0.10369	4.0569	4.97e-05	0.000640372	Erp44
ENSMUSG00000018293	27515.9	0.420361	0.125556	3.34798	0.000814029	0.0058527	Pfn1
ENSMUSG00000022400	4070.19	0.420287	0.0991972	4.23688	2.27e-05	0.000337088	Rbx1
ENSMUSG00000051518	779.322	0.419946	0.115552	3.63425	0.000278786	0.00249928	Rps19bp1
ENSMUSG00000025133	2451.23	0.419636	0.138024	3.0403	0.00236343	0.013539	Ints4
ENSMUSG00000026526	5283.74	0.419506	0.119532	3.50957	0.000448836	0.00363269	Fh1
ENSMUSG00000078851	1078.06	0.419276	0.0762894	5.49587	3.89e-08	2.15e-06	H2aw
ENSMUSG00000024121	13575.4	0.419245	0.0776919	5.39625	6.8e-08	3.34e-06	Atp6v0c
ENSMUSG00000031155	537.78	0.418908	0.127566	3.28386	0.00102395	0.00701418	Pim2
ENSMUSG00000010911	777.774	0.417913	0.111264	3.75604	0.000172622	0.00169287	Apip
ENSMUSG00000014592	689.618	0.41759	0.153149	2.72669	0.0063973	0.0298437	Camta1
ENSMUSG00000006005	9086.41	0.417365	0.159819	2.61148	0.00901508	0.0388955	Tpr
ENSMUSG00000024309	2191.33	0.417292	0.130884	3.18826	0.0014313	0.00917459	Pfdn6
ENSMUSG00000047459	8238.42	0.417256	0.101064	4.12863	3.65e-05	0.000498263	Dynlrb1
ENSMUSG00000022540	2332.23	0.417248	0.122348	3.41033	0.000648838	0.00488276	Rogdi
ENSMUSG00000030917	6759.53	0.417202	0.157386	2.65083	0.00802941	0.0355876	Tmem159
ENSMUSG00000073600	391.134	0.416727	0.14693	2.83623	0.0045649	0.0229132	Prob1
ENSMUSG00000032348	143034	0.416296	0.148807	2.79756	0.00514909	0.0252604	Gsta4
ENSMUSG00000050373	1062.07	0.416173	0.123633	3.36619	0.00076215	0.00554498	Snx21
ENSMUSG00000031146	6346.26	0.416169	0.0904335	4.60193	4.19e-06	8.75e-05	Plp2
ENSMUSG00000039236	1061.02	0.416073	0.126343	3.2932	0.000990535	0.00683171	Isg20
ENSMUSG00000036992	675.78	0.416069	0.103625	4.01514	5.94e-05	0.000737249	Nxt1
ENSMUSG00000041126	2309.13	0.416027	0.0912841	4.5575	5.18e-06	0.0001036	H2az2
ENSMUSG00000038497	1729.89	0.415995	0.130999	3.17556	0.00149547	0.00948038	Tmco3
ENSMUSG00000027673	3719.03	0.415575	0.0912992	4.55179	5.32e-06	0.000105717	Ndufb5
ENSMUSG00000071528	4100.76	0.415341	0.130584	3.18064	0.00146948	0.00935686	Atp5md
ENSMUSG00000061461	1645.29	0.415019	0.0900135	4.61063	4.01e-06	8.43e-05	Smim20
ENSMUSG00000014470	2329.01	0.414446	0.0751117	5.51772	3.43e-08	1.94e-06	Rnf166
ENSMUSG00000033099	1285.37	0.414369	0.0936784	4.42332	9.72e-06	0.000171524	Nol12
ENSMUSG00000036073	901.56	0.414201	0.120478	3.43798	0.000586066	0.00449599	Galt
ENSMUSG00000020225	2953.59	0.414131	0.0824883	5.02048	5.15e-07	1.66e-05	Tmbim4
ENSMUSG00000063229	19761.6	0.413896	0.0978515	4.22984	2.34e-05	0.000345277	Ldha
ENSMUSG00000002767	2334.14	0.413694	0.0937356	4.41342	1.02e-05	0.000177851	Mrpl2
ENSMUSG00000042198	903.948	0.413655	0.0859474	4.81289	1.49e-06	3.9e-05	Chchd7
ENSMUSG00000048481	465.304	0.413473	0.13779	3.00075	0.00269312	0.0150595	Mypop
ENSMUSG00000025486	861.025	0.412688	0.115829	3.5629	0.000366777	0.00310313	Sirt3
ENSMUSG00000022160	1686.75	0.412561	0.157363	2.62171	0.00874899	0.0379997	Mettl3
ENSMUSG00000026810	1653.39	0.412518	0.0856494	4.81635	1.46e-06	3.85e-05	Dpm2
ENSMUSG00000023991	4873.07	0.412447	0.0982387	4.19842	2.69e-05	0.000387473	Foxp4
ENSMUSG00000041453	59483.6	0.41182	0.114306	3.60278	0.000314834	0.00274194	Rpl21
ENSMUSG00000038903	398.337	0.411611	0.117882	3.4917	0.00047995	0.00383218	Ccdc68
ENSMUSG00000027227	8032.7	0.410927	0.129578	3.17128	0.00151766	0.0095819	Sord
ENSMUSG00000020163	4117.97	0.410923	0.125422	3.27632	0.00105169	0.00716039	Uqcr11
ENSMUSG00000028070	3551.37	0.410493	0.0815731	5.03221	4.85e-07	1.6e-05	Naxe
ENSMUSG00000034892	28340.8	0.410435	0.122847	3.34103	0.000834694	0.00596861	Rps29
ENSMUSG00000023911	187.623	0.410242	0.141917	2.89072	0.00384359	0.0198717	Flywch2
ENSMUSG00000040767	618.214	0.4098	0.116476	3.51833	0.000434274	0.00354472	Snrnp25
ENSMUSG00000045316	1205.49	0.409394	0.0811268	5.04635	4.5e-07	1.53e-05	Fahd1
ENSMUSG00000006057	4407.8	0.408507	0.123265	3.31405	0.000919542	0.0064368	Atp5g1
ENSMUSG00000033256	355.22	0.408385	0.131164	3.11354	0.00184859	0.0112687	Shf
ENSMUSG00000028766	13624	0.408344	0.139417	2.92893	0.0034013	0.0180196	Alpl
ENSMUSG00000027523	45056.7	0.408291	0.0946067	4.31567	1.59e-05	0.000254258	Gnas
ENSMUSG00000040429	299.313	0.408163	0.132912	3.07092	0.00213399	0.0125237	Mterf1a
ENSMUSG00000019505	64797.8	0.408068	0.0726524	5.61672	1.95e-08	1.21e-06	Ubb
ENSMUSG00000015478	3472.07	0.407721	0.0964571	4.22697	2.37e-05	0.00034945	Rnf5
ENSMUSG00000041629	2403.15	0.407458	0.0933216	4.36617	1.26e-05	0.000209728	Fam104a
ENSMUSG00000028786	1472.62	0.407407	0.128503	3.1704	0.0015223	0.00960518	Tmem54
ENSMUSG00000049299	1678.76	0.407112	0.0845293	4.81622	1.46e-06	3.85e-05	Trappc1
ENSMUSG00000035047	1656.31	0.406985	0.162056	2.51138	0.0120259	0.0486565	Kri1
ENSMUSG00000100755	34968.5	0.406367	0.112199	3.62184	0.000292518	0.00258445	Rps23-ps1
ENSMUSG00000022574	1352.08	0.405842	0.122925	3.30154	0.00096155	0.00668211	Naprt
ENSMUSG00000032330	5215.04	0.405826	0.0929235	4.36731	1.26e-05	0.000209332	Cox7a2
ENSMUSG00000014294	4029.48	0.405664	0.116177	3.49178	0.000479815	0.00383218	Ndufa2
ENSMUSG00000069744	5056.17	0.405196	0.103499	3.91497	9.04e-05	0.00102311	Psmb3
ENSMUSG00000055401	2469.76	0.405191	0.0825542	4.90818	9.19e-07	2.66e-05	Fbxo6
ENSMUSG00000064030	1118.05	0.405126	0.107116	3.78211	0.000155503	0.00155218	Pym1
ENSMUSG00000070031	1068.21	0.404998	0.152395	2.65755	0.00787101	0.0350939	Sp140
ENSMUSG00000024387	4241.27	0.404948	0.0981441	4.12605	3.69e-05	0.000502857	Csnk2b
ENSMUSG00000026589	612.559	0.404578	0.161502	2.5051	0.0122417	0.049391	Sec16b
ENSMUSG00000039221	5567.41	0.404151	0.11547	3.50006	0.000465147	0.00374665	Rpl22l1
ENSMUSG00000042992	834.215	0.404114	0.109858	3.6785	0.00023461	0.00218388	Borcs5
ENSMUSG00000039680	1712.84	0.403751	0.117831	3.42653	0.000611352	0.00466135	Mrps6
ENSMUSG00000025584	1448.85	0.403419	0.114978	3.50867	0.000450355	0.00364059	Pde8a
ENSMUSG00000050295	1985.96	0.402349	0.113243	3.55298	0.000380892	0.00319705	Foxc1
ENSMUSG00000018286	7068.72	0.401968	0.0945214	4.25267	2.11e-05	0.000318713	Psmb6
ENSMUSG00000042682	5055.86	0.401742	0.0928852	4.32515	1.52e-05	0.000245559	Selenok
ENSMUSG00000051483	5059.57	0.401699	0.0978449	4.10547	4.03e-05	0.000539674	Cbr1
ENSMUSG00000036002	2077.17	0.401326	0.134401	2.98605	0.00282611	0.0156426	Fam214b
ENSMUSG00000028861	1730.85	0.400561	0.0918935	4.35897	1.31e-05	0.000215159	Mrps15
ENSMUSG00000039450	1949.22	0.400239	0.118447	3.37904	0.000727383	0.00533246	Dcxr
ENSMUSG00000087260	2299.79	0.400216	0.0877227	4.56228	5.06e-06	0.000101569	Lamtor5
ENSMUSG00000035024	1287.44	0.400071	0.137249	2.91492	0.00355777	0.0187059	Ncapd3
ENSMUSG00000024132	4978.23	0.400017	0.104339	3.83381	0.000126174	0.00131788	Eci1
ENSMUSG00000023170	1689.27	0.400016	0.129321	3.0932	0.00198013	0.0118449	Gps2
ENSMUSG00000033323	1311.55	0.399873	0.108409	3.68855	0.000225533	0.00211207	Ctdp1
ENSMUSG00000041881	5166.08	0.39948	0.105951	3.77042	0.00016297	0.00161472	Ndufa7
ENSMUSG00000036114	883.293	0.399399	0.0891176	4.48171	7.4e-06	0.000137285	Rpp25l
ENSMUSG00000001943	14701.7	0.398925	0.130185	3.06428	0.00218193	0.0127456	Vsig2
ENSMUSG00000062647	46377.1	0.398767	0.0887675	4.49227	7.05e-06	0.000132229	Rpl7a
ENSMUSG00000000740	72133.9	0.398465	0.101299	3.93353	8.37e-05	0.000962857	Rpl13
ENSMUSG00000042737	1116.67	0.398356	0.103709	3.8411	0.000122483	0.00128697	Dpm3
ENSMUSG00000038059	817.244	0.39833	0.157947	2.52191	0.0116718	0.047558	Smim3
ENSMUSG00000091537	4924.32	0.398239	0.113752	3.50093	0.000463644	0.00373603	Tma7
ENSMUSG00000024055	1666.92	0.397156	0.141749	2.80183	0.0050813	0.0249886	Cyp4f13
ENSMUSG00000086427	2541.63	0.396904	0.104697	3.79098	0.000150057	0.00150978	Hoxa11os
ENSMUSG00000028062	4230.33	0.396709	0.0987407	4.01768	5.88e-05	0.000731235	Lamtor2
ENSMUSG00000031231	5677.98	0.396659	0.107899	3.6762	0.000236735	0.00219998	Cox7b
ENSMUSG00000006335	799.126	0.396644	0.0789916	5.02134	5.13e-07	1.65e-05	Tfpt
ENSMUSG00000039914	1105.64	0.396347	0.145516	2.72374	0.00645469	0.0300712	Coq10a
ENSMUSG00000050732	8391.6	0.396169	0.105632	3.75048	0.000176495	0.00172581	Vamp8
ENSMUSG00000026171	1506.31	0.396166	0.0874976	4.52774	5.96e-06	0.000116311	Rnf25
ENSMUSG00000033475	3816.3	0.395816	0.111427	3.55223	0.000381983	0.00320487	Tomm6
ENSMUSG00000027752	796.676	0.395541	0.119051	3.32244	0.000892337	0.00628127	Exosc8
ENSMUSG00000024818	918.952	0.395513	0.132129	2.99339	0.00275895	0.0153382	Slc25a45
ENSMUSG00000030590	2152.04	0.395427	0.114541	3.45227	0.000555887	0.00429885	Fam98c
ENSMUSG00000010607	1274.82	0.395282	0.110181	3.58756	0.000333781	0.00287466	Pigyl
ENSMUSG00000083380	2037.41	0.395269	0.132742	2.97773	0.00290388	0.0159765	Ndufb4c
ENSMUSG00000017404	68735.5	0.395047	0.111614	3.53939	0.000401057	0.00333712	Rpl19
ENSMUSG00000038422	342.413	0.394979	0.139736	2.82662	0.00470427	0.023455	Hdhd3
ENSMUSG00000091803	1519.48	0.394887	0.0965438	4.09024	4.31e-05	0.000571735	Cox16
ENSMUSG00000025868	3118.9	0.39484	0.11074	3.56547	0.000363203	0.00307806	Higd2a
ENSMUSG00000001158	1998.78	0.394408	0.108731	3.62738	0.000286315	0.00254638	Snrnp27
ENSMUSG00000003299	2272.89	0.394196	0.0798026	4.93964	7.83e-07	2.36e-05	Mrpl4
ENSMUSG00000047248	2103.83	0.393446	0.146365	2.68811	0.00718569	0.0327409	C2cd3
ENSMUSG00000045435	677.251	0.393405	0.0910411	4.32118	1.55e-05	0.000249022	Tmem60
ENSMUSG00000034192	1010.17	0.393173	0.111716	3.51941	0.000432514	0.00353322	Lsm3
ENSMUSG00000050174	304.879	0.392433	0.133338	2.94315	0.00324893	0.0173906	Nudt6
ENSMUSG00000066442	464.646	0.392258	0.120954	3.24303	0.00118266	0.00785827	Mthfs
ENSMUSG00000041571	10873.1	0.392203	0.0987741	3.9707	7.17e-05	0.000856236	Selenow
ENSMUSG00000041132	1134.2	0.391704	0.15579	2.51432	0.0119264	0.0483314	N4bp2l1
ENSMUSG00000059772	1276.43	0.391525	0.103689	3.77597	0.000159386	0.00158544	Slx1b
ENSMUSG00000057594	670.959	0.391157	0.0861102	4.54252	5.56e-06	0.000109719	Arl16
ENSMUSG00000031266	1075.11	0.390703	0.132037	2.95903	0.00308605	0.0167276	Gla
ENSMUSG00000030946	854.391	0.390701	0.14661	2.66489	0.00770133	0.034484	Lhpp
ENSMUSG00000010406	2840.21	0.390257	0.126443	3.08642	0.0020258	0.012037	Mrpl52
ENSMUSG00000055850	8657.47	0.39008	0.0969029	4.02548	5.69e-05	0.000713513	Rnf181
ENSMUSG00000044533	81594.9	0.390073	0.0915018	4.26301	2.02e-05	0.000306543	Rps2
ENSMUSG00000004567	1910.33	0.389996	0.152761	2.55299	0.0106803	0.0444253	Mcoln1
ENSMUSG00000021243	1801.56	0.389854	0.0891935	4.37088	1.24e-05	0.000206617	Fcf1
ENSMUSG00000024099	6092.52	0.389809	0.103714	3.7585	0.000170936	0.00167961	Ndufv2
ENSMUSG00000010538	103.674	0.389567	0.149513	2.60558	0.00917186	0.0394574	Tsacc
ENSMUSG00000024158	2647.04	0.389387	0.0929324	4.19	2.79e-05	0.000400123	Hagh
ENSMUSG00000040771	1937.44	0.389353	0.104559	3.72376	0.000196278	0.00188451	Oard1
ENSMUSG00000079334	1897.87	0.389053	0.127138	3.06009	0.00221273	0.0128807	Naa80
ENSMUSG00000021040	1377.76	0.388793	0.108322	3.58924	0.000331641	0.00285881	Slirp
ENSMUSG00000032717	703.893	0.388736	0.133431	2.91338	0.00357543	0.0187694	Mdfi
ENSMUSG00000030611	848.716	0.388608	0.120828	3.21621	0.00129897	0.00849942	Mrps11
ENSMUSG00000062070	8913.42	0.388401	0.106544	3.64543	0.00026694	0.00241863	Pgk1
ENSMUSG00000031158	1608.33	0.388122	0.125416	3.09467	0.0019703	0.0118049	Timm17b
ENSMUSG00000059534	7623.07	0.387667	0.115238	3.36406	0.000768059	0.00558394	Uqcr10
ENSMUSG00000052926	1747.02	0.387375	0.133487	2.90196	0.00370833	0.0193326	Rnaseh2a
ENSMUSG00000003873	2660.44	0.387237	0.112152	3.45279	0.000554824	0.00429723	Bax
ENSMUSG00000050628	4442.24	0.386774	0.109231	3.54088	0.000398795	0.00332104	Ubald2
ENSMUSG00000020107	3159.25	0.386344	0.0969358	3.98557	6.73e-05	0.000811899	Anapc16
ENSMUSG00000025825	5852.02	0.386288	0.0994753	3.88326	0.000103067	0.00112641	Iscu
ENSMUSG00000045502	670.452	0.385951	0.139619	2.76432	0.00570419	0.0273349	Hcar2
ENSMUSG00000073411	42302.6	0.385824	0.152175	2.5354	0.011232	0.0461367	H2-D1
ENSMUSG00000032298	688.289	0.385797	0.0980938	3.93294	8.39e-05	0.000964351	Neil1
ENSMUSG00000026627	412.506	0.385662	0.0975368	3.95402	7.68e-05	0.000903058	Pacc1
ENSMUSG00000051439	1020.46	0.385589	0.108037	3.56906	0.000358264	0.00304774	Cd14
ENSMUSG00000025213	623.794	0.385061	0.0940778	4.09301	4.26e-05	0.000566808	Kazald1
ENSMUSG00000045438	1085.08	0.38486	0.139263	2.76354	0.00571772	0.0273834	Cox19
ENSMUSG00000078765	1125.58	0.384814	0.093134	4.13183	3.6e-05	0.000493055	U2af1l4
ENSMUSG00000071711	4525.08	0.384791	0.0979027	3.93034	8.48e-05	0.000972032	Mpst
ENSMUSG00000029723	6477.23	0.384703	0.101708	3.78241	0.000155317	0.00155109	Tsc22d4
ENSMUSG00000026895	3574.89	0.384114	0.104419	3.67859	0.000234526	0.00218388	Ndufa8
ENSMUSG00000092607	1071.11	0.38407	0.0996703	3.8534	0.000116488	0.00123807	Scnm1
ENSMUSG00000033940	6530.91	0.383815	0.0850253	4.51413	6.36e-06	0.000122028	Brk1
ENSMUSG00000020857	9331.46	0.383621	0.127607	3.00626	0.00264481	0.0148511	Nme2
ENSMUSG00000032766	1367.2	0.383362	0.108427	3.53568	0.000406725	0.00337175	Gng11
ENSMUSG00000010358	1780.7	0.383138	0.0861644	4.44659	8.72e-06	0.000156758	Ifi35
ENSMUSG00000026096	724.023	0.382975	0.0925854	4.13645	3.53e-05	0.00048488	Osgepl1
ENSMUSG00000038859	1730.5	0.38294	0.13182	2.90502	0.00367226	0.0191778	Baiap2l1
ENSMUSG00000035473	975.542	0.382421	0.106102	3.60429	0.000313008	0.00272839	Galm
ENSMUSG00000030652	1988.48	0.381841	0.10217	3.73731	0.000186	0.00180147	Coq7
ENSMUSG00000020707	544.733	0.38177	0.142429	2.68042	0.00735299	0.0333224	Rnf135
ENSMUSG00000108414	1113.68	0.38131	0.133945	2.84678	0.00441645	0.0222846	Snhg1
ENSMUSG00000045348	395.217	0.381063	0.145202	2.62436	0.00868113	0.0377863	Nyap1
ENSMUSG00000007721	3063.07	0.381057	0.100429	3.79428	0.000148074	0.00149431	Ccdc124
ENSMUSG00000006941	2097.23	0.3808	0.107924	3.52842	0.00041805	0.00344439	Eif1b
ENSMUSG00000020485	1828.43	0.380798	0.0987159	3.85752	0.000114545	0.0012201	Supt4a
ENSMUSG00000031169	989.661	0.380654	0.134353	2.83323	0.00460797	0.0230834	Porcn
ENSMUSG00000025792	6977.34	0.38038	0.134566	2.82672	0.00470276	0.0234533	Slc25a10
ENSMUSG00000025135	2629.65	0.380196	0.0848748	4.4795	7.48e-06	0.00013846	Anapc11
ENSMUSG00000038010	231.779	0.37964	0.150004	2.53086	0.0113783	0.0465925	Ccdc138
ENSMUSG00000036372	1712.48	0.379515	0.104491	3.63202	0.000281211	0.00251319	Tmem258
ENSMUSG00000025731	1615.79	0.379087	0.11837	3.20256	0.00136214	0.00881797	Mettl26
ENSMUSG00000020669	2606.59	0.378757	0.131128	2.88846	0.00387134	0.0199998	Sh3yl1
ENSMUSG00000051431	881.261	0.378549	0.137596	2.75117	0.00593822	0.0282514	Gpr87
ENSMUSG00000078695	1462.04	0.378524	0.128153	2.95369	0.00313995	0.0169423	Cisd3
ENSMUSG00000047557	1178.27	0.378228	0.0911225	4.15076	3.31e-05	0.000462152	Lxn
ENSMUSG00000014980	718.593	0.378193	0.0806684	4.68824	2.76e-06	6.29e-05	Tsen15
ENSMUSG00000034566	10164.9	0.378111	0.0965037	3.9181	8.92e-05	0.00101219	Atp5h
ENSMUSG00000104960	1643.26	0.377745	0.120052	3.14651	0.0016523	0.0102616	Snhg8
ENSMUSG00000029465	8245.75	0.377739	0.0833696	4.5309	5.87e-06	0.000114919	Arpc3
ENSMUSG00000053768	4155.84	0.377548	0.0848125	4.45157	8.52e-06	0.000153826	Chchd3
ENSMUSG00000019659	2835.41	0.377539	0.102945	3.6674	0.000245031	0.00225588	Ccdc12
ENSMUSG00000034957	5099.92	0.377264	0.130735	2.88572	0.00390524	0.0201285	Cebpa
ENSMUSG00000055128	903.073	0.377139	0.124455	3.03031	0.00244302	0.0139355	Cgrrf1
ENSMUSG00000093661	2886.93	0.377091	0.124922	3.0186	0.00253947	0.0143436	Eif4e3
ENSMUSG00000035919	1033.61	0.376987	0.0931987	4.04498	5.23e-05	0.000665343	Bbs9
ENSMUSG00000022956	7029.7	0.376939	0.0939027	4.01415	5.97e-05	0.000739907	Atp5o
ENSMUSG00000024194	1981.35	0.376829	0.0746518	5.04781	4.47e-07	1.52e-05	Cuta
ENSMUSG00000015474	1941.59	0.37653	0.0598398	6.29229	3.13e-10	4.81e-08	Ppt2
ENSMUSG00000026239	1772.03	0.376453	0.0851644	4.42031	9.86e-06	0.000173023	Pde6d
ENSMUSG00000028998	4315.48	0.376176	0.106402	3.53542	0.000407133	0.00337375	Tomm7
ENSMUSG00000040048	5316.93	0.376077	0.112485	3.34335	0.000827723	0.00592406	Ndufb10
ENSMUSG00000052369	3297.29	0.375589	0.088239	4.2565	2.08e-05	0.000314025	Tmem106c
ENSMUSG00000021025	2802.09	0.374974	0.119359	3.14157	0.00168047	0.0104205	Nfkbia
ENSMUSG00000018585	6273.59	0.374956	0.129523	2.8949	0.00379274	0.0196896	Atox1
ENSMUSG00000038797	531.597	0.37487	0.118946	3.15161	0.00162375	0.0101139	Zscan2
ENSMUSG00000003444	728.525	0.37478	0.118855	3.15326	0.0016146	0.0100678	Med29
ENSMUSG00000079641	22067.9	0.374642	0.112585	3.32763	0.000875885	0.00619575	Rpl39
ENSMUSG00000038302	701.695	0.37458	0.0930188	4.02693	5.65e-05	0.000709994	Afg1l
ENSMUSG00000040562	4309.77	0.374506	0.0745024	5.02677	4.99e-07	1.62e-05	Gstm2
ENSMUSG00000061118	1294.86	0.373971	0.0709537	5.27064	1.36e-07	5.74e-06	Dnajc30
ENSMUSG00000027552	592.788	0.373707	0.0856198	4.36472	1.27e-05	0.000210603	E2f5
ENSMUSG00000030322	300.918	0.373539	0.143966	2.59463	0.00946921	0.0404714	Mbd4
ENSMUSG00000042106	248.358	0.372777	0.141958	2.62597	0.00864015	0.0376812	Inka1
ENSMUSG00000009563	1767.92	0.372552	0.101376	3.67495	0.000237892	0.00220752	Tor2a
ENSMUSG00000038954	891.381	0.371946	0.111473	3.33664	0.000847984	0.00604721	Supt3
ENSMUSG00000028066	631.375	0.371827	0.144437	2.57431	0.0100439	0.0423817	Pmf1
ENSMUSG00000009076	2026.33	0.371819	0.112772	3.29708	0.000976967	0.00675706	Zmat5
ENSMUSG00000071415	52170.5	0.371622	0.117677	3.15798	0.00158869	0.00994619	Rpl23
ENSMUSG00000029089	509.693	0.371426	0.0960311	3.86776	0.000109838	0.00118372	Pacrgl
ENSMUSG00000030431	942.862	0.371214	0.148401	2.50143	0.0123694	0.0497864	Tmem238
ENSMUSG00000073471	2060.8	0.371195	0.110626	3.35539	0.000792532	0.00573085	Rsph3a
ENSMUSG00000056116	6914.08	0.371083	0.133089	2.78823	0.00529965	0.0258417	H2-T22
ENSMUSG00000021371	1328.71	0.370984	0.133291	2.78327	0.00538146	0.0261583	Mcur1
ENSMUSG00000040746	3982.15	0.370409	0.108503	3.4138	0.000640628	0.00483724	Rnf167
ENSMUSG00000061046	1534.89	0.370271	0.0911957	4.06018	4.9e-05	0.000633468	Haghl
ENSMUSG00000005575	4913.91	0.370089	0.0950406	3.894	9.86e-05	0.0010883	Ube2m
ENSMUSG00000019362	3688.64	0.369868	0.0922951	4.00745	6.14e-05	0.000756527	D8Ertd738e
ENSMUSG00000090258	2478.1	0.369846	0.0969628	3.81431	0.000136564	0.00140632	Churc1
ENSMUSG00000074129	100606	0.369825	0.124241	2.97668	0.00291388	0.0160097	Rpl13a
ENSMUSG00000030284	5611	0.369662	0.141288	2.61637	0.00888692	0.0384661	Creld1
ENSMUSG00000110949	774.056	0.36947	0.125619	2.94119	0.00326956	0.0174697	Nudt8
ENSMUSG00000051403	6701.82	0.369397	0.0832756	4.43583	9.17e-06	0.00016314	Ppp1r37
ENSMUSG00000029176	3251.45	0.369355	0.119034	3.10293	0.00191615	0.0115688	Anapc4
ENSMUSG00000015149	4398.8	0.36924	0.0818991	4.50847	6.53e-06	0.00012473	Sirt2
ENSMUSG00000049960	1443.91	0.36921	0.0961982	3.83801	0.000124036	0.00129854	Mrps16
ENSMUSG00000061104	6744.92	0.368942	0.0893577	4.12882	3.65e-05	0.000498201	Sap18b
ENSMUSG00000025050	1404.15	0.368936	0.109044	3.38338	0.000715997	0.00526816	Pcgf6
ENSMUSG00000039069	1064.33	0.368906	0.0768101	4.80283	1.56e-06	4.06e-05	Mtg2
ENSMUSG00000073982	1615.4	0.368876	0.0972618	3.7926	0.000149076	0.00150216	Rhog
ENSMUSG00000028556	6231.58	0.368747	0.112462	3.27885	0.0010423	0.00711076	Dock7
ENSMUSG00000063838	3689.7	0.368186	0.13307	2.76686	0.00565989	0.0271645	Cdc42ep5
ENSMUSG00000039568	3903.56	0.36778	0.116575	3.15489	0.00160561	0.0100337	Ubald1
ENSMUSG00000005378	1390.54	0.367769	0.104502	3.51926	0.000432745	0.00353367	Bud23
ENSMUSG00000024906	994.942	0.367677	0.129838	2.83182	0.00462837	0.023151	Mus81
ENSMUSG00000065990	2810.29	0.367567	0.102928	3.57112	0.000355454	0.00302895	Aurkaip1
ENSMUSG00000022546	3609.68	0.367529	0.14406	2.55122	0.0107348	0.044569	Gpt
ENSMUSG00000028645	4629.38	0.367155	0.113662	3.23022	0.00123695	0.00817051	Slc2a1
ENSMUSG00000079427	494.259	0.367097	0.108283	3.39017	0.000698501	0.00515826	Mthfsl
ENSMUSG00000009549	5037.99	0.367088	0.0855681	4.29001	1.79e-05	0.000277609	Srp14
ENSMUSG00000011096	4218.79	0.366601	0.0803048	4.56511	4.99e-06	0.000100571	Akt1s1
ENSMUSG00000022940	2373.44	0.366552	0.0939544	3.90138	9.56e-05	0.00106552	Pigp
ENSMUSG00000023939	1987.43	0.366543	0.10557	3.47202	0.000516552	0.00407439	Mrpl14
ENSMUSG00000017778	6883.08	0.366397	0.112922	3.2447	0.00117576	0.00782533	Cox7c
ENSMUSG00000036537	224.358	0.366346	0.109085	3.35834	0.000784111	0.0056822	Rnf113a1
ENSMUSG00000058546	46072.3	0.366313	0.0965937	3.7923	0.000149256	0.00150323	Rpl23a
ENSMUSG00000018567	14106	0.365864	0.0687983	5.31792	1.05e-07	4.72e-06	Gabarap
ENSMUSG00000036856	5600.6	0.365755	0.133142	2.7471	0.00601252	0.0284905	Wnt4
ENSMUSG00000036214	683.245	0.365656	0.0900495	4.06061	4.89e-05	0.000632691	Znrd1as
ENSMUSG00000030615	1020.3	0.365637	0.100188	3.64949	0.000262762	0.0023918	Tmem126a
ENSMUSG00000071497	2340.84	0.365591	0.103128	3.54503	0.000392574	0.00327965	Nutf2-ps1
ENSMUSG00000024346	2674.95	0.365425	0.118651	3.07983	0.00207117	0.0122422	Pfdn1
ENSMUSG00000031059	6144.88	0.365305	0.078004	4.68316	2.82e-06	6.41e-05	Ndufb11
ENSMUSG00000089832	1847.3	0.364961	0.119111	3.06405	0.0021836	0.0127517	Shkbp1
ENSMUSG00000040525	2178.16	0.364797	0.128818	2.83188	0.00462747	0.023151	Cblc
ENSMUSG00000052456	2912.5	0.364795	0.0677442	5.38489	7.25e-08	3.52e-06	Get3
ENSMUSG00000020775	2329.58	0.364731	0.0802271	4.54624	5.46e-06	0.000108223	Mrpl38
ENSMUSG00000024007	1537.47	0.364225	0.109062	3.33962	0.000838944	0.00598966	Ppil1
ENSMUSG00000024661	76155.1	0.364079	0.104226	3.49316	0.00047734	0.00381739	Fth1
ENSMUSG00000068250	779.965	0.36388	0.119549	3.04378	0.00233627	0.0134139	Amn1
ENSMUSG00000034254	5565.3	0.363052	0.0803467	4.51856	6.23e-06	0.000120263	Agpat1
ENSMUSG00000024824	626.141	0.362123	0.0847846	4.2711	1.95e-05	0.000298431	Rad9a
ENSMUSG00000025351	25717.4	0.362016	0.122407	2.95748	0.00310169	0.0167988	Cd63
ENSMUSG00000002804	1674.6	0.361561	0.116707	3.09802	0.00194819	0.0117122	Nudt14
ENSMUSG00000003762	1568.13	0.361465	0.0958741	3.77021	0.000163111	0.00161509	Coq8b
ENSMUSG00000026664	8234.87	0.360903	0.0937716	3.84874	0.000118727	0.00125799	Phyh
ENSMUSG00000064307	591.143	0.360056	0.13933	2.58419	0.00976073	0.0413774	Lrrc51
ENSMUSG00000024414	1509.73	0.360005	0.0977019	3.68473	0.00022895	0.00213909	Mrpl27
ENSMUSG00000036860	981.549	0.359841	0.104245	3.45189	0.000556679	0.00430288	Mrpl55
ENSMUSG00000027937	2134.84	0.359697	0.0763259	4.71265	2.45e-06	5.76e-05	Jtb
ENSMUSG00000031723	759.513	0.359546	0.0992606	3.62224	0.000292066	0.00258271	Txnl4b
ENSMUSG00000046096	1616.52	0.359151	0.0909992	3.94675	7.92e-05	0.000922302	Mosmo
ENSMUSG00000025204	5588.65	0.359053	0.136101	2.63815	0.00833606	0.0366405	Ndufb8
ENSMUSG00000032091	768.064	0.358966	0.140757	2.55026	0.0107644	0.0446644	Tmprss4
ENSMUSG00000057531	1899.95	0.358769	0.0580346	6.18199	6.33e-10	8.02e-08	Dtnbp1
ENSMUSG00000014554	1778.05	0.358605	0.081542	4.39779	1.09e-05	0.000188207	Dguok
ENSMUSG00000032892	673.094	0.358572	0.108076	3.31778	0.000907367	0.00636705	Rangrf
ENSMUSG00000074922	637.023	0.358506	0.0939573	3.81562	0.000135841	0.00139959	Fam122a
ENSMUSG00000027954	2121.4	0.358325	0.0943831	3.7965	0.000146754	0.00148619	Efna1
ENSMUSG00000054474	520.963	0.35798	0.117437	3.04827	0.0023016	0.0132715	Thnsl2
ENSMUSG00000046516	3122.83	0.357818	0.107252	3.33623	0.000849238	0.00605295	Cox17
ENSMUSG00000036315	1011.8	0.357816	0.0845513	4.23194	2.32e-05	0.000343227	Znrd1
ENSMUSG00000035504	4784.18	0.357527	0.134764	2.65299	0.00797818	0.0354306	Reep6
ENSMUSG00000047407	3490.83	0.357131	0.074106	4.8192	1.44e-06	3.82e-05	Tgif1
ENSMUSG00000029454	1893.3	0.356955	0.121485	2.93826	0.00330062	0.0176019	Mapkapk5
ENSMUSG00000059355	2625.17	0.356889	0.0791967	4.50635	6.6e-06	0.000125731	Wdr83os
ENSMUSG00000058173	863.153	0.356523	0.12312	2.89574	0.00378263	0.0196574	Smco4
ENSMUSG00000037022	1211.93	0.35639	0.0942151	3.78273	0.000155118	0.00154987	Mmaa
ENSMUSG00000029923	581.124	0.356301	0.134285	2.65331	0.00797071	0.0354053	Rab19
ENSMUSG00000031832	1126.25	0.355716	0.132945	2.67566	0.00745829	0.0336408	Taf1c
ENSMUSG00000023277	1066.36	0.35544	0.0839935	4.23175	2.32e-05	0.000343227	Twf2
ENSMUSG00000031728	866.474	0.355179	0.0726088	4.89168	1e-06	2.82e-05	Zfp821
ENSMUSG00000042195	611.157	0.35472	0.134059	2.64601	0.00814474	0.0359958	Slc35f2
ENSMUSG00000062646	1434.77	0.354571	0.124025	2.85887	0.00425156	0.0215877	Ganc
ENSMUSG00000021876	11368.9	0.354448	0.0907495	3.90579	9.39e-05	0.00105154	Rnase4
ENSMUSG00000073435	1087.77	0.354424	0.118119	3.00056	0.00269482	0.0150648	Nme3
ENSMUSG00000018659	1951.05	0.354228	0.0691151	5.12519	2.97e-07	1.09e-05	Pnpo
ENSMUSG00000032316	3784.76	0.353703	0.0907534	3.89741	9.72e-05	0.00107896	Clk3
ENSMUSG00000024381	5884.75	0.3536	0.138318	2.55642	0.0105754	0.0440981	Bin1
ENSMUSG00000053898	9754.82	0.353464	0.0922149	3.83305	0.000126565	0.00132091	Ech1
ENSMUSG00000029642	6455.61	0.353308	0.0846763	4.17245	3.01e-05	0.000427064	Polr1d
ENSMUSG00000050608	3905.94	0.353178	0.111207	3.17585	0.00149396	0.00947681	Micos10
ENSMUSG00000046573	612.003	0.353093	0.0990035	3.56647	0.000361825	0.00307414	Lyrm4
ENSMUSG00000018648	397.379	0.35307	0.128869	2.73975	0.00614855	0.0289575	Dusp14
ENSMUSG00000063882	10374.7	0.353042	0.0983553	3.58945	0.000331373	0.0028588	Uqcrh
ENSMUSG00000050621	49531.7	0.352987	0.115939	3.04458	0.00233006	0.0134012	Rps27rt
ENSMUSG00000016503	2307.92	0.352137	0.0752086	4.68214	2.84e-06	6.43e-05	Gtf3a
ENSMUSG00000025138	3487.32	0.351989	0.118496	2.97048	0.00297338	0.0162745	Sirt7
ENSMUSG00000022621	565.771	0.351764	0.0907407	3.87659	0.000105931	0.00115042	Rabl2
ENSMUSG00000035521	1840.74	0.351621	0.0694083	5.06598	4.06e-07	1.4e-05	Gnptg
ENSMUSG00000079316	2353.9	0.351495	0.0721426	4.87222	1.1e-06	3.06e-05	Rab9
ENSMUSG00000019718	600.611	0.351414	0.0899593	3.90637	9.37e-05	0.00105017	L3hypdh
ENSMUSG00000032633	2296.56	0.351413	0.11274	3.11703	0.00182682	0.0111699	Flcn
ENSMUSG00000092417	661.402	0.35095	0.0954155	3.67813	0.000234954	0.00218607	Gpank1
ENSMUSG00000029376	968.024	0.350829	0.0942309	3.72308	0.000196805	0.00188777	Mthfd2l
ENSMUSG00000022108	82393.4	0.350777	0.0821772	4.26855	1.97e-05	0.000301334	Itm2b
ENSMUSG00000053279	4737.82	0.350275	0.132786	2.63788	0.00834252	0.0366529	Aldh1a1
ENSMUSG00000026279	2212.11	0.350189	0.105364	3.32361	0.000888619	0.00625947	Thap4
ENSMUSG00000027131	2688.09	0.349898	0.0838454	4.17313	3e-05	0.000426388	Emc4
ENSMUSG00000060376	5618.89	0.349826	0.0888545	3.93707	8.25e-05	0.000952596	Bckdha
ENSMUSG00000022216	5116.29	0.349789	0.103477	3.38035	0.000723939	0.00531689	Psme1
ENSMUSG00000078348	1889.02	0.349643	0.0906148	3.85856	0.000114057	0.00121792	Sf3b5
ENSMUSG00000051989	1113.27	0.349393	0.113607	3.07546	0.00210181	0.0123853	Smim11
ENSMUSG00000020877	703.039	0.349241	0.108404	3.22167	0.00127444	0.00838244	Scrn2
ENSMUSG00000029726	3010.02	0.348934	0.0803963	4.34018	1.42e-05	0.000231567	Mepce
ENSMUSG00000115987	4594.4	0.348847	0.0823771	4.23475	2.29e-05	0.000339797	Vps28
ENSMUSG00000032526	527.957	0.348766	0.122681	2.84286	0.00447111	0.0225266	Ss18l2
ENSMUSG00000019710	4584.79	0.348689	0.0869483	4.0103	6.06e-05	0.000750574	Mrpl24
ENSMUSG00000002015	8885.24	0.348576	0.0753987	4.62311	3.78e-06	8.05e-05	Bcap31
ENSMUSG00000050188	769.287	0.348268	0.0753291	4.62329	3.78e-06	8.05e-05	Lsm10
ENSMUSG00000097195	642.333	0.348247	0.133275	2.613	0.00897516	0.038792	Snhg5
ENSMUSG00000032288	2625.96	0.348178	0.0968224	3.59605	0.000323084	0.00280048	Imp3
ENSMUSG00000003269	2643.5	0.347995	0.0707135	4.92119	8.6e-07	2.53e-05	Cyth2
ENSMUSG00000056498	7102.68	0.347922	0.135127	2.57478	0.0100304	0.0423424	Tmem154
ENSMUSG00000054428	5170.68	0.347761	0.106061	3.27889	0.00104216	0.00711076	Atpif1
ENSMUSG00000024914	6629.74	0.347732	0.11447	3.03776	0.00238345	0.0136382	Drap1
ENSMUSG00000022420	1421.97	0.347707	0.0785568	4.42619	9.59e-06	0.000169556	Dnal4
ENSMUSG00000027384	570.021	0.347674	0.105289	3.3021	0.000959651	0.00667582	Ndufaf5
ENSMUSG00000052605	686.688	0.347585	0.111562	3.11562	0.0018356	0.0112076	Isoc2b
ENSMUSG00000033739	501.057	0.347556	0.0988469	3.5161	0.000437928	0.00356576	Fkbpl
ENSMUSG00000012405	26006.5	0.347471	0.115661	3.00422	0.00266261	0.0149303	Rpl15
ENSMUSG00000055553	2685.74	0.347429	0.0771691	4.50218	6.73e-06	0.000127634	Kxd1
ENSMUSG00000040482	859.725	0.347402	0.110506	3.14375	0.00166796	0.0103493	Dxo
ENSMUSG00000043284	1581.2	0.347116	0.0893684	3.88411	0.000102706	0.00112429	Tmem11
ENSMUSG00000005699	306.958	0.346969	0.133492	2.59918	0.0093447	0.0400566	Pard6a
ENSMUSG00000025509	7808.97	0.346936	0.111923	3.09977	0.00193674	0.011658	Pnpla2
ENSMUSG00000055762	11286.7	0.346897	0.0897653	3.86449	0.00011132	0.00119777	Eef1d
ENSMUSG00000096145	2244.66	0.346814	0.0805614	4.30497	1.67e-05	0.000263243	Vkorc1
ENSMUSG00000027935	707.938	0.346687	0.0890406	3.89358	9.88e-05	0.00108957	Rab13
ENSMUSG00000001285	1438.65	0.346464	0.111301	3.11286	0.00185281	0.0112842	Myg1
ENSMUSG00000033020	2859.74	0.346232	0.126051	2.74675	0.00601889	0.028514	Polr2f
ENSMUSG00000014551	1534.43	0.346104	0.0956803	3.61729	0.000297702	0.00262449	Mrps25
ENSMUSG00000001039	422.138	0.346088	0.120883	2.86301	0.00419641	0.0213615	B9d1
ENSMUSG00000034789	2722.93	0.345884	0.0868634	3.98193	6.84e-05	0.000820772	Rab24
ENSMUSG00000036748	2980.87	0.345781	0.0950791	3.63677	0.000276081	0.00248054	Cuedc2
ENSMUSG00000039759	931.896	0.345095	0.119067	2.89833	0.00375159	0.0195162	Thap3
ENSMUSG00000014771	1266.06	0.344742	0.0845487	4.07744	4.55e-05	0.000597825	Pdcd2
ENSMUSG00000056938	3455.01	0.344533	0.104598	3.29389	0.000988102	0.00682308	Acbd4
ENSMUSG00000093803	1817.78	0.344493	0.0960694	3.58587	0.000335953	0.00288965	Ppp2r3d
ENSMUSG00000024792	1658.42	0.343954	0.0687238	5.00488	5.59e-07	1.77e-05	Zfpl1
ENSMUSG00000043432	577.379	0.343832	0.135657	2.53456	0.0112588	0.0461739	Leng9
ENSMUSG00000022235	2593.09	0.343793	0.104638	3.28554	0.00101786	0.00697957	Cmbl
ENSMUSG00000011752	14482.1	0.343541	0.0871949	3.93992	8.15e-05	0.000943512	Pgam1
ENSMUSG00000011837	1708.18	0.343441	0.113369	3.0294	0.00245043	0.0139491	Snapc2
ENSMUSG00000021661	1681.37	0.343244	0.0566761	6.05623	1.39e-09	1.5e-07	Ankra2
ENSMUSG00000037938	728.949	0.34313	0.0992115	3.45857	0.000543047	0.00423321	Chchd5
ENSMUSG00000002279	1214.89	0.343068	0.0928537	3.69472	0.000220132	0.00207595	Lmf1
ENSMUSG00000030688	6901.79	0.34294	0.118624	2.89098	0.00384044	0.0198707	Stard10
ENSMUSG00000068328	4696.81	0.342819	0.123566	2.77439	0.0055306	0.0267102	Aup1
ENSMUSG00000026087	3086.62	0.342799	0.100749	3.40249	0.000667737	0.00499143	Mrpl30
ENSMUSG00000002768	3178.94	0.342734	0.100118	3.42329	0.000618688	0.00470506	Mea1
ENSMUSG00000003559	1049.75	0.342683	0.100958	3.39432	0.000687986	0.00510399	As3mt
ENSMUSG00000066637	387.858	0.342237	0.11223	3.04942	0.00229286	0.0132325	Ttc32
ENSMUSG00000054733	1421.83	0.342014	0.0879176	3.89017	0.000100174	0.00109962	Msra
ENSMUSG00000031770	8470.03	0.342002	0.0921465	3.7115	0.000206035	0.00196044	Herpud1
ENSMUSG00000028964	9328.52	0.341405	0.103079	3.31206	0.000926127	0.00647389	Park7
ENSMUSG00000036781	4407.25	0.340967	0.100811	3.38223	0.000718987	0.00528823	Rps27l
ENSMUSG00000041921	1102.09	0.340842	0.134643	2.53144	0.0113594	0.0465488	Metap1d
ENSMUSG00000058076	9633.82	0.340446	0.0825972	4.12176	3.76e-05	0.000508549	Sdhc
ENSMUSG00000023456	14948.4	0.340417	0.0730722	4.65864	3.18e-06	7.03e-05	Tpi1
ENSMUSG00000016495	1650.22	0.340373	0.115902	2.93674	0.00331683	0.0176603	Plgrkt
ENSMUSG00000038776	10418	0.340237	0.088128	3.86072	0.000113054	0.00121151	Ephx1
ENSMUSG00000038274	34231.6	0.33921	0.108976	3.11269	0.00185391	0.0112842	Fau
ENSMUSG00000001964	3837.56	0.338362	0.116861	2.89543	0.00378644	0.0196671	Emd
ENSMUSG00000032508	2180.9	0.336955	0.0729833	4.61687	3.9e-06	8.26e-05	Myd88
ENSMUSG00000001918	6096.58	0.33663	0.0943403	3.56826	0.000359363	0.00305451	Slc1a5
ENSMUSG00000030397	2212.34	0.336262	0.0916671	3.66829	0.000244175	0.00225068	Mark4
ENSMUSG00000040269	1000.63	0.336249	0.1317	2.55314	0.0106755	0.0444152	Mrps28
ENSMUSG00000002603	2357.11	0.336131	0.121597	2.76431	0.00570427	0.0273349	Tgfb1
ENSMUSG00000028848	746.996	0.33609	0.124271	2.70449	0.00684089	0.0314329	Gpn2
ENSMUSG00000034278	858.524	0.335974	0.118262	2.84093	0.00449827	0.0226407	Dnajc17
ENSMUSG00000024145	1016.26	0.335885	0.108295	3.10158	0.00192491	0.0116111	Pigf
ENSMUSG00000009555	3572.76	0.335598	0.0568445	5.90379	3.55e-09	3.1e-07	Cdk9
ENSMUSG00000038000	821.357	0.335246	0.0840501	3.98864	6.65e-05	0.000805788	Acd
ENSMUSG00000035278	2336.55	0.335155	0.10315	3.24921	0.00115725	0.00771995	Plekhj1
ENSMUSG00000009640	1154	0.335075	0.0754937	4.43845	9.06e-06	0.000161453	Dmap1
ENSMUSG00000032324	6535.9	0.334748	0.0752871	4.44628	8.74e-06	0.000156792	Tspan3
ENSMUSG00000061758	3025.37	0.334717	0.080866	4.13915	3.49e-05	0.000479532	Akr1b10
ENSMUSG00000070493	14996.9	0.334498	0.0898795	3.72162	0.000197947	0.00189636	Chchd2
ENSMUSG00000056459	414.982	0.333891	0.100845	3.31092	0.000929885	0.00649566	Zbtb25
ENSMUSG00000090862	29615.9	0.333774	0.0888478	3.75669	0.000172172	0.00169011	Rps13
ENSMUSG00000021018	781.173	0.333623	0.100612	3.31592	0.000913417	0.00640059	Polr2h
ENSMUSG00000026426	3338.73	0.333318	0.124486	2.67756	0.00741614	0.0334956	Arl8a
ENSMUSG00000028445	7532.4	0.333189	0.108056	3.08349	0.00204585	0.0121229	Enho
ENSMUSG00000074781	6671.49	0.332778	0.084792	3.92464	8.69e-05	0.000992104	Ube2n
ENSMUSG00000018770	12524.7	0.332516	0.0827059	4.02046	5.81e-05	0.000725263	Atp5g3
ENSMUSG00000023330	444.638	0.332435	0.105372	3.15488	0.00160565	0.0100337	Dtwd1
ENSMUSG00000045795	1373.31	0.332424	0.0872757	3.80889	0.000139592	0.00142874	Whamm
ENSMUSG00000074457	9443.96	0.332404	0.117014	2.84071	0.00450134	0.0226449	S100a16
ENSMUSG00000021607	1990.52	0.332089	0.110693	3.0001	0.00269894	0.0150831	Mrpl36
ENSMUSG00000048758	30567.8	0.331901	0.0955229	3.47457	0.000511669	0.00404537	Rpl29
ENSMUSG00000032518	88717.3	0.33167	0.108682	3.05173	0.00227524	0.0131558	Rpsa
ENSMUSG00000012483	545.948	0.331179	0.112135	2.9534	0.00314299	0.0169541	Rpa3
ENSMUSG00000035443	1242.86	0.331174	0.0935374	3.54055	0.000399298	0.00332385	Thyn1
ENSMUSG00000035215	1084.43	0.331161	0.127656	2.59417	0.00948202	0.0405003	Lsm7
ENSMUSG00000068335	936.028	0.331099	0.0870969	3.80149	0.000143826	0.00146242	Dok1
ENSMUSG00000026197	945.451	0.331019	0.0765601	4.32365	1.53e-05	0.000246836	Zfand2b
ENSMUSG00000026309	2567.24	0.33096	0.0848853	3.8989	9.66e-05	0.00107385	Ilkap
ENSMUSG00000086429	502.535	0.330761	0.132143	2.50306	0.0123124	0.0496166	Gt(ROSA)26Sor
ENSMUSG00000001962	3015.31	0.330662	0.0843156	3.92172	8.79e-05	0.0010016	Fam50a
ENSMUSG00000046605	692.825	0.33013	0.117086	2.81955	0.00480908	0.0238889	B3gntl1
ENSMUSG00000023079	1937.62	0.32996	0.115674	2.8525	0.00433763	0.0219372	Gtf2ird1
ENSMUSG00000028969	1723.49	0.329942	0.10597	3.11353	0.00184866	0.0112687	Cdk5
ENSMUSG00000051007	2167.01	0.329867	0.0964343	3.42064	0.000624739	0.00474624	Gatd1
ENSMUSG00000045268	459.13	0.329606	0.11432	2.88318	0.0039368	0.0202652	Zfp691
ENSMUSG00000063524	24638.4	0.32933	0.12378	2.6606	0.00780015	0.0348088	Eno1
ENSMUSG00000060679	1851.01	0.329315	0.0648108	5.08117	3.75e-07	1.31e-05	Mrps9
ENSMUSG00000030532	683.517	0.329265	0.120571	2.73088	0.00631663	0.0295495	Hddc3
ENSMUSG00000057137	1246.31	0.32883	0.121893	2.6977	0.00698213	0.031987	Tmem140
ENSMUSG00000020921	712.747	0.328823	0.0849275	3.87181	0.00010803	0.00116976	Tmem101
ENSMUSG00000037847	461.318	0.328642	0.103184	3.18501	0.00144746	0.00925762	Nmrk1
ENSMUSG00000044709	1729.2	0.328641	0.106521	3.08523	0.00203394	0.0120701	Gemin7
ENSMUSG00000021486	9923.57	0.328542	0.0948605	3.46342	0.000533354	0.00417263	Prelid1
ENSMUSG00000079677	1044.82	0.328441	0.118456	2.77269	0.00555958	0.0268044	Fdx2
ENSMUSG00000035342	5763.45	0.328398	0.0865426	3.79463	0.000147861	0.00149291	Lzts2
ENSMUSG00000034709	1663.31	0.328263	0.0693219	4.73534	2.19e-06	5.31e-05	Ppp1r21
ENSMUSG00000026857	1008.01	0.328034	0.102002	3.21597	0.00130007	0.00850381	Ntmt1
ENSMUSG00000074211	927.336	0.327873	0.106392	3.08174	0.00205794	0.0121874	Sdhaf1
ENSMUSG00000006356	10878.2	0.327776	0.0720323	4.5504	5.35e-06	0.000106312	Crip2
ENSMUSG00000045176	1216.54	0.327585	0.0714948	4.58193	4.61e-06	9.44e-05	Borcs6
ENSMUSG00000108591	374.051	0.327525	0.105941	3.09158	0.00199096	0.011885	Particl
ENSMUSG00000049882	479.805	0.32743	0.0851543	3.84514	0.000120482	0.00127258	Vcpkmt
ENSMUSG00000066258	800.132	0.327375	0.124531	2.62887	0.00856702	0.0374433	Trim12a
ENSMUSG00000015806	5190.43	0.327296	0.100079	3.27039	0.00107401	0.00728036	Qdpr
ENSMUSG00000038374	3202.63	0.32684	0.110287	2.96353	0.00304135	0.0165443	Rbm8a
ENSMUSG00000020018	1525.66	0.326795	0.116353	2.80864	0.00497512	0.0245684	Snrpf
ENSMUSG00000008855	6438.95	0.326475	0.122678	2.66122	0.00778571	0.0347715	Hdac5
ENSMUSG00000035890	1876.56	0.326112	0.0897031	3.63546	0.000277486	0.00248873	Rnf126
ENSMUSG00000019558	7363.38	0.325779	0.124353	2.61979	0.00879848	0.0381653	Slc6a8
ENSMUSG00000090247	2745.25	0.325512	0.123093	2.64445	0.0081824	0.0361194	Bloc1s1
ENSMUSG00000036442	1922.84	0.32535	0.0589602	5.51813	3.43e-08	1.94e-06	Thap11
ENSMUSG00000022474	3091.8	0.325131	0.0972922	3.34179	0.000832386	0.00595494	Pmm1
ENSMUSG00000003072	8232.23	0.324862	0.0836983	3.88135	0.000103879	0.00113312	Atp5d
ENSMUSG00000026946	890.678	0.324254	0.0792859	4.08967	4.32e-05	0.000571988	Nmi
ENSMUSG00000020530	5804.84	0.324006	0.0656102	4.93834	7.88e-07	2.37e-05	Ggnbp2
ENSMUSG00000022453	3219.03	0.323527	0.084691	3.82008	0.000133407	0.00137804	Naga
ENSMUSG00000053291	1849.95	0.323523	0.0660929	4.89497	9.83e-07	2.79e-05	Rab4b
ENSMUSG00000034880	1099.4	0.323504	0.0914722	3.53663	0.000405262	0.00336239	Mrpl34
ENSMUSG00000003680	461.71	0.32335	0.0972198	3.32597	0.00088111	0.00622616	Taf6l
ENSMUSG00000025893	326.957	0.323291	0.0894581	3.61388	0.000301646	0.00264568	Kbtbd3
ENSMUSG00000025034	3642.87	0.323203	0.0888296	3.63847	0.000274268	0.00246917	Trim8
ENSMUSG00000032121	553.942	0.323008	0.111733	2.89087	0.00384171	0.0198717	Tmem218
ENSMUSG00000033735	2851.07	0.322918	0.0895861	3.60456	0.000312681	0.00272784	Spr
ENSMUSG00000009406	953.633	0.322726	0.116093	2.7799	0.00543752	0.0263691	Elk1
ENSMUSG00000067071	1280.23	0.322684	0.0930072	3.46945	0.000521525	0.00410719	Hes6
ENSMUSG00000022359	1071.99	0.322631	0.101632	3.17449	0.001501	0.0095095	Wdyhv1
ENSMUSG00000029346	395.017	0.322579	0.0968911	3.32929	0.000870662	0.00616747	Srrd
ENSMUSG00000031107	325.823	0.322545	0.12407	2.59971	0.00933026	0.040007	Rbmx2
ENSMUSG00000028936	24153.4	0.322482	0.0960707	3.35671	0.000788752	0.00570557	Rpl22
ENSMUSG00000024955	4480.71	0.322343	0.0754472	4.27243	1.93e-05	0.000297227	Esrra
ENSMUSG00000025290	55017.1	0.32232	0.0876785	3.67615	0.000236776	0.00219998	Rps24
ENSMUSG00000024845	5876.19	0.322252	0.100103	3.21919	0.00128553	0.00843883	Tmem134
ENSMUSG00000066235	880.406	0.322092	0.118497	2.71813	0.00656515	0.0304786	Pomgnt2
ENSMUSG00000049489	1135.71	0.321874	0.0868475	3.7062	0.000210394	0.00199532	Ccnq
ENSMUSG00000039849	3309.81	0.321791	0.0915455	3.51509	0.000439609	0.00357524	Pcif1
ENSMUSG00000025494	787.196	0.321738	0.115981	2.77407	0.00553599	0.0267226	Sigirr
ENSMUSG00000003346	2953.7	0.32146	0.0849694	3.78325	0.000154796	0.00154742	Abhd17a
ENSMUSG00000042524	11786.1	0.321443	0.116472	2.75983	0.00578318	0.0276312	Sun2
ENSMUSG00000038236	1851.02	0.321324	0.100076	3.21081	0.00132363	0.00862712	Hoxa7
ENSMUSG00000002396	479.764	0.321243	0.125885	2.55187	0.0107147	0.0445179	Ocel1
ENSMUSG00000026385	4320.67	0.321156	0.0988113	3.2502	0.00115324	0.00770344	Dbi
ENSMUSG00000026172	796.075	0.321078	0.0864607	3.71357	0.000204354	0.00194721	Bcs1l
ENSMUSG00000024073	5925.34	0.321011	0.121997	2.63129	0.00850619	0.0372178	Birc6
ENSMUSG00000024797	2593.23	0.32036	0.110218	2.90659	0.00365391	0.0190918	Vps51
ENSMUSG00000037499	2391.47	0.320233	0.126531	2.53086	0.0113783	0.0465925	Nenf
ENSMUSG00000027215	6208.75	0.320189	0.0996734	3.21238	0.00131641	0.00859477	Cd82
ENSMUSG00000024369	2315.02	0.320057	0.118325	2.7049	0.00683241	0.031401	Nelfe
ENSMUSG00000040688	1518.62	0.320053	0.114002	2.80743	0.00499389	0.0246369	Tbl3
ENSMUSG00000020224	2482.68	0.319837	0.104025	3.07461	0.00210777	0.0124023	Llph
ENSMUSG00000059070	35975.2	0.319687	0.0924645	3.45741	0.000545404	0.00424547	Rpl18
ENSMUSG00000031851	1240.59	0.319676	0.0824439	3.8775	0.000105534	0.00114762	Ntpcr
ENSMUSG00000000759	2575.01	0.319597	0.111571	2.86452	0.00417647	0.0212955	Tubgcp3
ENSMUSG00000029310	2272.95	0.319404	0.082443	3.87424	0.000106958	0.00116007	Nudt9
ENSMUSG00000028847	3822.8	0.319308	0.073094	4.36846	1.25e-05	0.000208513	Trappc3
ENSMUSG00000020309	380.688	0.319048	0.123896	2.57512	0.0100205	0.0423096	Chac2
ENSMUSG00000019797	761.084	0.318802	0.11137	2.86256	0.00420233	0.0213863	Mtres1
ENSMUSG00000020576	2195.14	0.318721	0.119009	2.67813	0.00740344	0.0334701	Nbas
ENSMUSG00000029394	3167.26	0.318603	0.0751927	4.23715	2.26e-05	0.000337088	Cdk2ap1
ENSMUSG00000034793	3188.99	0.318573	0.0963363	3.30688	0.000943406	0.00657643	G6pc3
ENSMUSG00000044627	7100.6	0.318494	0.0844785	3.77012	0.000163168	0.00161509	Swi5
ENSMUSG00000040824	4503.81	0.31789	0.12516	2.53987	0.0110893	0.0456645	Snrpd2
ENSMUSG00000038880	2309.41	0.317795	0.0747292	4.25262	2.11e-05	0.000318713	Mrps34
ENSMUSG00000039771	1779.39	0.317284	0.0972776	3.26164	0.00110771	0.00746505	Polr2j
ENSMUSG00000068290	5034.99	0.317171	0.0705338	4.49672	6.9e-06	0.000129857	Ddrgk1
ENSMUSG00000028549	360.195	0.316951	0.11652	2.72015	0.00652526	0.0303364	Itgb3bp
ENSMUSG00000027222	1457.14	0.31677	0.0832401	3.8055	0.000141518	0.00144479	Pex16
ENSMUSG00000013539	828.159	0.316654	0.0784296	4.03743	5.4e-05	0.000681956	Tango2
ENSMUSG00000012848	58424.8	0.316628	0.102759	3.08126	0.00206124	0.0121998	Rps5
ENSMUSG00000034708	9760.37	0.316524	0.103092	3.07032	0.00213828	0.0125416	Grn
ENSMUSG00000014856	1238.69	0.316463	0.0756351	4.18407	2.86e-05	0.000408675	Tmem208
ENSMUSG00000073481	4404.18	0.316004	0.103149	3.06357	0.00218711	0.0127651	Mtarc2
ENSMUSG00000022635	2301.76	0.315917	0.102567	3.0801	0.00206934	0.0122388	Zcrb1
ENSMUSG00000026154	860.655	0.315752	0.0932742	3.3852	0.000711253	0.00524282	Sdhaf4
ENSMUSG00000058558	3633.88	0.315621	0.117806	2.67916	0.00738069	0.0334104	Rpl5
ENSMUSG00000079658	3952.48	0.315402	0.112776	2.79672	0.00516238	0.0253052	Eloc
ENSMUSG00000028608	2436.97	0.3152	0.0774541	4.0695	4.71e-05	0.00061336	Czib
ENSMUSG00000014232	1126.42	0.31516	0.086218	3.65538	0.000256802	0.00234602	Cluap1
ENSMUSG00000048277	5827.01	0.315102	0.0829448	3.79893	0.000145322	0.00147391	Syngr2
ENSMUSG00000022040	1659.63	0.314999	0.105678	2.98073	0.00287561	0.0158531	Ephx2
ENSMUSG00000061887	5286.52	0.314549	0.0706534	4.452	8.51e-06	0.000153763	Ssbp3
ENSMUSG00000002014	4809.14	0.313668	0.0905225	3.46508	0.000530064	0.00415334	Ssr4
ENSMUSG00000024516	2478.26	0.313518	0.100955	3.10553	0.00189939	0.011495	Sec11c
ENSMUSG00000034974	2255.07	0.313452	0.0744475	4.21038	2.55e-05	0.000370961	Dapk3
ENSMUSG00000055240	531.725	0.31343	0.106463	2.94403	0.00323971	0.0173505	Zfp101
ENSMUSG00000024902	1598.03	0.31335	0.0949946	3.29861	0.000971655	0.00673375	Mrpl11
ENSMUSG00000032299	1610.27	0.31304	0.0792321	3.95092	7.79e-05	0.000910589	Commd4
ENSMUSG00000028643	1036.28	0.312941	0.109084	2.86882	0.00412008	0.0210527	Svbp
ENSMUSG00000033313	358.245	0.312749	0.122558	2.55183	0.0107158	0.0445179	Fbxl8
ENSMUSG00000029918	2191.79	0.312637	0.0941258	3.32148	0.000895416	0.00629854	Mrps33
ENSMUSG00000023806	2941.38	0.312536	0.0671845	4.6519	3.29e-06	7.22e-05	Rsph3b
ENSMUSG00000021417	3394.41	0.312339	0.079076	3.94987	7.82e-05	0.000913547	Eci2
ENSMUSG00000013822	2038.13	0.312052	0.0899701	3.4684	0.000523577	0.00412012	Elof1
ENSMUSG00000040532	1139.03	0.312017	0.121363	2.57093	0.0101424	0.0426991	Abhd11
ENSMUSG00000037787	1672.61	0.311933	0.0858725	3.63252	0.00028067	0.00251058	Coa8
ENSMUSG00000029404	2358.83	0.311581	0.0775444	4.01809	5.87e-05	0.000730779	Arl6ip4
ENSMUSG00000073423	1237.84	0.31117	0.119964	2.59386	0.00949046	0.0405129	Zfp414
ENSMUSG00000035781	8401.94	0.311152	0.0829615	3.75056	0.000176438	0.00172581	R3hdm4
ENSMUSG00000047264	1331.03	0.311115	0.0769261	4.04433	5.25e-05	0.000666336	Zfp358
ENSMUSG00000024101	2035.23	0.310793	0.0756631	4.10758	4e-05	0.00053574	Washc1
ENSMUSG00000021606	3190.84	0.310476	0.10014	3.10043	0.00193242	0.0116465	Ndufs6
ENSMUSG00000032067	4121.13	0.310409	0.112623	2.75617	0.00584817	0.0279219	Pts
ENSMUSG00000029066	1967.88	0.310066	0.114188	2.71541	0.00661945	0.0306671	Mrpl20
ENSMUSG00000070520	1113.83	0.309818	0.0671511	4.61375	3.95e-06	8.33e-05	Nsmce3
ENSMUSG00000031807	3322.13	0.30973	0.105688	2.9306	0.00338304	0.0179417	Pgls
ENSMUSG00000020526	472.266	0.309262	0.12328	2.50861	0.0121206	0.0489808	Znhit3
ENSMUSG00000004610	8276.46	0.308972	0.112387	2.74917	0.00597462	0.0283934	Etfb
ENSMUSG00000063065	8774.53	0.308683	0.0731695	4.21874	2.46e-05	0.000359805	Mapk3
ENSMUSG00000017307	1315.03	0.308556	0.0867746	3.55583	0.000376791	0.00317188	Acot8
ENSMUSG00000037710	3412.55	0.308272	0.081014	3.80516	0.00014171	0.00144601	Cisd1
ENSMUSG00000029614	64020.2	0.307927	0.0847003	3.63549	0.000277451	0.00248873	Rpl6
ENSMUSG00000041429	543.409	0.307847	0.101982	3.01864	0.00253913	0.0143436	Nthl1
ENSMUSG00000035325	9718.36	0.307837	0.100922	3.05025	0.00228649	0.0132071	Sec31a
ENSMUSG00000051730	712.917	0.30769	0.0864401	3.55957	0.000371463	0.0031375	Mettl5
ENSMUSG00000022184	842.747	0.307667	0.0776828	3.96056	7.48e-05	0.000884869	Fbxo4
ENSMUSG00000004934	1575.46	0.307435	0.0808868	3.8008	0.000144229	0.00146579	Pias4
ENSMUSG00000021716	1521.26	0.307171	0.0814867	3.76958	0.00016352	0.00161778	Srek1ip1
ENSMUSG00000045160	1465.21	0.30706	0.10725	2.86303	0.00419608	0.0213615	Bola3
ENSMUSG00000055835	705.654	0.306702	0.0746273	4.10978	3.96e-05	0.000531018	Zfp1
ENSMUSG00000031783	2443.74	0.306427	0.0980333	3.12574	0.00177357	0.0109105	Polr2c
ENSMUSG00000006728	5745.17	0.306072	0.0818977	3.73726	0.00018604	0.00180147	Cdk4
ENSMUSG00000017760	6812.06	0.305983	0.0696239	4.3948	1.11e-05	0.000190022	Ctsa
ENSMUSG00000021752	489.506	0.305564	0.096709	3.15962	0.00157973	0.00989933	Kctd6
ENSMUSG00000019210	8832.27	0.305419	0.0853828	3.57706	0.000347484	0.00296731	Atp6v1e1
ENSMUSG00000031490	3103.79	0.305285	0.0874252	3.49195	0.000479508	0.00383169	Eif4ebp1
ENSMUSG00000060073	6587.47	0.304992	0.114422	2.66551	0.00768726	0.0344576	Psma3
ENSMUSG00000013593	9792.14	0.304937	0.102552	2.97347	0.00294449	0.016147	Ndufs2
ENSMUSG00000009863	5185.58	0.304767	0.0826145	3.68902	0.000225115	0.00211012	Sdhb
ENSMUSG00000045128	60253.4	0.304562	0.113655	2.6797	0.00736883	0.0333867	Rpl18a
ENSMUSG00000038717	9878.68	0.304522	0.105508	2.88624	0.00389877	0.0201003	Atp5l
ENSMUSG00000025464	1060.4	0.304379	0.114215	2.66497	0.00769963	0.034484	Paox
ENSMUSG00000052146	38637.6	0.304228	0.0989281	3.07524	0.00210334	0.0123871	Rps10
ENSMUSG00000024193	2690.29	0.304096	0.121197	2.5091	0.012104	0.0489234	Phf1
ENSMUSG00000036504	1323.64	0.304033	0.0893209	3.40383	0.000664484	0.0049782	Phpt1
ENSMUSG00000028670	3941.57	0.303806	0.0881906	3.44488	0.00057131	0.00440122	Lypla2
ENSMUSG00000024287	1699.72	0.30372	0.114637	2.64942	0.00806308	0.0357132	Thoc1
ENSMUSG00000055239	4568.14	0.303617	0.0664043	4.57225	4.83e-06	9.8e-05	Kcmf1
ENSMUSG00000073422	2415.98	0.303098	0.108053	2.80508	0.00503044	0.0247687	H2-Ke6
ENSMUSG00000007656	7658.26	0.302722	0.100177	3.02186	0.0025123	0.014218	Arpp19
ENSMUSG00000063235	1502.58	0.302492	0.0875562	3.45483	0.000550637	0.00427795	Ptpmt1
ENSMUSG00000026238	55349.9	0.302323	0.0968049	3.12301	0.00179012	0.0109955	Ptma
ENSMUSG00000036820	1048.44	0.301907	0.107857	2.79915	0.00512375	0.025179	Amdhd2
ENSMUSG00000002679	1047.75	0.301808	0.0674476	4.4747	7.65e-06	0.000140751	Med6
ENSMUSG00000058267	2240.97	0.301354	0.101559	2.96728	0.00300448	0.0164001	Mrps14
ENSMUSG00000020432	5343.96	0.301278	0.0884712	3.40538	0.000660715	0.00495918	Tcn2
ENSMUSG00000021598	1594.13	0.301258	0.0789076	3.81785	0.000134619	0.00138913	Med10
ENSMUSG00000036918	1834.67	0.301034	0.103757	2.90132	0.00371595	0.0193608	Ttc7
ENSMUSG00000022428	962.79	0.300643	0.112131	2.68118	0.00733629	0.0332767	Cby1
ENSMUSG00000025337	5614.74	0.300628	0.0664126	4.52668	5.99e-06	0.000116783	Sbds
ENSMUSG00000029003	731.31	0.300511	0.0864841	3.47475	0.000511321	0.00404537	Mad2l2
ENSMUSG00000036751	8717.09	0.30043	0.0936101	3.20937	0.00133026	0.00866471	Cox6b1
ENSMUSG00000040795	910.936	0.300332	0.102306	2.93564	0.00332863	0.0177091	Iqcc
ENSMUSG00000053565	7973.39	0.300137	0.0767922	3.90843	9.29e-05	0.00104368	Eif3k
ENSMUSG00000021286	1404.83	0.300056	0.107341	2.79534	0.00518451	0.0253971	Zfyve21
ENSMUSG00000005078	1326.65	0.300049	0.0654331	4.58559	4.53e-06	9.29e-05	Jkamp
ENSMUSG00000018672	1928.43	0.299955	0.11558	2.59521	0.00945343	0.0404404	Copz2
ENSMUSG00000024666	481.904	0.299947	0.0933203	3.21416	0.00130825	0.00854904	Tmem138
ENSMUSG00000019804	6183.22	0.299855	0.0752926	3.98253	6.82e-05	0.000819412	Snx3
ENSMUSG00000003581	1110.63	0.29945	0.0879244	3.40576	0.000659792	0.00495594	Rnf215
ENSMUSG00000022551	6736.03	0.298879	0.105342	2.83721	0.00455097	0.0228603	Cyc1
ENSMUSG00000024339	2648.24	0.298694	0.104577	2.85621	0.00428727	0.0217362	Tap2
ENSMUSG00000085793	826.485	0.298444	0.102537	2.91058	0.00360757	0.0188938	Lin52
ENSMUSG00000033751	1534.64	0.298387	0.108008	2.76263	0.00573374	0.0274405	Gadd45gip1
ENSMUSG00000057388	2211.8	0.29826	0.0852901	3.49701	0.000470507	0.00377473	Mrpl18
ENSMUSG00000047675	58487.4	0.298183	0.11533	2.58548	0.00972445	0.0412581	Rps8
ENSMUSG00000029162	1103.82	0.298076	0.119238	2.49983	0.0124253	0.0499716	Khk
ENSMUSG00000019857	1287.99	0.29762	0.0994398	2.99296	0.00276285	0.0153515	Asf1a
ENSMUSG00000061479	2919.93	0.297506	0.075153	3.95867	7.54e-05	0.000889815	Snrpa
ENSMUSG00000079197	4589.23	0.297169	0.100472	2.95774	0.00309901	0.0167888	Psme2
ENSMUSG00000056962	1472.7	0.297024	0.090004	3.30012	0.000966445	0.00671122	Jmjd6
ENSMUSG00000040502	929.196	0.296729	0.0867474	3.42061	0.000624809	0.00474624	Marchf9
ENSMUSG00000074576	709.879	0.296674	0.0924714	3.20828	0.0013353	0.00868633	Mocs3
ENSMUSG00000033157	711.216	0.29616	0.101093	2.92957	0.00339431	0.017992	Abhd10
ENSMUSG00000034108	1859.42	0.29584	0.0887631	3.33292	0.000859404	0.00610664	Ccs
ENSMUSG00000056665	1441.62	0.295777	0.115359	2.56397	0.0103483	0.0433755	Them6
ENSMUSG00000034345	2802.82	0.295734	0.0868593	3.40475	0.000662256	0.00496519	Gtf2h5
ENSMUSG00000015575	7294.63	0.295733	0.107897	2.74089	0.00612722	0.0289155	Atp6v0e
ENSMUSG00000031730	937.789	0.295678	0.0987837	2.99318	0.00276084	0.0153445	Dhodh
ENSMUSG00000014850	766.169	0.295448	0.118012	2.50355	0.0122954	0.0495579	Msh3
ENSMUSG00000003662	2600.6	0.295044	0.0848851	3.47581	0.000509319	0.00403471	Ciao1
ENSMUSG00000040414	1427.08	0.294313	0.11007	2.67387	0.00749806	0.0337978	Slc25a28
ENSMUSG00000008958	2801.49	0.294142	0.0780747	3.76744	0.00016493	0.00162854	Vps72
ENSMUSG00000031922	1575.69	0.292879	0.10907	2.68524	0.00724787	0.0329721	Cep57
ENSMUSG00000022559	1571.48	0.29282	0.079761	3.67122	0.000241397	0.00223189	Fbxl6
ENSMUSG00000056698	1241.42	0.292529	0.104179	2.80796	0.00498565	0.0246083	Elmod3
ENSMUSG00000074064	2122.54	0.292198	0.0874862	3.33993	0.000838007	0.00598666	Mlycd
ENSMUSG00000026404	633.679	0.29187	0.090055	3.24102	0.00119105	0.00790879	Ddx59
ENSMUSG00000022452	3704.21	0.291656	0.0929667	3.13721	0.00170565	0.0105453	Smdt1
ENSMUSG00000022312	18718.6	0.291576	0.081971	3.55706	0.000375023	0.00315831	Eif3h
ENSMUSG00000029551	763.707	0.290989	0.109332	2.66151	0.00777912	0.0347611	Psmg3
ENSMUSG00000038034	2169.9	0.290972	0.088252	3.29706	0.000977029	0.00675706	Igsf8
ENSMUSG00000040713	7436.71	0.290921	0.112838	2.57822	0.00993103	0.0419844	Creg1
ENSMUSG00000047260	1956.98	0.290677	0.108479	2.67958	0.00737136	0.0333906	Emc6
ENSMUSG00000061286	2101.69	0.290614	0.110411	2.63211	0.00848555	0.0371598	Exosc5
ENSMUSG00000073676	3586.9	0.290187	0.0954424	3.04044	0.00236233	0.0135365	Hspe1
ENSMUSG00000004931	1777.01	0.290063	0.0937143	3.09519	0.00196688	0.0117972	Apba3
ENSMUSG00000022175	8389.25	0.290022	0.0672297	4.31389	1.6e-05	0.000255548	Lrp10
ENSMUSG00000023020	2465.12	0.289976	0.0903771	3.20851	0.00133423	0.00868221	Cox14
ENSMUSG00000041736	5587.5	0.289898	0.0957141	3.0288	0.00245531	0.0139661	Tspo
ENSMUSG00000078656	5133.68	0.289896	0.082234	3.52525	0.000423076	0.00348003	Vps25
ENSMUSG00000062931	578.516	0.289719	0.0858629	3.3742	0.000740311	0.00541445	Zfp938
ENSMUSG00000002395	7534.1	0.289677	0.0929683	3.11587	0.00183402	0.0112037	Use1
ENSMUSG00000038005	1283.64	0.289474	0.0912177	3.17345	0.00150641	0.00953478	Hpf1
ENSMUSG00000043716	73874.6	0.289464	0.0835246	3.46561	0.00052903	0.00414795	Rpl7
ENSMUSG00000031818	27179.2	0.289149	0.0935791	3.08989	0.0020023	0.0119315	Cox4i1
ENSMUSG00000018858	1846.33	0.288329	0.086037	3.35122	0.000804554	0.0057977	Mrpl58
ENSMUSG00000020744	1071.35	0.288147	0.0905309	3.18285	0.00145832	0.00930743	Slc25a19
ENSMUSG00000031534	1174.85	0.287867	0.0802031	3.58923	0.000331658	0.00285881	Smim19
ENSMUSG00000022193	5867.35	0.287845	0.102619	2.80499	0.00503181	0.0247694	Psmb5
ENSMUSG00000004945	3243.62	0.287499	0.105145	2.73431	0.00625119	0.0293114	Tmem242
ENSMUSG00000031848	2405.13	0.287476	0.0839589	3.42401	0.000617041	0.00469431	Lsm4
ENSMUSG00000037344	1019.64	0.2873	0.106763	2.69101	0.00712358	0.0325168	Slc12a9
ENSMUSG00000005150	1258.72	0.287224	0.0740927	3.87655	0.000105948	0.00115042	Wdr83
ENSMUSG00000064284	847.863	0.286787	0.0890606	3.22013	0.00128131	0.00841664	Cdpf1
ENSMUSG00000037531	860.31	0.286667	0.0967934	2.96164	0.00306002	0.0166088	Mrpl47
ENSMUSG00000011884	17808.8	0.286312	0.104745	2.73342	0.00626808	0.0293834	Gltp
ENSMUSG00000032383	10402.7	0.285815	0.0832875	3.43167	0.000599871	0.00458793	Ppib
ENSMUSG00000036430	1087.08	0.28557	0.0920094	3.10371	0.00191112	0.0115521	Tbcc
ENSMUSG00000066839	1456.64	0.285431	0.11151	2.55969	0.0104765	0.0437996	Ecsit
ENSMUSG00000006418	5147.07	0.285374	0.0573031	4.98008	6.36e-07	1.98e-05	Rnf114
ENSMUSG00000031485	3130.7	0.28505	0.109995	2.59148	0.00955643	0.0407427	Plpbp
ENSMUSG00000026032	3854.21	0.28482	0.107959	2.63823	0.00833405	0.0366396	Ndufb3
ENSMUSG00000096696	1127.44	0.284657	0.0741004	3.8415	0.000122284	0.00128669	Zfp960
ENSMUSG00000074865	456.089	0.283771	0.104047	2.72734	0.00638465	0.0298192	Zfp934
ENSMUSG00000020171	1788.24	0.283673	0.0810916	3.49819	0.000468433	0.00376445	Yeats4
ENSMUSG00000038803	5247.67	0.283603	0.10856	2.61241	0.00899067	0.0388234	Ost4
ENSMUSG00000044982	696.242	0.283576	0.0906139	3.1295	0.00175107	0.0107918	Sft2d3
ENSMUSG00000032673	1206.72	0.283487	0.0872129	3.25052	0.00115195	0.00769737	Prorsd1
ENSMUSG00000020801	541.536	0.283385	0.0898218	3.15496	0.00160518	0.0100337	Med31
ENSMUSG00000032456	568.442	0.283162	0.0883131	3.20634	0.00134436	0.00872828	Nmnat3
ENSMUSG00000036733	4395.73	0.283147	0.0966414	2.92987	0.00339106	0.0179795	Rbm42
ENSMUSG00000035199	6828.96	0.282662	0.0786593	3.5935	0.000326263	0.00282318	Arl6ip5
ENSMUSG00000001418	5327.5	0.282478	0.094453	2.99067	0.00278364	0.0154457	Glmp
ENSMUSG00000010057	906.466	0.282391	0.0960294	2.94068	0.00327496	0.0174881	Nprl2
ENSMUSG00000040006	2697.63	0.282361	0.108745	2.59653	0.00941704	0.0403362	Ginm1
ENSMUSG00000021094	2605.3	0.282335	0.0782554	3.60786	0.000308733	0.00269814	Dhrs7
ENSMUSG00000018572	2698.28	0.282169	0.0771322	3.65825	0.000253945	0.00232309	Phf23
ENSMUSG00000022354	6208.93	0.281817	0.108871	2.58854	0.00963847	0.0410165	Ndufb9
ENSMUSG00000020708	6769.89	0.281718	0.0776157	3.62964	0.000283811	0.00253082	Psmc5
ENSMUSG00000024659	9838.51	0.281563	0.110281	2.55314	0.0106757	0.0444152	Anxa1
ENSMUSG00000029864	832.084	0.281352	0.0980257	2.87018	0.00410236	0.0209728	Gstk1
ENSMUSG00000059552	3523.5	0.281007	0.0767643	3.66064	0.000251582	0.0023046	Trp53
ENSMUSG00000029152	9463.47	0.280699	0.0769647	3.64711	0.000265209	0.00240972	Ociad1
ENSMUSG00000002781	1078.93	0.280649	0.0933183	3.00744	0.00263461	0.0148145	Tmem143
ENSMUSG00000007041	8494.73	0.280578	0.0822005	3.41333	0.000641737	0.00484379	Clic1
ENSMUSG00000022370	2191.71	0.280395	0.0978429	2.86577	0.00416003	0.0212353	Mrpl13
ENSMUSG00000039007	3396.16	0.280326	0.101897	2.75107	0.00594014	0.0282539	Cpq
ENSMUSG00000066456	3052.48	0.280303	0.0968292	2.89482	0.00379377	0.0196899	Hmgn3
ENSMUSG00000024926	2421.94	0.279739	0.0750513	3.7273	0.000193542	0.00186446	Kat5
ENSMUSG00000003546	2228.19	0.279707	0.0711201	3.93289	8.39e-05	0.000964351	Klc4
ENSMUSG00000025260	3940.91	0.279578	0.0873908	3.19917	0.00137824	0.00889958	Hsd17b10
ENSMUSG00000020460	42341.5	0.278689	0.0999737	2.78763	0.00530953	0.0258774	Rps27a
ENSMUSG00000018932	3398.51	0.278395	0.0652548	4.26629	1.99e-05	0.000304138	Map2k3
ENSMUSG00000037606	4565.54	0.278151	0.0771474	3.60545	0.000311618	0.00272098	Osbpl5
ENSMUSG00000037103	932.668	0.277794	0.0960485	2.89222	0.00382526	0.0198176	Dcaf15
ENSMUSG00000031157	2006.02	0.277657	0.0931518	2.9807	0.00287594	0.0158531	Pqbp1
ENSMUSG00000038383	1302.57	0.277612	0.0756707	3.66868	0.000243801	0.00224866	Pigu
ENSMUSG00000043445	2804.19	0.277413	0.0838412	3.30879	0.000937	0.00653856	Pgp
ENSMUSG00000028447	2776.72	0.277072	0.0977634	2.83411	0.00459538	0.0230261	Dctn3
ENSMUSG00000027953	2104.44	0.276028	0.0747916	3.69063	0.000223703	0.00210146	Slc50a1
ENSMUSG00000007570	1414.86	0.275996	0.0685998	4.02327	5.74e-05	0.000718428	Fance
ENSMUSG00000030330	3695.26	0.27566	0.106248	2.59451	0.00947271	0.0404714	Ing4
ENSMUSG00000020778	1333.75	0.274976	0.084987	3.23551	0.00121425	0.00804429	Ten1
ENSMUSG00000022760	1025.18	0.274782	0.0756451	3.63252	0.000280666	0.00251058	Thap7
ENSMUSG00000036352	1435.5	0.274723	0.0991436	2.77096	0.00558911	0.0269081	Ubac1
ENSMUSG00000031987	5547.07	0.274607	0.108587	2.5289	0.0114419	0.0468011	Egln1
ENSMUSG00000026791	923.255	0.274209	0.104336	2.62814	0.00858534	0.0375071	Slc2a8
ENSMUSG00000031839	6873.65	0.273367	0.0699031	3.91066	9.2e-05	0.0010363	Hsbp1
ENSMUSG00000028684	2509.21	0.273323	0.0664546	4.11293	3.91e-05	0.000525572	Urod
ENSMUSG00000016833	1464.83	0.273114	0.0800821	3.41043	0.000648606	0.00488276	Mrps18c
ENSMUSG00000022972	1168.89	0.273079	0.100382	2.7204	0.00652024	0.0303329	Cfap298
ENSMUSG00000025076	837.439	0.273059	0.0991561	2.75383	0.00589024	0.0280695	Casp7
ENSMUSG00000006058	2206.83	0.272727	0.0779553	3.49851	0.000467868	0.00376254	Snf8
ENSMUSG00000024604	2485.96	0.271807	0.0666794	4.07633	4.58e-05	0.000599513	Rbm22
ENSMUSG00000091780	568.275	0.271437	0.103739	2.61654	0.0088826	0.0384556	Sco2
ENSMUSG00000021811	1151.15	0.271196	0.0940384	2.88389	0.00392797	0.0202249	Dnajc9
ENSMUSG00000027305	909.743	0.271196	0.0868082	3.12408	0.00178363	0.0109657	Ndufaf1
ENSMUSG00000005625	7096.56	0.271121	0.0673905	4.02314	5.74e-05	0.000718428	Psmd4
ENSMUSG00000020585	40154.7	0.271068	0.0756722	3.58214	0.000340792	0.0029213	Laptm4a
[truncated: 2,838 more rows]

## Sheet: 18 month vs 3 month male 
	baseMean	log2FoldChange	lfcSE	stat	pvalue	padj	symbol
[truncated: 1,052 more rows]
