# Supplementary material for: Sex differences in the aging murine urinary bladder and influence on the tumor immune microenvironment of a carcinogen-induced model of bladder cancer
Source: Biol Sex Differ. 2022 May 3;13:19. doi: 10.1186/s13293-022-00428-0 (PMC9066862; doi:10.1186/s13293-022-00428-0)
Supplement: Supplementary file 5 — Additional file 5: Table S4. Differentially expressed genes (P-adj < 0.05, FDR) between male and female mice across different age groups spanning young to old. [file 13293_2022_428_MOESM5_ESM.xlsx]

## Sheet: 3 month female vs 3 month male
	baseMean	log2FoldChange	lfcSE	stat	pvalue	padj	symbol
ENSMUSG00000076538	28.1071	26.418	2.84012	-9.3017	1.38e-20	1.73e-17	Igkv13-84
ENSMUSG00000095007	19.7864	26.0964	3.39477	-7.68725	1.5e-14	1.08e-11	Igkv12-41
ENSMUSG00000076526	22.0978	22.5402	6.6103	-3.40986	0.000649973	0.0142714	Igkv12-98
ENSMUSG00000095682	55.7727	17.9955	3.4421	-5.22806	1.71e-07	2.49e-05	Igkv3-1
ENSMUSG00000076552	32.6257	16.8154	2.6611	-6.31896	2.63e-10	9.5e-08	Igkv4-61
ENSMUSG00000076556	36.155	16.5368	4.0594	-4.07371	4.63e-05	0.00199542	Igkv4-57
ENSMUSG00000095889	23.8456	16.0315	3.1024	-5.16746	2.37e-07	3.25e-05	Ighv1-58
ENSMUSG00000076525	28.8548	15.7648	4.91421	-3.20801	0.00133657	0.0229617	Igkv1-99
ENSMUSG00000086503	17447.7	13.9196	0.778332	-17.8839	1.57e-71	9.85e-68	Xist
ENSMUSG00000030769	9.04891	3.81299	1.19462	-3.1918	0.00141389	0.0239608	Slc5a11
ENSMUSG00000041064	21.5314	3.80651	0.795896	-4.78268	1.73e-06	0.000158295	Pif1
ENSMUSG00000035186	16.2357	3.57914	1.06494	-3.36087	0.000776966	0.0159823	Ubd
ENSMUSG00000046295	26.8564	3.42429	0.619219	-5.53001	3.2e-08	6.01e-06	Ankle1
ENSMUSG00000036223	9.93456	3.39264	0.690646	-4.91227	9e-07	9.23e-05	Ska1
ENSMUSG00000047517	148.458	3.2629	0.418805	-7.79097	6.65e-15	5.2e-12	Dmbt1
ENSMUSG00000033952	78.1458	3.23836	0.553123	-5.85468	4.78e-09	1.18e-06	Aspm
ENSMUSG00000068614	3391.16	3.12426	0.720255	-4.33771	1.44e-05	0.000813544	Actc1
ENSMUSG00000022586	9.17399	3.08975	0.787754	-3.92223	8.77e-05	0.00325015	Ly6i
ENSMUSG00000052974	4211.75	3.06029	0.396988	-7.70877	1.27e-14	9.53e-12	Cyp2f2
ENSMUSG00000046182	20.6189	3.03037	0.602644	-5.02845	4.94e-07	5.87e-05	Gsg1l
ENSMUSG00000039372	30.5024	3.0004	0.635958	-4.71792	2.38e-06	0.000205645	Marchf4
ENSMUSG00000097767	83.9645	2.98495	0.57424	-5.19809	2.01e-07	2.84e-05	Miat
ENSMUSG00000051378	33.2267	2.97488	0.658404	-4.51833	6.23e-06	0.000421181	Kif18b
ENSMUSG00000058740	45.3457	2.96464	0.610431	-4.85663	1.19e-06	0.00011546	Kcnt1
ENSMUSG00000027379	43.7219	2.95594	0.611386	-4.83482	1.33e-06	0.000126907	Bub1
ENSMUSG00000017716	67.6864	2.93324	0.531024	-5.52375	3.32e-08	6.16e-06	Birc5
ENSMUSG00000031004	485.333	2.90083	0.605746	-4.78885	1.68e-06	0.000154252	Mki67
ENSMUSG00000041431	90.6438	2.86641	0.595835	-4.81075	1.5e-06	0.000142468	Ccnb1
ENSMUSG00000037628	19.2541	2.82294	0.546803	-5.16262	2.44e-07	3.28e-05	Cdkn3
ENSMUSG00000054423	75.8391	2.78442	0.60282	-4.61899	3.86e-06	0.00029053	Cadps
ENSMUSG00000050241	14.6846	2.78313	0.692173	-4.02086	5.8e-05	0.00237468	Klre1
ENSMUSG00000027326	65.0266	2.71175	0.544897	-4.97662	6.47e-07	7.18e-05	Knl1
ENSMUSG00000009075	194.991	2.70254	0.303676	-8.89941	5.61e-19	5.85e-16	Cabp7
ENSMUSG00000040264	51.5106	2.68976	0.946125	-2.84292	0.00447018	0.0497985	Gbp2b
ENSMUSG00000064294	1576.88	2.68022	0.252719	-10.6055	2.81e-26	5.27e-23	Aox3
ENSMUSG00000051354	10.9845	2.67986	0.854816	-3.13501	0.00171849	0.0273443	Samd3
ENSMUSG00000020793	104.572	2.67549	0.518993	-5.15515	2.53e-07	3.37e-05	Galr2
ENSMUSG00000051225	31.3487	2.67486	0.689026	-3.88209	0.000103565	0.00364516	Fam83a
ENSMUSG00000039913	31.7854	2.66426	0.617729	-4.31299	1.61e-05	0.000892633	Pak5
ENSMUSG00000057182	28.7866	2.65219	0.675066	-3.92879	8.54e-05	0.0031969	Scn3a
ENSMUSG00000028678	53.1774	2.5657	0.525872	-4.87895	1.07e-06	0.000105861	Kif2c
ENSMUSG00000022033	56.7695	2.56448	0.618965	-4.14318	3.43e-05	0.00158658	Pbk
ENSMUSG00000039748	47.9808	2.56348	0.775242	-3.30669	0.000944069	0.0183435	Exo1
ENSMUSG00000028175	26.8185	2.55065	0.711661	-3.58407	0.000338276	0.00868135	Depdc1a
ENSMUSG00000026605	188.24	2.54792	0.500859	-5.08711	3.64e-07	4.58e-05	Cenpf
ENSMUSG00000021485	24.1156	2.5452	0.66761	-3.81241	0.000137619	0.00460203	Mxd3
ENSMUSG00000001403	79.1982	2.53762	0.560611	-4.52652	6e-06	0.000410543	Ube2c
ENSMUSG00000022212	24.4129	2.5361	0.669628	-3.78732	0.000152279	0.00485843	Cpne6
ENSMUSG00000032523	20.8522	2.5279	0.74925	-3.3739	0.000741111	0.015517	Hhatl
ENSMUSG00000056290	127.781	2.5255	0.828438	-3.04851	0.00229977	0.0321968	Ms4a4b
ENSMUSG00000034773	9.93632	2.51875	0.760772	-3.31078	0.000930347	0.0181774	Hrob
ENSMUSG00000070501	9.41257	2.51545	0.803772	-3.12956	0.0017507	0.0277613	Ifi214
ENSMUSG00000044309	129.873	2.51201	0.584846	-4.29517	1.75e-05	0.000944261	Apol7c
ENSMUSG00000038943	200.047	2.49464	0.494422	-5.04556	4.52e-07	5.51e-05	Prc1
ENSMUSG00000074968	23.2129	2.49089	0.680445	-3.66068	0.000251545	0.00697042	Ano3
ENSMUSG00000027715	168.469	2.47173	0.543273	-4.5497	5.37e-06	0.000377463	Ccna2
ENSMUSG00000059852	17.2703	2.4695	0.648269	-3.80938	0.000139314	0.0046054	Kcng2
ENSMUSG00000030677	68.6808	2.46366	0.49495	-4.97759	6.44e-07	7.18e-05	Kif22
ENSMUSG00000020808	47.7105	2.45137	0.607599	-4.03452	5.47e-05	0.00226092	Pimreg
ENSMUSG00000045328	96.8851	2.43011	0.549603	-4.42158	9.8e-06	0.000610681	Cenpe
ENSMUSG00000114780	22.4332	2.42728	0.825616	-2.93996	0.00328255	0.0406741	AI197445
ENSMUSG00000068129	16.1048	2.39366	0.823254	-2.90756	0.00364262	0.0435813	Cst7
ENSMUSG00000020897	67.7933	2.39209	0.486317	-4.91879	8.71e-07	8.98e-05	Aurkb
ENSMUSG00000047534	38.3089	2.38868	0.632114	-3.77888	0.000157535	0.00495866	Mis18bp1
ENSMUSG00000030867	72.8391	2.38672	0.497228	-4.80005	1.59e-06	0.000148794	Plk1
ENSMUSG00000055385	32.129	2.37702	0.769595	-3.08867	0.00201057	0.0297698	Rnf212
ENSMUSG00000089727	10.1616	2.37681	0.753508	-3.15433	0.00160869	0.0261971	Klra8
ENSMUSG00000032218	84.022	2.37578	0.540091	-4.39886	1.09e-05	0.000652244	Ccnb2
ENSMUSG00000020330	104.54	2.3713	0.470868	-5.03601	4.75e-07	5.72e-05	Hmmr
ENSMUSG00000027306	119.693	2.36637	0.464061	-5.09926	3.41e-07	4.35e-05	Nusap1
ENSMUSG00000026683	74.9	2.36466	0.53132	-4.45054	8.57e-06	0.000541043	Nuf2
ENSMUSG00000039814	8.80026	2.358	0.616002	-3.82792	0.000129232	0.00437573	Xkr5
ENSMUSG00000020914	468.532	2.35692	0.47476	-4.96445	6.89e-07	7.47e-05	Top2a
ENSMUSG00000039055	17.2833	2.34174	0.592362	-3.95322	7.71e-05	0.0029949	Eme1
ENSMUSG00000006398	155.39	2.33537	0.406305	-5.74784	9.04e-09	2.09e-06	Cdc20
ENSMUSG00000026622	83.1894	2.32298	0.477292	-4.86699	1.13e-06	0.000110713	Nek2
ENSMUSG00000022034	46.7145	2.30996	0.569205	-4.05823	4.94e-05	0.00208925	Esco2
ENSMUSG00000027887	27.9518	2.30519	0.727406	-3.16905	0.00152936	0.0252337	Sypl2
ENSMUSG00000015880	55.3708	2.28788	0.588455	-3.88794	0.000101099	0.00358529	Ncapg
ENSMUSG00000024989	65.4912	2.272	0.488784	-4.64828	3.35e-06	0.000266068	Cep55
ENSMUSG00000050350	20.9003	2.27108	0.737476	-3.07953	0.00207327	0.0302681	Gpr18
ENSMUSG00000074634	323.122	2.27019	0.490448	-4.62882	3.68e-06	0.000282753	Tmem267
ENSMUSG00000032446	26.2902	2.26319	0.670179	-3.37699	0.000732834	0.0154471	Eomes
ENSMUSG00000058975	21.0232	2.24166	0.639368	-3.50605	0.000454809	0.0108829	Kcnc1
ENSMUSG00000016283	29.3884	2.2301	0.714965	-3.11918	0.00181357	0.0279833	H2-M2
ENSMUSG00000038379	36.6647	2.22285	0.605559	-3.67074	0.000241852	0.00677187	Ttk
ENSMUSG00000098318	82.3994	2.20879	0.557266	-3.96362	7.38e-05	0.00288524	Lockd
ENSMUSG00000026866	27.9786	2.20444	0.661525	-3.33236	0.000861136	0.0173492	Kynu
ENSMUSG00000042988	386.467	2.20377	0.455031	-4.84311	1.28e-06	0.000122342	Notum
ENSMUSG00000022860	362.697	2.1983	0.436152	-5.04022	4.65e-07	5.63e-05	Chodl
ENSMUSG00000012443	138.767	2.1928	0.46387	-4.72719	2.28e-06	0.000198638	Kif11
ENSMUSG00000034528	15.6037	2.18815	0.680036	-3.2177	0.00129221	0.0224689	Hsd17b13
ENSMUSG00000042489	51.3354	2.16172	0.717591	-3.01246	0.00259138	0.0350271	Clspn
ENSMUSG00000031028	109.764	2.15961	0.488683	-4.41924	9.9e-06	0.000611231	Tub
ENSMUSG00000040204	89.668	2.15772	0.494306	-4.36514	1.27e-05	0.000744545	Pclaf
ENSMUSG00000024990	594.487	2.14421	0.309713	-6.92322	4.42e-12	2.07e-09	Rbp4
ENSMUSG00000019942	114.063	2.14226	0.496737	-4.31266	1.61e-05	0.000892633	Cdk1
ENSMUSG00000020053	1091.23	2.13861	0.3426	-6.2423	4.31e-10	1.42e-07	Igf1
ENSMUSG00000030124	51.6232	2.12631	0.478797	-4.44095	8.96e-06	0.000561939	Lag3
ENSMUSG00000025163	20.633	2.12234	0.657588	-3.22746	0.00124897	0.0220464	Cd7
ENSMUSG00000076757	12.8386	2.11468	0.678262	-3.11779	0.00182213	0.0280419	Trgc4
ENSMUSG00000039396	45.5299	2.11291	0.423502	-4.98913	6.07e-07	6.98e-05	Neil3
ENSMUSG00000046179	49.154	2.11063	0.611211	-3.4532	0.000553986	0.0126279	E2f8
ENSMUSG00000028635	17.5133	2.10583	0.622658	-3.382	0.000719589	0.0153055	Edn2
ENSMUSG00000020185	25.5293	2.10208	0.484096	-4.34227	1.41e-05	0.00080409	E2f7
ENSMUSG00000049608	25.651	2.09461	0.652621	-3.20954	0.00132949	0.0229029	Gpr55
ENSMUSG00000034311	59.2742	2.07791	0.551855	-3.76531	0.000166343	0.00511573	Kif4
ENSMUSG00000024056	58.0958	2.05904	0.429542	-4.79356	1.64e-06	0.000151986	Ndc80
ENSMUSG00000034855	69.2687	2.04709	0.654333	-3.12852	0.00175692	0.0277673	Cxcl10
ENSMUSG00000002104	10.4758	2.03302	0.701795	-2.89689	0.00376885	0.0445237	Rapsn
ENSMUSG00000094777	316.799	2.0212	0.395456	-5.11107	3.2e-07	4.17e-05	H2ac24
ENSMUSG00000067455	10.3398	2.01674	0.456826	-4.41468	1.01e-05	0.000619956	H4c11
ENSMUSG00000036768	47.7175	2.00687	0.622543	-3.22366	0.00126562	0.0221484	Kif15
ENSMUSG00000034438	121.499	2.00636	0.410836	-4.88361	1.04e-06	0.000103941	Gbp8
ENSMUSG00000052854	8.70155	2.00238	0.692228	-2.89266	0.00381998	0.0449579	Nrk
ENSMUSG00000079553	93.1056	2.00087	0.445729	-4.48899	7.16e-06	0.000471061	Kifc1
ENSMUSG00000035455	56.6332	1.99559	0.474062	-4.20956	2.56e-05	0.00125984	Fignl1
ENSMUSG00000068744	129.636	1.98299	0.378759	-5.23548	1.65e-07	2.41e-05	Psrc1
ENSMUSG00000047842	1903.28	1.98073	0.491434	-4.03052	5.57e-05	0.00228964	Diras2
ENSMUSG00000004612	54.1155	1.9774	0.616546	-3.20723	0.00134022	0.0230031	Nkg7
ENSMUSG00000027398	13.8876	1.97365	0.66629	-2.96215	0.00305501	0.0387244	Il1b
ENSMUSG00000029797	106.258	1.96606	0.518618	-3.79097	0.000150062	0.00484538	Sspo
ENSMUSG00000025279	116.636	1.95872	0.603092	-3.24779	0.00116306	0.0210811	Dnase1l3
ENSMUSG00000040583	13.9194	1.95812	0.580109	-3.37543	0.00073701	0.015483	Cyp2b13
ENSMUSG00000052981	107.273	1.95751	0.545506	-3.58843	0.000332675	0.00857278	Ube2ql1
ENSMUSG00000084929	12.8795	1.95442	0.652903	-2.99343	0.00275861	0.0359886	Foxo6os
ENSMUSG00000024347	359.222	1.95291	0.406717	-4.80164	1.57e-06	0.00014836	Psd2
ENSMUSG00000017300	52.8211	1.95205	0.586222	-3.32989	0.000868811	0.0174133	Tnnc2
ENSMUSG00000042345	33.002	1.94935	0.628248	-3.10283	0.00191681	0.0287972	Ubash3a
ENSMUSG00000055368	120.635	1.93709	0.43481	-4.45502	8.39e-06	0.000533452	Slc6a2
ENSMUSG00000031779	81.8279	1.93573	0.475866	-4.06781	4.75e-05	0.00202799	Ccl22
ENSMUSG00000061808	1507.37	1.93413	0.379185	-5.10075	3.38e-07	4.35e-05	Ttr
ENSMUSG00000062545	184.774	1.92989	0.421889	-4.57441	4.78e-06	0.000345917	Tlr12
ENSMUSG00000079563	23.7603	1.92417	0.629567	-3.05633	0.00224062	0.0315807	Pglyrp2
ENSMUSG00000022422	27.4211	1.92022	0.519972	-3.69293	0.000221689	0.00639868	Dscc1
ENSMUSG00000047686	32.75	1.90002	0.456055	-4.1662	3.1e-05	0.00146726	Rtl3
ENSMUSG00000074715	28.5099	1.89772	0.484741	-3.91491	9.04e-05	0.0033137	Ccl28
ENSMUSG00000072720	223.053	1.89571	0.547789	-3.46066	0.00053885	0.0123683	Myo18b
ENSMUSG00000072919	18.6646	1.89549	0.570896	-3.3202	0.00089954	0.0178387	Noxred1
ENSMUSG00000040856	102.294	1.88781	0.454236	-4.156	3.24e-05	0.00152273	Dlk1
ENSMUSG00000021697	12.7824	1.88413	0.642287	-2.93347	0.00335199	0.0411418	Depdc1b
ENSMUSG00000050107	23.9076	1.88021	0.462978	-4.06111	4.88e-05	0.00206823	Haspin
ENSMUSG00000030187	18.4461	1.87052	0.58124	-3.21815	0.00129021	0.0224689	Klra2
ENSMUSG00000095788	18.4144	1.84923	0.581639	-3.17934	0.00147608	0.0247043	Sirpb1a
ENSMUSG00000042379	123.877	1.8421	0.428463	-4.29932	1.71e-05	0.000935441	Esm1
ENSMUSG00000053101	22.4497	1.83824	0.574165	-3.20159	0.00136673	0.023309	Gpr141
ENSMUSG00000046031	21.6085	1.82964	0.553835	-3.30359	0.000954548	0.0184421	Calhm6
ENSMUSG00000037202	25.8761	1.82046	0.529615	-3.43734	0.000587464	0.0131828	Prf1
ENSMUSG00000020493	85.1728	1.81581	0.335773	-5.40784	6.38e-08	1.11e-05	Prr11
ENSMUSG00000001228	207.199	1.79996	0.477134	-3.77245	0.000161655	0.00503762	Uhrf1
ENSMUSG00000023015	210.98	1.79967	0.378551	-4.7541	1.99e-06	0.00017936	Racgap1
ENSMUSG00000073530	308.696	1.79922	0.62969	-2.85732	0.00427238	0.0483162	Pappa2
ENSMUSG00000041498	110.019	1.79886	0.462826	-3.8867	0.000101616	0.00359219	Kif14
ENSMUSG00000028417	11.7913	1.79234	0.55099	-3.25294	0.00114218	0.0208235	Tal2
ENSMUSG00000037474	56.0739	1.79137	0.596565	-3.00281	0.00267501	0.0354903	Dtl
ENSMUSG00000028873	145.679	1.78282	0.292801	-6.08885	1.14e-09	3.33e-07	Cdca8
ENSMUSG00000024910	51.1775	1.76816	0.590541	-2.99413	0.00275225	0.0359305	Ctsw
ENSMUSG00000022322	60.3452	1.76285	0.427424	-4.12436	3.72e-05	0.00168872	Shcbp1
ENSMUSG00000078763	28.4248	1.75508	0.570201	-3.07801	0.0020839	0.030318	Slfn1
ENSMUSG00000026669	53.4382	1.75395	0.445037	-3.94113	8.11e-05	0.00311122	Mcm10
ENSMUSG00000003779	187.59	1.75089	0.377255	-4.64114	3.46e-06	0.000273111	Kif20a
ENSMUSG00000078921	451.451	1.73727	0.553587	-3.1382	0.00169987	0.0272127	Tgtp2
ENSMUSG00000104713	631.815	1.73444	0.392936	-4.41405	1.01e-05	0.000619956	Gbp6
ENSMUSG00000054072	812.652	1.73337	0.524659	-3.30379	0.000953856	0.0184421	Iigp1
ENSMUSG00000051517	127.307	1.73328	0.351367	-4.93295	8.1e-07	8.54e-05	Arhgef39
ENSMUSG00000046245	223.328	1.73104	0.514443	-3.36488	0.000765765	0.0158388	Pilra
ENSMUSG00000027469	237.291	1.72925	0.366142	-4.72291	2.32e-06	0.000201924	Tpx2
ENSMUSG00000049409	33.5778	1.72584	0.368553	-4.68274	2.83e-06	0.000236014	Prokr1
ENSMUSG00000101389	71.1893	1.72355	0.438401	-3.93144	8.44e-05	0.00316811	Ms4a4a
ENSMUSG00000030154	13.1999	1.72153	0.462266	-3.7241	0.000196012	0.00582755	Klrb1f
ENSMUSG00000025789	36.7883	1.71339	0.330527	-5.18383	2.17e-07	3e-05	St8sia2
ENSMUSG00000074768	57.9115	1.70116	0.341372	-4.9833	6.25e-07	7.06e-05	Bhmt
ENSMUSG00000031262	43.8477	1.69852	0.367674	-4.61963	3.84e-06	0.00029053	Cenpi
ENSMUSG00000031302	61.2188	1.69485	0.541427	-3.13034	0.00174603	0.0277119	Nlgn3
ENSMUSG00000026117	60.5017	1.69345	0.490286	-3.454	0.000552332	0.0126055	Zap70
ENSMUSG00000023274	128.427	1.69287	0.560652	-3.01946	0.00253223	0.0344858	Cd4
ENSMUSG00000030092	97.7101	1.68425	0.368708	-4.56798	4.92e-06	0.000350667	Cntn6
ENSMUSG00000045826	88.3664	1.6837	0.553046	-3.04441	0.00233141	0.0324942	Ptprcap
ENSMUSG00000002341	31.7407	1.68302	0.550389	-3.05788	0.00222911	0.0315121	Ncan
ENSMUSG00000020140	65.3397	1.68173	0.5087	-3.30594	0.00094657	0.0183636	Lgr5
ENSMUSG00000055235	17.4321	1.67704	0.569888	-2.94275	0.00325313	0.0403897	Wdr86
ENSMUSG00000007653	13.5832	1.67502	0.505141	-3.31594	0.000913362	0.0180499	Gabrb2
ENSMUSG00000028068	73.1289	1.67205	0.480343	-3.48096	0.000499616	0.0116722	Iqgap3
ENSMUSG00000035557	24.5814	1.67131	0.561377	-2.97716	0.00290932	0.0374012	Krt17
ENSMUSG00000010796	315.497	1.66622	0.383786	-4.34153	1.41e-05	0.000804374	Asz1
ENSMUSG00000028327	38.1757	1.66518	0.414184	-4.02039	5.81e-05	0.00237468	Stra6l
ENSMUSG00000029177	147.822	1.66064	0.311004	-5.33961	9.31e-08	1.51e-05	Cenpa
ENSMUSG00000038011	22.7478	1.65937	0.524498	-3.16374	0.00155756	0.0255571	Dnah10
ENSMUSG00000021614	1980.71	1.65287	0.386213	-4.27968	1.87e-05	0.000983524	Vcan
ENSMUSG00000032204	157.452	1.65096	0.23105	-7.14544	8.97e-13	5.1e-10	Aqp9
ENSMUSG00000027966	255.862	1.64674	0.482652	-3.41186	0.000645222	0.014207	Col11a1
ENSMUSG00000040522	72.8573	1.64325	0.43755	-3.75557	0.000172945	0.00527553	Tlr8
ENSMUSG00000092083	101.918	1.64129	0.54945	-2.98716	0.00281587	0.0364818	Kcnb2
ENSMUSG00000048327	128.824	1.64052	0.376175	-4.36105	1.29e-05	0.000747455	Ckap2l
ENSMUSG00000026039	116.506	1.6404	0.334175	-4.90882	9.16e-07	9.34e-05	Sgo2a
ENSMUSG00000023132	56.771	1.63588	0.568954	-2.87524	0.00403721	0.0465742	Gzma
ENSMUSG00000068227	198.103	1.63571	0.46404	-3.52492	0.000423603	0.0103744	Il2rb
ENSMUSG00000026725	12.4873	1.63286	0.456321	-3.57831	0.00034582	0.00879077	Tnn
ENSMUSG00000040084	256.435	1.62761	0.313904	-5.18507	2.16e-07	3e-05	Bub1b
ENSMUSG00000025877	94.6571	1.62343	0.398632	-4.0725	4.65e-05	0.00200122	Hk3
ENSMUSG00000078853	710.609	1.61849	0.383328	-4.2222	2.42e-05	0.00120385	Igtp
ENSMUSG00000092035	1374.62	1.61558	0.152581	-10.5883	3.38e-26	5.76e-23	Peg10
ENSMUSG00000024672	176.484	1.61115	0.387732	-4.15532	3.25e-05	0.00152347	Ms4a7
ENSMUSG00000032093	74.9446	1.59727	0.503515	-3.17224	0.00151267	0.0251038	Cd3e
ENSMUSG00000034457	333.372	1.597	0.304722	-5.24085	1.6e-07	2.38e-05	Eda2r
ENSMUSG00000062372	12.0026	1.58938	0.529619	-3.00099	0.00269107	0.0355055	Otof
ENSMUSG00000027699	136.45	1.5863	0.356351	-4.45152	8.53e-06	0.000540397	Ect2
ENSMUSG00000089694	25.9993	1.58543	0.550146	-2.88184	0.00395355	0.0458964	Nat8f7
ENSMUSG00000034818	20.5872	1.58347	0.532786	-2.97205	0.00295817	0.0378549	Celf5
ENSMUSG00000035365	40.021	1.58335	0.358996	-4.4105	1.03e-05	0.000626131	Parpbp
ENSMUSG00000056069	341.533	1.58314	0.374601	-4.22619	2.38e-05	0.00118874	Otulinl
ENSMUSG00000050075	22.3973	1.58114	0.507907	-3.11306	0.00185161	0.0282409	Gpr171
ENSMUSG00000074476	90.6894	1.57177	0.340767	-4.61245	3.98e-06	0.000297439	Spc24
ENSMUSG00000019992	18.3516	1.56953	0.479572	-3.27277	0.00106501	0.0198603	Mtfr2
ENSMUSG00000027323	93.1492	1.55413	0.468925	-3.31424	0.000918939	0.0181085	Rad51
ENSMUSG00000058216	304.926	1.55311	0.233216	-6.65952	2.75e-11	1.1e-08	Gstp3
ENSMUSG00000054256	39.5681	1.54986	0.423887	-3.6563	0.000255881	0.00706969	Msi1
ENSMUSG00000005763	51.3864	1.54768	0.478803	-3.2324	0.00122755	0.0217869	Cd247
ENSMUSG00000071715	157.34	1.53727	0.412178	-3.72962	0.000191768	0.00571949	Ncf4
ENSMUSG00000008932	22.8545	1.53681	0.442093	-3.47622	0.000508528	0.0118015	Slc1a7
ENSMUSG00000050592	102.064	1.5177	0.285818	-5.31002	1.1e-07	1.69e-05	Fam78a
ENSMUSG00000029915	39.0454	1.50908	0.490184	-3.0786	0.00207977	0.0303158	Clec5a
ENSMUSG00000025461	80.3569	1.50842	0.449137	-3.35848	0.000783721	0.0161036	Cd163l1
ENSMUSG00000057716	66.9594	1.50447	0.444397	-3.38541	0.000710709	0.0151338	Tmem178b
ENSMUSG00000037725	112.534	1.50365	0.40739	-3.69094	0.000223424	0.00643846	Ckap2
ENSMUSG00000025001	171.731	1.49501	0.414207	-3.60932	0.000307003	0.00812324	Hells
ENSMUSG00000032661	33.4019	1.49182	0.514047	-2.90211	0.0037066	0.0440937	Oas3
ENSMUSG00000030830	262.912	1.4888	0.496012	-3.00154	0.00268622	0.0355055	Itgal
ENSMUSG00000020701	50.7322	1.48853	0.45074	-3.30242	0.000958551	0.0184814	Tmem132e
ENSMUSG00000038677	266.874	1.48845	0.422426	-3.52358	0.000425763	0.0103895	Scube3
ENSMUSG00000005470	80.5522	1.48059	0.42235	-3.50559	0.00045559	0.0108877	Asf1b
ENSMUSG00000020000	171.912	1.48057	0.439975	-3.36511	0.00076513	0.0158388	Moxd1
ENSMUSG00000037379	2281.36	1.48043	0.378684	-3.9094	9.25e-05	0.00337048	Spon2
ENSMUSG00000020395	60.326	1.47584	0.514115	-2.87064	0.00409642	0.0469687	Itk
ENSMUSG00000022490	242.01	1.47488	0.469316	-3.14262	0.00167445	0.0269637	Ppp1r1a
ENSMUSG00000040061	114.336	1.46806	0.409594	-3.58417	0.000338148	0.00868135	Plcb2
ENSMUSG00000004730	700.465	1.46335	0.35425	-4.13082	3.61e-05	0.0016499	Adgre1
ENSMUSG00000023505	187.546	1.46176	0.342951	-4.26231	2.02e-05	0.00104602	Cdca3
ENSMUSG00000001588	102.557	1.46135	0.510647	-2.86176	0.00421292	0.047902	Acap1
ENSMUSG00000030346	35.0578	1.45939	0.491231	-2.97089	0.00296942	0.0379471	Rad51ap1
ENSMUSG00000004707	90.4982	1.45795	0.485153	-3.00514	0.00265461	0.0354868	Ly9
ENSMUSG00000071719	35.5412	1.45776	0.382585	-3.81029	0.000138804	0.0046054	Tmem28
ENSMUSG00000044708	113.828	1.45092	0.282899	-5.12874	2.92e-07	3.85e-05	Kcnj10
ENSMUSG00000024771	102.074	1.45044	0.210796	-6.88077	5.95e-12	2.66e-09	Lipk
ENSMUSG00000020826	247.972	1.43725	0.250006	-5.74885	8.99e-09	2.09e-06	Nos2
ENSMUSG00000033578	21.1042	1.43445	0.384839	-3.72739	0.00019347	0.00576111	Tmem35a
ENSMUSG00000050010	56.356	1.42961	0.402372	-3.55296	0.000380917	0.00946491	Shisa3
ENSMUSG00000059901	47.1148	1.4287	0.330072	-4.32845	1.5e-05	0.000843426	Adamts14
ENSMUSG00000001506	49134.6	1.42281	0.31857	-4.46624	7.96e-06	0.000511443	Col1a1
ENSMUSG00000022103	374.986	1.42186	0.329085	-4.32064	1.56e-05	0.000866045	Gfra2
ENSMUSG00000030074	509.976	1.41965	0.330553	-4.29478	1.75e-05	0.000944261	Gxylt2
ENSMUSG00000036334	778.332	1.41844	0.322668	-4.39598	1.1e-05	0.000656734	Igsf10
ENSMUSG00000051220	67.8871	1.41193	0.330945	-4.26636	1.99e-05	0.00103251	Ercc6l
ENSMUSG00000033544	34.6771	1.40998	0.402137	-3.50621	0.000454536	0.0108829	Angptl1
ENSMUSG00000020431	436.033	1.39883	0.454164	-3.08001	0.00206992	0.0302427	Adcy1
ENSMUSG00000079550	20.9259	1.39659	0.425267	-3.28404	0.00102329	0.0193112	Mpp4
ENSMUSG00000023959	1032.25	1.3921	0.300964	-4.62549	3.74e-06	0.000286164	Clic5
ENSMUSG00000002055	55.3355	1.38831	0.445462	-3.11656	0.00182975	0.0281132	Spag5
ENSMUSG00000044811	66.573	1.38695	0.436851	-3.17488	0.00149897	0.0249077	Cd300c2
ENSMUSG00000032221	72.8036	1.38492	0.409966	-3.37814	0.000729776	0.0154265	Mns1
ENSMUSG00000026109	335.057	1.37671	0.375877	-3.66267	0.000249598	0.00693698	Tmeff2
ENSMUSG00000005233	97.6599	1.37465	0.335185	-4.10116	4.11e-05	0.00181889	Spc25
ENSMUSG00000030000	691.671	1.37338	0.396849	-3.4607	0.000538764	0.0123683	Add2
ENSMUSG00000032942	19.375	1.3732	0.477255	-2.87729	0.00401104	0.0463915	Ucp3
ENSMUSG00000035683	76.0012	1.3693	0.438387	-3.12349	0.00178721	0.0278946	Melk
ENSMUSG00000045246	636.266	1.36832	0.36239	-3.77583	0.000159477	0.0050102	Kcng4
ENSMUSG00000045868	578.197	1.36786	0.473286	-2.89013	0.00385081	0.0452356	Gvin1
ENSMUSG00000031304	248.791	1.36257	0.411597	-3.31045	0.000931461	0.0181774	Il2rg
ENSMUSG00000051969	26.3061	1.35943	0.477504	-2.84696	0.00441396	0.0493774	Tlr11
ENSMUSG00000035692	120.812	1.3589	0.342963	-3.96225	7.42e-05	0.00289582	Isg15
ENSMUSG00000044293	26.6232	1.3582	0.476476	-2.85051	0.00436498	0.0490341	Olfr794
ENSMUSG00000026196	56.0008	1.34952	0.32314	-4.17626	2.96e-05	0.00142183	Bard1
ENSMUSG00000078920	326.741	1.34719	0.404305	-3.33211	0.000861911	0.0173492	Ifi47
ENSMUSG00000069805	1197.68	1.34004	0.184878	-7.24822	4.22e-13	2.56e-10	Fbp1
ENSMUSG00000028702	82.3673	1.33499	0.33556	-3.97841	6.94e-05	0.00272861	Rad54l
ENSMUSG00000075224	197.637	1.33314	0.362209	-3.68058	0.000232707	0.00662626	Lrrc55
ENSMUSG00000032690	104.234	1.32903	0.455203	-2.91965	0.0035043	0.0425126	Oas2
ENSMUSG00000063727	161.282	1.32856	0.409433	-3.24488	0.00117499	0.0212153	Tnfrsf11b
ENSMUSG00000027219	100.513	1.32744	0.424575	-3.12652	0.00176891	0.0278863	Slc28a2
ENSMUSG00000004371	29.9345	1.32667	0.339422	-3.9086	9.28e-05	0.0033751	Il11
ENSMUSG00000025574	198.174	1.32165	0.336989	-3.92194	8.78e-05	0.00325015	Tk1
ENSMUSG00000039699	44.8239	1.31653	0.415729	-3.1668	0.00154129	0.0253859	Batf2
ENSMUSG00000005410	445.971	1.31561	0.352108	-3.73638	0.000186685	0.00561251	Mcm5
ENSMUSG00000027068	33.248	1.31437	0.460253	-2.85576	0.00429339	0.0484913	Dhrs9
ENSMUSG00000091405	31.1404	1.31244	0.344395	-3.81084	0.000138496	0.0046054	H4c14
ENSMUSG00000025855	576.362	1.30194	0.193826	-6.71707	1.85e-11	7.56e-09	Prkar1b
ENSMUSG00000024679	107.813	1.30174	0.328636	-3.96105	7.46e-05	0.00290434	Ms4a6d
ENSMUSG00000016942	60.5612	1.29966	0.331337	-3.92248	8.76e-05	0.00325015	Tmprss6
ENSMUSG00000031872	447.732	1.2988	0.371586	-3.49527	0.000473581	0.0111333	Bean1
ENSMUSG00000047591	93.4184	1.29864	0.287434	-4.51804	6.24e-06	0.000421181	Mafa
ENSMUSG00000114456	19.4175	1.29771	0.353245	-3.67368	0.000239084	0.00675045	H2bc9
ENSMUSG00000074141	104.527	1.29732	0.438943	-2.95555	0.00312108	0.0394021	Il4i1
ENSMUSG00000079363	438.623	1.29575	0.429519	-3.01674	0.00255511	0.0347096	Gbp4
ENSMUSG00000043004	346.624	1.28981	0.358114	-3.60168	0.000316163	0.00829541	Gng2
ENSMUSG00000041202	337.979	1.28818	0.400328	-3.2178	0.00129177	0.0224689	Pla2g2d
ENSMUSG00000028072	49.6227	1.27807	0.386433	-3.30735	0.000941815	0.0183283	Ntrk1
ENSMUSG00000024677	255.801	1.27719	0.416174	-3.06889	0.00214859	0.0309344	Ms4a6b
ENSMUSG00000030742	73.8822	1.27597	0.439366	-2.90411	0.003683	0.0439243	Lat
ENSMUSG00000024793	54.6112	1.27204	0.332078	-3.83054	0.000127863	0.00434548	Tnfrsf25
ENSMUSG00000051811	198.67	1.27001	0.168945	-7.5173	5.59e-14	3.75e-11	Cox6b2
ENSMUSG00000048337	2026.75	1.26665	0.34877	-3.63178	0.000281478	0.00760947	Npy4r
ENSMUSG00000034488	188.793	1.26281	0.368476	-3.42712	0.000610026	0.0135916	Edil3
ENSMUSG00000027840	834.859	1.26241	0.320419	-3.93988	8.15e-05	0.00311478	Wnt2b
ENSMUSG00000023940	81.7152	1.26181	0.3255	-3.87652	0.000105961	0.00371504	Sgo1
ENSMUSG00000029283	81.1173	1.25875	0.418884	-3.005	0.00265583	0.0354868	Cdc7
ENSMUSG00000075010	405.745	1.25665	0.350735	-3.5829	0.0003398	0.00868582	AW112010
ENSMUSG00000003283	207.941	1.25458	0.2519	-4.98048	6.34e-07	7.12e-05	Hck
ENSMUSG00000072082	128.695	1.24937	0.30413	-4.108	3.99e-05	0.0017873	Ccnf
ENSMUSG00000025017	294.621	1.24466	0.268407	-4.6372	3.53e-06	0.000274902	Pik3ap1
ENSMUSG00000026344	92.7195	1.24071	0.341268	-3.63558	0.000277354	0.0075299	Lypd1
ENSMUSG00000040420	41.9005	1.23921	0.394359	-3.14235	0.00167597	0.026965	Cdh18
ENSMUSG00000049511	88.1499	1.23867	0.385911	-3.20974	0.00132855	0.0229029	Htr1b
ENSMUSG00000022489	593.471	1.23634	0.349024	-3.54229	0.000396668	0.00976573	Pde1b
ENSMUSG00000042817	85.0643	1.23566	0.356176	-3.46924	0.000521941	0.0120735	Flt3
ENSMUSG00000052631	29.4877	1.23396	0.410816	-3.00368	0.00266738	0.0354903	Sh2d6
ENSMUSG00000034329	97.2205	1.23354	0.370151	-3.33254	0.000860574	0.0173492	Brip1
ENSMUSG00000025154	256.726	1.23336	0.259755	-4.74818	2.05e-06	0.000183359	Arhgap19
ENSMUSG00000024791	51.2704	1.23178	0.390171	-3.15703	0.00159384	0.0260457	Cdca5
ENSMUSG00000025127	65.3675	1.23118	0.359962	-3.42032	0.000625479	0.0138536	Gcgr
ENSMUSG00000064325	1101.46	1.22537	0.421294	-2.90859	0.00363068	0.0435774	Hhip
ENSMUSG00000035566	256.748	1.21676	0.375728	-3.23841	0.001202	0.0214757	Pcdh17
ENSMUSG00000041323	45.9236	1.21565	0.310479	-3.91541	9.03e-05	0.0033133	Ak7
ENSMUSG00000074785	179.013	1.21411	0.412071	-2.94637	0.00321527	0.0400787	Plxnc1
ENSMUSG00000031312	78.0194	1.2129	0.394308	-3.07601	0.00209791	0.0303913	Itgb1bp2
ENSMUSG00000033355	227.475	1.21018	0.303555	-3.98668	6.7e-05	0.00265749	Rtp4
ENSMUSG00000027496	135.206	1.20968	0.287228	-4.21157	2.54e-05	0.00125199	Aurka
ENSMUSG00000006369	19911.9	1.20644	0.281616	-4.28399	1.84e-05	0.000972315	Fbln1
ENSMUSG00000079419	284.675	1.2064	0.367977	-3.27846	0.00104374	0.0195609	Ms4a6c
ENSMUSG00000036362	72.088	1.20563	0.404426	-2.98109	0.00287226	0.0370333	P2ry13
ENSMUSG00000032554	25934.2	1.20516	0.178069	-6.76791	1.31e-11	5.45e-09	Trf
ENSMUSG00000043557	228.044	1.20162	0.306488	-3.9206	8.83e-05	0.0032619	Mdga1
ENSMUSG00000017417	179.353	1.20153	0.395653	-3.03683	0.00239083	0.0331255	Plxdc1
ENSMUSG00000028778	330.59	1.19947	0.382483	-3.13601	0.00171264	0.0273036	Hcrtr1
ENSMUSG00000000031	81.1668	1.19662	0.39205	-3.05221	0.00227163	0.031915	H19
ENSMUSG00000043811	57.7967	1.19239	0.366015	-3.25777	0.00112291	0.0206123	Rtn4r
ENSMUSG00000079608	65.7292	1.19059	0.31535	-3.77547	0.000159707	0.0050102	Stard6
ENSMUSG00000025044	141.48	1.18753	0.367162	-3.23436	0.00121917	0.0216588	Msr1
ENSMUSG00000022021	166.915	1.18561	0.363837	-3.25864	0.00111949	0.0206123	Diaph3
ENSMUSG00000047415	123.51	1.1839	0.317969	-3.72331	0.000196629	0.00583666	Gpr68
ENSMUSG00000032254	566.021	1.18378	0.32859	-3.6026	0.000315046	0.00828826	Kif23
ENSMUSG00000037921	174.767	1.18251	0.278926	-4.23951	2.24e-05	0.00112968	Ddx60
ENSMUSG00000052776	122.253	1.17941	0.361914	-3.2588	0.00111883	0.0206123	Oas1a
ENSMUSG00000027331	222.649	1.17695	0.35496	-3.31573	0.00091404	0.0180499	Knstrn
ENSMUSG00000069874	1258.64	1.16853	0.328288	-3.55946	0.000371617	0.00929044	Irgm2
ENSMUSG00000032243	872.69	1.16807	0.350912	-3.32867	0.000872633	0.0174713	Itga11
ENSMUSG00000026012	68.7476	1.16794	0.384241	-3.03961	0.00236888	0.0329187	Cd28
ENSMUSG00000028339	4051.04	1.16195	0.352613	-3.29527	0.000983286	0.0187846	Col15a1
ENSMUSG00000020658	141.24	1.16036	0.281834	-4.11715	3.84e-05	0.00172979	Efr3b
ENSMUSG00000038642	1313.45	1.15369	0.378821	-3.04549	0.00232304	0.0324273	Ctss
ENSMUSG00000024397	148.263	1.1493	0.387386	-2.96681	0.00300903	0.0382968	Aif1
ENSMUSG00000036854	6522.66	1.14795	0.400917	-2.8633	0.00419249	0.0477449	Hspb6
ENSMUSG00000028212	72.5487	1.13966	0.345519	-3.29839	0.000972411	0.0186528	Ccne2
ENSMUSG00000035258	934.222	1.13906	0.334103	-3.40931	0.000651279	0.0142733	Abi3bp
ENSMUSG00000046805	1683.95	1.1373	0.386293	-2.94415	0.00323848	0.040261	Mpeg1
ENSMUSG00000004698	257.076	1.13582	0.378702	-2.99925	0.00270648	0.0356056	Hdac9
ENSMUSG00000027238	153.93	1.13219	0.379744	-2.98147	0.00286871	0.0370131	Frmd5
ENSMUSG00000022125	2143.64	1.1289	0.126356	-8.93428	4.1e-19	4.81e-16	Cln5
ENSMUSG00000039004	800.139	1.1268	0.274637	-4.10288	4.08e-05	0.00180966	Bmp6
ENSMUSG00000052504	353.1	1.12466	0.347589	-3.2356	0.00121386	0.0216282	Epha3
ENSMUSG00000060550	2516.39	1.1158	0.314733	-3.54522	0.000392284	0.00968337	H2-Q7
ENSMUSG00000028031	1227.92	1.11426	0.359427	-3.10011	0.00193447	0.028962	Dkk2
ENSMUSG00000024795	230.771	1.11321	0.329549	-3.37798	0.000730212	0.0154265	Kif20b
ENSMUSG00000029661	54383.6	1.11229	0.326639	-3.40527	0.00066099	0.0144239	Col1a2
ENSMUSG00000052336	258.987	1.11189	0.370376	-3.00207	0.00268155	0.0355055	Cx3cr1
ENSMUSG00000070366	232.843	1.11113	0.234837	-4.7315	2.23e-06	0.00019537	Plpp4
ENSMUSG00000029299	76.2604	1.11054	0.347098	-3.19951	0.00137662	0.0234564	Abcg3
ENSMUSG00000007646	86.9278	1.11041	0.366062	-3.03339	0.0024182	0.0333324	Rad51c
ENSMUSG00000030214	490.275	1.10997	0.384347	-2.88793	0.00387789	0.0453831	Plbd1
ENSMUSG00000045382	196.701	1.10772	0.367939	-3.01062	0.00260717	0.0351621	Cxcr4
ENSMUSG00000032643	189.38	1.10242	0.282417	-3.90351	9.48e-05	0.00342695	Fhl3
ENSMUSG00000029664	51.53	1.10098	0.352648	-3.12203	0.00179609	0.0278946	Tfpi2
ENSMUSG00000062794	53.7086	1.09866	0.329011	-3.33928	0.000839954	0.0170352	Zfp599
ENSMUSG00000050022	89.0317	1.09836	0.325636	-3.37296	0.000743653	0.0155356	Amz1
ENSMUSG00000038252	658.89	1.09559	0.289432	-3.78533	0.000153507	0.00488102	Ncapd2
ENSMUSG00000036596	452.871	1.09453	0.282379	-3.8761	0.000106144	0.00371504	Cpz
ENSMUSG00000102697	167.963	1.09233	0.205136	-5.32491	1.01e-07	1.6e-05	Pcdhac2
ENSMUSG00000045273	40.9828	1.09229	0.346942	-3.14833	0.00164205	0.0266017	Cenph
ENSMUSG00000005338	881.265	1.08508	0.294432	-3.68533	0.000228411	0.00655079	Cadm3
ENSMUSG00000022014	308.678	1.07959	0.317873	-3.3963	0.000683043	0.0146948	Epsti1
ENSMUSG00000046818	134.797	1.0768	0.338524	-3.18087	0.00146832	0.0246384	Ddit4l
ENSMUSG00000028865	57.371	1.07652	0.293123	-3.67259	0.000240105	0.0067579	Cd164l2
ENSMUSG00000025197	49.0702	1.07579	0.369266	-2.91332	0.00357607	0.0431706	Cyp2c23
ENSMUSG00000025588	24.98	1.07452	0.343758	-3.12579	0.00177327	0.0278918	Nat1
ENSMUSG00000030866	146.293	1.07449	0.344186	-3.12182	0.00179739	0.0278946	Ern2
ENSMUSG00000033777	104.254	1.07434	0.370743	-2.89781	0.0037578	0.0445237	Tlr13
ENSMUSG00000025140	279.648	1.07406	0.23497	-4.57103	4.85e-06	0.000347511	Pycr1
ENSMUSG00000028037	180.095	1.07306	0.349089	-3.0739	0.00211283	0.0305368	Ifi44
ENSMUSG00000025395	230.53	1.07059	0.210629	-5.08281	3.72e-07	4.65e-05	Prim1
ENSMUSG00000028480	775.704	1.07056	0.262658	-4.07586	4.58e-05	0.00198169	Glipr2
ENSMUSG00000034116	179.588	1.06734	0.364089	-2.93153	0.00337297	0.0413574	Vav1
ENSMUSG00000064293	439.999	1.06658	0.368412	-2.89507	0.0037907	0.0447455	Cntn4
ENSMUSG00000060639	62.4588	1.06572	0.268779	-3.96506	7.34e-05	0.00287378	H4c9
ENSMUSG00000026043	60716	1.05896	0.312563	-3.38798	0.000704104	0.0150236	Col3a1
ENSMUSG00000037991	79.4787	1.05663	0.251139	-4.20734	2.58e-05	0.00126895	Rmi2
ENSMUSG00000028527	930.037	1.05537	0.355206	-2.97116	0.00296679	0.0379394	Ak4
ENSMUSG00000044469	49.1533	1.05295	0.33553	-3.13817	0.00170007	0.0272127	Tnfaip8l1
ENSMUSG00000024301	88.1164	1.05185	0.2773	-3.79316	0.000148742	0.00481934	Kifc5b
ENSMUSG00000058152	64.6621	1.04325	0.317328	-3.28761	0.00101043	0.0191472	Chsy3
ENSMUSG00000062510	81.2551	1.04183	0.295274	-3.52833	0.000418187	0.0102551	Nsl1
ENSMUSG00000036896	1637.87	1.03788	0.318775	-3.25585	0.00113054	0.0207119	C1qc
ENSMUSG00000047497	213.794	1.03746	0.354413	-2.92725	0.00341971	0.0418213	Adamts12
ENSMUSG00000030641	93.5302	1.03691	0.272157	-3.80995	0.000138994	0.0046054	Ddias
ENSMUSG00000027544	474.937	1.03545	0.286102	-3.61917	0.00029555	0.00793208	Nfatc2
ENSMUSG00000028859	67.2678	1.03424	0.348295	-2.96943	0.00298353	0.0380496	Csf3r
ENSMUSG00000036412	201.45	1.03328	0.33646	-3.07103	0.0021332	0.0307601	Arsi
ENSMUSG00000020649	262.171	1.03091	0.266177	-3.87303	0.00010749	0.00374817	Rrm2
ENSMUSG00000032946	1463.49	1.02731	0.32077	-3.20264	0.00136176	0.0232877	Rasgrp2
ENSMUSG00000027932	238.245	1.02437	0.20591	-4.97485	6.53e-07	7.21e-05	Slc27a3
ENSMUSG00000018507	2514.88	1.02404	0.264168	-3.87647	0.000105983	0.00371504	Trpv2
ENSMUSG00000029254	66.5096	1.02229	0.341863	-2.99036	0.00278648	0.0362261	Stap1
ENSMUSG00000024155	25.2829	1.01658	0.345608	-2.94142	0.00326708	0.040536	Meiob
ENSMUSG00000030657	279.71	1.01643	0.285573	-3.55925	0.000371915	0.00929044	Xylt1
ENSMUSG00000026068	105.249	1.01245	0.272733	-3.71225	0.000205426	0.00604042	Il18rap
ENSMUSG00000026173	74.0149	1.00859	0.305231	-3.30436	0.000951945	0.0184298	Plcd4
ENSMUSG00000019214	117.27	1.00758	0.272553	-3.69683	0.000218307	0.00633298	Chtf18
ENSMUSG00000031910	567.688	1.00665	0.296013	-3.40069	0.000672156	0.0145608	Has3
ENSMUSG00000024300	303.526	1.0059	0.34661	-2.90212	0.00370652	0.0440937	Myo1f
ENSMUSG00000042029	257.561	1.00419	0.238872	-4.20387	2.62e-05	0.00128189	Ncapg2
ENSMUSG00000084845	89.797	1.00312	0.3524	-2.84653	0.00441987	0.0494141	Tmem240
ENSMUSG00000022371	9679.39	1.00069	0.294118	-3.40234	0.000668122	0.0144901	Col14a1
ENSMUSG00000036862	606.25	1.00038	0.319957	-3.12661	0.00176833	0.0278863	Dchs1
ENSMUSG00000021965	59.2903	0.99784	0.303287	-3.29008	0.00100158	0.0190265	Ska3
ENSMUSG00000042804	1073.34	0.997268	0.295805	-3.37136	0.000747972	0.0155911	Gpr153
ENSMUSG00000048583	1032.1	0.997216	0.174603	-5.71133	1.12e-08	2.47e-06	Igf2
ENSMUSG00000004098	923.219	0.996917	0.335689	-2.96977	0.00298027	0.0380496	Col5a3
ENSMUSG00000008845	726.073	0.996632	0.341323	-2.91991	0.00350131	0.0425126	Cd163
ENSMUSG00000029298	619.626	0.996429	0.337448	-2.95284	0.00314865	0.0395108	Gbp9
ENSMUSG00000038608	739.936	0.991594	0.325698	-3.04452	0.00233054	0.0324942	Dock10
ENSMUSG00000004473	437.907	0.986282	0.218468	-4.51454	6.35e-06	0.000422125	Clec11a
ENSMUSG00000049625	165.452	0.981493	0.343062	-2.86098	0.00422334	0.047902	Tifab
ENSMUSG00000001334	207.675	0.98054	0.298545	-3.2844	0.00102199	0.0193112	Fndc5
ENSMUSG00000079017	828.299	0.979978	0.334844	-2.92667	0.00342613	0.0418725	Ifi27l2a
ENSMUSG00000055805	421.393	0.979695	0.342832	-2.85765	0.00426788	0.0483162	Fmnl1
ENSMUSG00000026574	3359.05	0.979326	0.335441	-2.91952	0.0035057	0.0425126	Dpt
ENSMUSG00000050447	637.854	0.97837	0.182287	-5.3672	8e-08	1.33e-05	Lypd6
ENSMUSG00000056481	2906.06	0.9767	0.304233	-3.21036	0.00132567	0.0229029	Cd248
ENSMUSG00000027674	452.669	0.97626	0.296607	-3.29142	0.000996814	0.018985	Pex5l
ENSMUSG00000085399	27.1441	0.974392	0.338168	-2.88138	0.00395937	0.0459356	Foxd2os
ENSMUSG00000027939	52.5939	0.97439	0.220653	-4.41594	1.01e-05	0.000618594	Nup210l
ENSMUSG00000022488	563.08	0.969334	0.310605	-3.1208	0.00180363	0.0278946	Nckap1l
ENSMUSG00000029561	726.238	0.966166	0.309582	-3.12087	0.00180317	0.0278946	Oasl2
ENSMUSG00000044748	631.601	0.963738	0.227242	-4.24103	2.22e-05	0.00112507	Defb1
ENSMUSG00000032911	3258.11	0.963558	0.310269	-3.10555	0.00189924	0.0286643	Cspg4
ENSMUSG00000029798	327.868	0.961232	0.212811	-4.51684	6.28e-06	0.000422069	Herc6
ENSMUSG00000026779	155.838	0.960267	0.305161	-3.14676	0.00165093	0.0266765	Mastl
ENSMUSG00000048992	61.2829	0.959078	0.336285	-2.85198	0.00434478	0.0488438	Prss32
ENSMUSG00000068522	1154.27	0.95629	0.292417	-3.2703	0.00107433	0.0200144	Aard
ENSMUSG00000031494	255.591	0.955665	0.286832	-3.33179	0.000862887	0.0173502	Cd209a
ENSMUSG00000025185	329.879	0.954374	0.265518	-3.59438	0.000325167	0.00843724	Loxl4
ENSMUSG00000009614	690.873	0.953751	0.26	-3.66828	0.000244188	0.0068068	Sardh
ENSMUSG00000038555	491.104	0.951812	0.288687	-3.29704	0.000977093	0.0187235	Reep2
ENSMUSG00000029778	606.731	0.951511	0.256191	-3.71408	0.000203947	0.0060158	Adcyap1r1
ENSMUSG00000048895	40.8611	0.950984	0.318705	-2.9839	0.00284596	0.0367955	Cdk5r1
ENSMUSG00000036242	1707.2	0.949784	0.263016	-3.61113	0.000304866	0.00807809	Armh4
ENSMUSG00000018774	566.54	0.947182	0.265459	-3.56809	0.000359599	0.00903091	Cd68
ENSMUSG00000001473	5216.75	0.94695	0.267106	-3.54522	0.00039229	0.00968337	Tubb6
ENSMUSG00000020848	84.5784	0.946916	0.315763	-2.99882	0.00271027	0.0356304	Doc2b
ENSMUSG00000027199	286.811	0.946546	0.326688	-2.8974	0.00376266	0.0445237	Gatm
ENSMUSG00000070802	105.291	0.943401	0.303895	-3.10437	0.00190686	0.028687	Pnmal2
ENSMUSG00000048376	569.594	0.943246	0.299017	-3.15449	0.00160779	0.0261971	F2r
ENSMUSG00000031756	69.1167	0.942306	0.32648	-2.88626	0.00389849	0.0455107	Cenpn
ENSMUSG00000051627	71.2436	0.939502	0.328376	-2.86105	0.00422235	0.047902	H1f4
ENSMUSG00000025422	173.717	0.938845	0.304121	-3.08708	0.00202135	0.0297884	Agap2
ENSMUSG00000036887	1893.78	0.938293	0.318122	-2.94947	0.00318318	0.0398375	C1qa
ENSMUSG00000031659	921.404	0.938038	0.310675	-3.01936	0.00253313	0.0344858	Adcy7
ENSMUSG00000034317	181.021	0.937958	0.317281	-2.95624	0.00311412	0.0393406	Trim59
ENSMUSG00000032725	421.917	0.937724	0.293469	-3.19531	0.00139683	0.0237145	Folr2
ENSMUSG00000024011	10423.5	0.937318	0.329995	-2.8404	0.00450564	0.0499561	Pi16
ENSMUSG00000037313	354.561	0.935076	0.224942	-4.15696	3.23e-05	0.00152019	Tacc3
ENSMUSG00000040483	328.379	0.931215	0.226754	-4.10671	4.01e-05	0.00178848	Xaf1
ENSMUSG00000039193	75.4224	0.930201	0.296396	-3.13837	0.0016989	0.0272127	Nlrc4
ENSMUSG00000039936	573.828	0.928378	0.283241	-3.27769	0.00104659	0.0195949	Pik3cd
ENSMUSG00000034906	184.435	0.926566	0.228891	-4.04806	5.16e-05	0.00216256	Ncaph
ENSMUSG00000002885	4310.68	0.923471	0.25083	-3.68166	0.000231724	0.00661665	Adgre5
ENSMUSG00000002068	83.3741	0.919039	0.297373	-3.09052	0.00199806	0.0296672	Ccne1
ENSMUSG00000015957	398.989	0.918952	0.262853	-3.49608	0.000472155	0.0111269	Wnt11
ENSMUSG00000044317	503.688	0.916711	0.299549	-3.0603	0.00221112	0.0313534	Gpr4
ENSMUSG00000054641	1132.71	0.914012	0.28698	-3.18494	0.00144785	0.0243602	Mmrn1
ENSMUSG00000033722	698.241	0.910455	0.316671	-2.87508	0.00403925	0.0465742	BC034090
ENSMUSG00000034570	62.3538	0.906113	0.291067	-3.11307	0.00185152	0.0282409	Inpp5j
ENSMUSG00000024660	510.135	0.903121	0.23132	-3.9042	9.45e-05	0.0034238	Incenp
ENSMUSG00000028369	2656.9	0.902393	0.284479	-3.17209	0.00151345	0.0251038	Svep1
ENSMUSG00000030930	1384.08	0.901577	0.157543	-5.72274	1.05e-08	2.4e-06	Chst15
ENSMUSG00000026104	4757.11	0.900562	0.206399	-4.36322	1.28e-05	0.000746685	Stat1
ENSMUSG00000034652	114.399	0.897807	0.299817	-2.99452	0.00274876	0.0359305	Cd300a
ENSMUSG00000004633	954.416	0.896719	0.208705	-4.2966	1.73e-05	0.000943117	Chn2
ENSMUSG00000039470	139.923	0.896171	0.251389	-3.56488	0.000364026	0.00912985	Zdhhc2
ENSMUSG00000058099	289.018	0.892924	0.287882	-3.1017	0.00192411	0.0288539	Nfam1
ENSMUSG00000020251	365.165	0.891942	0.297575	-2.99737	0.00272321	0.0357504	Glt8d2
ENSMUSG00000095105	253.589	0.890773	0.236026	-3.77405	0.000160617	0.00503035	Edaradd
ENSMUSG00000049929	97.607	0.889403	0.248901	-3.57331	0.000352491	0.00890838	Lpar4
ENSMUSG00000031099	179.926	0.887073	0.246254	-3.60227	0.000315449	0.00828826	Smarca1
ENSMUSG00000046879	1500.96	0.883747	0.205851	-4.29313	1.76e-05	0.000944261	Irgm1
ENSMUSG00000056917	678.677	0.883101	0.246865	-3.57727	0.000347203	0.00879221	Sipa1
ENSMUSG00000069910	75.4569	0.880972	0.280466	-3.1411	0.00168313	0.0270107	Spdl1
ENSMUSG00000054200	34.5281	0.880881	0.298703	-2.94902	0.0031878	0.0398422	Ffar4
ENSMUSG00000090084	734.998	0.880714	0.295196	-2.98349	0.00284983	0.0368201	Srpx
ENSMUSG00000027230	1246.61	0.878401	0.282107	-3.11371	0.00184748	0.0282409	Creb3l1
ENSMUSG00000026837	7405.87	0.874936	0.269812	-3.24276	0.00118379	0.0213038	Col5a1
ENSMUSG00000032014	1559.8	0.874752	0.240984	-3.62992	0.000283512	0.00764178	Oaf
ENSMUSG00000041219	312.83	0.874743	0.213004	-4.1067	4.01e-05	0.00178848	Arhgap11a
ENSMUSG00000067276	171.354	0.869503	0.262635	-3.31069	0.000930677	0.0181774	Capn6
ENSMUSG00000001249	85.7289	0.869051	0.248105	-3.50276	0.000460472	0.0109625	Hpn
ENSMUSG00000063445	171.326	0.867666	0.238488	-3.6382	0.000274549	0.00746456	Nmral1
ENSMUSG00000058571	994.309	0.865357	0.274425	-3.15335	0.00161411	0.0262435	Gpc6
ENSMUSG00000027186	1416.14	0.864296	0.239038	-3.61573	0.000299502	0.0079924	Elf5
ENSMUSG00000074676	153.006	0.86246	0.276506	-3.11913	0.00181384	0.0279833	Foxs1
ENSMUSG00000050908	266.17	0.861308	0.284851	-3.02372	0.00249692	0.0341032	Tvp23a
ENSMUSG00000047246	232.553	0.859474	0.190686	-4.50726	6.57e-06	0.000433788	H2bc6
ENSMUSG00000045672	581.578	0.858213	0.298584	-2.87427	0.00404958	0.0466124	Col27a1
ENSMUSG00000040035	84.6509	0.857331	0.290633	-2.94987	0.00317905	0.0398124	Disp2
ENSMUSG00000047786	135.437	0.857001	0.189805	-4.51518	6.33e-06	0.000422125	Lix1
ENSMUSG00000035208	182.989	0.855862	0.294336	-2.90777	0.00364017	0.0435813	Slfn8
ENSMUSG00000032796	213.883	0.854397	0.29707	-2.87608	0.00402647	0.046484	Lama1
ENSMUSG00000004891	466.005	0.854383	0.28912	-2.95511	0.00312555	0.0394168	Nes
ENSMUSG00000026817	1578.54	0.85399	0.26271	-3.25069	0.00115125	0.0209684	Ak1
ENSMUSG00000029359	109.297	0.853174	0.225205	-3.78844	0.000151596	0.00485843	Tesc
ENSMUSG00000049687	152.27	0.85143	0.203993	-4.17381	3e-05	0.00143353	Pheta2
ENSMUSG00000026278	1559.89	0.850703	0.236797	-3.59255	0.000327457	0.00847324	Bok
ENSMUSG00000036641	148.878	0.850025	0.162261	-5.23864	1.62e-07	2.39e-05	Ccdc148
ENSMUSG00000051235	162.383	0.844571	0.237796	-3.55167	0.000382797	0.00948651	Gen1
ENSMUSG00000030787	1128.11	0.844458	0.256193	-3.29618	0.000980101	0.0187428	Lyve1
ENSMUSG00000016496	328.971	0.844187	0.21117	-3.99767	6.4e-05	0.00256968	Cd274
ENSMUSG00000038037	198.604	0.842784	0.184163	-4.57629	4.73e-06	0.000344148	Socs1
ENSMUSG00000020773	1739.11	0.841012	0.285512	-2.94563	0.00322303	0.0400978	Trim47
ENSMUSG00000071347	166.736	0.840142	0.272327	-3.08505	0.00203518	0.0298909	C1qtnf9
ENSMUSG00000040253	1569.35	0.838105	0.252255	-3.32245	0.000892305	0.0177703	Gbp7
ENSMUSG00000023067	4686.82	0.838087	0.150215	-5.57923	2.42e-08	4.72e-06	Cdkn1a
ENSMUSG00000072620	636.866	0.83554	0.219423	-3.80789	0.000140156	0.00462096	Slfn2
ENSMUSG00000050394	96.9443	0.835116	0.238547	-3.50085	0.000463775	0.0110271	Armcx6
ENSMUSG00000071547	93.4249	0.835108	0.260181	-3.20972	0.00132862	0.0229029	Nt5dc2
ENSMUSG00000010830	474.373	0.834189	0.287931	-2.89718	0.0037653	0.0445237	Kdelr3
ENSMUSG00000050410	221.207	0.831669	0.257926	-3.22444	0.00126217	0.0221422	Tcf19
ENSMUSG00000045062	86.7476	0.830426	0.230996	-3.59499	0.000324407	0.00843724	Pcdhb7
ENSMUSG00000035285	426.176	0.830395	0.242711	-3.42133	0.000623163	0.0138536	Nat14
ENSMUSG00000086903	115.588	0.824834	0.283731	-2.90709	0.00364803	0.0436182	Hotair
ENSMUSG00000069171	543.522	0.823238	0.263721	-3.12162	0.00179857	0.0278946	Nr2f1
ENSMUSG00000022360	702.666	0.82087	0.177907	-4.61405	3.95e-06	0.000296326	Atad2
ENSMUSG00000034845	1259.37	0.820178	0.273756	-2.99602	0.0027353	0.0358589	Plvap
ENSMUSG00000040345	279.401	0.820091	0.27449	-2.98769	0.00281092	0.0364681	Arhgap9
ENSMUSG00000070436	18671.9	0.813926	0.269209	-3.02339	0.00249957	0.0341032	Serpinh1
ENSMUSG00000019194	1129.48	0.813161	0.247724	-3.28253	0.00102879	0.0193216	Scn1b
ENSMUSG00000002108	434.64	0.809771	0.173848	-4.65792	3.19e-06	0.000257185	Nr1h3
ENSMUSG00000042286	2328.7	0.80592	0.25419	-3.17055	0.00152152	0.0251708	Stab1
ENSMUSG00000031367	577.152	0.805021	0.247447	-3.25331	0.0011407	0.0208166	Ap1s2
ENSMUSG00000021186	4038.85	0.800245	0.266489	-3.00292	0.00267402	0.0354903	Fbln5
ENSMUSG00000026712	1776.37	0.798302	0.27159	-2.93937	0.00328881	0.0406919	Mrc1
ENSMUSG00000036875	95.6081	0.795825	0.245429	-3.24259	0.0011845	0.0213038	Dna2
ENSMUSG00000055653	2898.85	0.79398	0.217975	-3.64254	0.000269965	0.00737196	Gpc3
ENSMUSG00000045414	1196.49	0.793961	0.198699	-3.9958	6.45e-05	0.00257906	Dipk2a
ENSMUSG00000001493	150.246	0.793331	0.26654	-2.9764	0.0029165	0.0374238	Meox1
ENSMUSG00000038765	181.608	0.790906	0.255282	-3.09816	0.00194724	0.0290846	Lmx1b
ENSMUSG00000020437	522.762	0.788473	0.231247	-3.40966	0.00065043	0.0142714	Myo1g
ENSMUSG00000039497	920.409	0.786886	0.255952	-3.07434	0.00210966	0.0305144	Dse
ENSMUSG00000045575	42.3285	0.786454	0.269358	-2.91974	0.00350327	0.0425126	Vmn1r233
ENSMUSG00000036882	212.893	0.785657	0.242105	-3.24512	0.00117402	0.0212153	Arhgap33
ENSMUSG00000033031	234.58	0.784606	0.232541	-3.37405	0.000740702	0.015517	Cip2a
ENSMUSG00000033066	2169	0.78365	0.240544	-3.25782	0.0011227	0.0206123	Gas7
ENSMUSG00000037892	1062.36	0.783401	0.255922	-3.06109	0.0022053	0.031342	Pcdh18
ENSMUSG00000020178	119.803	0.778921	0.188613	-4.12973	3.63e-05	0.00165374	Adora2a
ENSMUSG00000031493	107.997	0.776079	0.271742	-2.85594	0.00429103	0.0484913	Ggn
ENSMUSG00000040841	2060.47	0.774108	0.223702	-3.46044	0.000539298	0.0123683	Six5
ENSMUSG00000027583	193.496	0.766378	0.229459	-3.33994	0.00083797	0.0170133	Zbtb46
ENSMUSG00000001123	1292.66	0.764908	0.249929	-3.0605	0.00220966	0.0313534	Lgals9
ENSMUSG00000019916	2940.42	0.76481	0.206556	-3.70268	0.000213335	0.00622421	P4ha1
ENSMUSG00000060802	25163	0.761412	0.198598	-3.83393	0.00012611	0.00429368	B2m
ENSMUSG00000000290	877.553	0.761188	0.221849	-3.43111	0.000601106	0.0134464	Itgb2
ENSMUSG00000020642	410.216	0.76023	0.258572	-2.94011	0.00328094	0.0406741	Rnf144a
ENSMUSG00000029161	149.871	0.750535	0.24264	-3.0932	0.00198008	0.0294347	Cgref1
ENSMUSG00000041406	143.673	0.748478	0.213968	-3.49808	0.000468619	0.0110722	BC055324
ENSMUSG00000029910	430.494	0.74694	0.169001	-4.41973	9.88e-06	0.000611231	Mad2l1
ENSMUSG00000003070	113.513	0.74377	0.181497	-4.09796	4.17e-05	0.00183982	Efna2
ENSMUSG00000039126	2686.22	0.742244	0.257899	-2.87804	0.00400149	0.0463472	Prune2
ENSMUSG00000029366	283.545	0.734613	0.185884	-3.95199	7.75e-05	0.003	Dck
ENSMUSG00000039934	168.887	0.726471	0.255232	-2.84631	0.00442287	0.0494181	Gsap
ENSMUSG00000003824	113.041	0.721705	0.23282	-3.09985	0.00193621	0.028962	Syce2
ENSMUSG00000020175	281.837	0.721164	0.250698	-2.87662	0.00401954	0.0464326	Rab36
ENSMUSG00000040254	962.671	0.718898	0.248892	-2.8884	0.00387213	0.0453723	Sema3d
ENSMUSG00000021676	356.456	0.71666	0.251969	-2.84424	0.00445175	0.0496774	Iqgap2
ENSMUSG00000030513	835.771	0.716394	0.220455	-3.24961	0.00115563	0.0210051	Pcsk6
ENSMUSG00000041889	483.455	0.715826	0.168045	-4.25972	2.05e-05	0.00105492	Shisa4
ENSMUSG00000024268	125.037	0.713802	0.214536	-3.32719	0.000877262	0.0175452	Celf4
ENSMUSG00000006585	299.643	0.713501	0.233921	-3.05018	0.00228703	0.0320902	Cdt1
ENSMUSG00000029093	2057.54	0.712594	0.187848	-3.79345	0.000148566	0.00481934	Sorcs2
ENSMUSG00000037990	126.524	0.709363	0.235725	-3.00928	0.0026187	0.0352164	Sh3rf3
ENSMUSG00000018899	1916.22	0.709002	0.180325	-3.93181	8.43e-05	0.00316811	Irf1
ENSMUSG00000004655	21170.6	0.70886	0.241529	-2.93489	0.0033367	0.0410468	Aqp1
ENSMUSG00000068220	8870.24	0.705458	0.242575	-2.90821	0.00363504	0.0435813	Lgals1
ENSMUSG00000020974	97.5014	0.705235	0.235501	-2.99462	0.00274788	0.0359305	Pole2
ENSMUSG00000028312	690.297	0.704316	0.170114	-4.14025	3.47e-05	0.00159908	Smc2
ENSMUSG00000020340	3010.63	0.703942	0.140908	-4.99576	5.86e-07	6.79e-05	Cyfip2
ENSMUSG00000027115	145.649	0.701359	0.18756	-3.73939	0.00018447	0.00557273	Kif18a
ENSMUSG00000010751	283.787	0.697942	0.22625	-3.08482	0.00203675	0.0298909	Tnfrsf22
ENSMUSG00000096727	857.162	0.697053	0.215184	-3.23933	0.00119812	0.0214268	Psmb9
ENSMUSG00000034595	3143.04	0.694868	0.228484	-3.04121	0.00235631	0.0327925	Ppp1r18
ENSMUSG00000024112	5835.44	0.693562	0.231871	-2.99115	0.00277927	0.0361789	Cacna1h
ENSMUSG00000017692	157.181	0.690663	0.176019	-3.92379	8.72e-05	0.00324456	Rhbdl3
ENSMUSG00000068686	146.919	0.690583	0.193789	-3.56358	0.000365834	0.00916293	Cd59b
ENSMUSG00000051735	203.5	0.686299	0.23774	-2.88676	0.00389231	0.0454951	Rinl
ENSMUSG00000079056	239.636	0.681347	0.15558	-4.37942	1.19e-05	0.000702012	Kcnip3
ENSMUSG00000033350	1654.76	0.677518	0.189178	-3.58137	0.000341796	0.00870025	Chst2
ENSMUSG00000028278	454.552	0.676195	0.204156	-3.31214	0.00092584	0.0181633	Rragd
ENSMUSG00000105987	4571.73	0.675552	0.183592	-3.67964	0.000233566	0.00663348	AI506816
ENSMUSG00000054752	839.425	0.670957	0.231545	-2.89774	0.00375856	0.0445237	Fsd1l
ENSMUSG00000020150	145.954	0.664648	0.227186	-2.92557	0.00343831	0.041994	Gamt
ENSMUSG00000034714	198.616	0.664471	0.221223	-3.00362	0.00266789	0.0354903	Ttyh2
ENSMUSG00000026222	1034.83	0.65813	0.225862	-2.91386	0.00356995	0.0431245	Sp100
ENSMUSG00000022180	1638.91	0.654877	0.17915	-3.65547	0.000256712	0.00708223	Slc7a8
ENSMUSG00000034361	773.654	0.650837	0.190785	-3.41137	0.000646372	0.0142156	Cpne2
ENSMUSG00000000958	251.99	0.64521	0.210474	-3.06551	0.00217302	0.0310243	Slc7a7
ENSMUSG00000027490	296.215	0.64475	0.186287	-3.46106	0.000538045	0.0123683	E2f1
ENSMUSG00000068566	9236.14	0.644015	0.189932	-3.39077	0.000696964	0.0149194	Myadm
ENSMUSG00000022525	684.618	0.643104	0.154327	-4.16716	3.08e-05	0.00146477	Plaat1
ENSMUSG00000052331	2041.1	0.641805	0.140386	-4.57172	4.84e-06	0.000347511	Ankrd44
ENSMUSG00000002325	1153.82	0.629597	0.196646	-3.20168	0.0013663	0.023309	Irf9
ENSMUSG00000023909	689.237	0.628546	0.127175	-4.94238	7.72e-07	8.32e-05	Paqr4
ENSMUSG00000018427	3858.59	0.627077	0.198055	-3.16617	0.00154458	0.0254179	Ypel2
ENSMUSG00000037636	62.0582	0.62693	0.198339	-3.16091	0.00157279	0.025769	Slc25a43
ENSMUSG00000023947	403.935	0.624281	0.17048	-3.66189	0.000250359	0.00694782	Nfkbie
ENSMUSG00000044328	442.22	0.623684	0.132535	-4.70582	2.53e-06	0.000212708	Trp53i13
ENSMUSG00000025225	1792.02	0.621182	0.14317	-4.33879	1.43e-05	0.000812013	Nfkb2
ENSMUSG00000031875	1132.57	0.620826	0.200889	-3.0904	0.0019989	0.0296672	Cmtm3
ENSMUSG00000035704	339.082	0.618024	0.197979	-3.12166	0.00179834	0.0278946	Alg8
ENSMUSG00000053460	1189.12	0.613728	0.102835	-5.96807	2.4e-09	6.43e-07	Ggcx
ENSMUSG00000048022	2257.12	0.610933	0.20925	-2.91964	0.00350439	0.0425126	Tmem229a
ENSMUSG00000064215	2131.17	0.60913	0.197661	-3.08169	0.00205832	0.0301438	Ifi27
ENSMUSG00000019979	564.656	0.606326	0.192759	-3.14551	0.00165798	0.0267673	Apaf1
ENSMUSG00000039577	111.271	0.602577	0.15996	-3.76704	0.000165193	0.00511193	Nphp4
ENSMUSG00000049932	681.305	0.60236	0.145111	-4.15102	3.31e-05	0.00154652	H2ax
ENSMUSG00000035735	428.857	0.599277	0.181906	-3.29443	0.000986211	0.0188213	Dagla
ENSMUSG00000044122	104.108	0.595404	0.191039	-3.11667	0.00182909	0.0281132	Proca1
ENSMUSG00000038168	1626.39	0.589839	0.121416	-4.85799	1.19e-06	0.000115267	P3h2
ENSMUSG00000019796	459.517	0.589473	0.200561	-2.93912	0.00329143	0.0406919	Lrp11
ENSMUSG00000064115	399.284	0.588201	0.186745	-3.14976	0.00163406	0.0265271	Cadm2
ENSMUSG00000049721	289.55	0.578892	0.188733	-3.06725	0.0021604	0.0309426	Gal3st1
ENSMUSG00000028539	504.501	0.57839	0.175465	-3.29632	0.000979608	0.0187428	Artn
ENSMUSG00000019773	229.322	0.569813	0.196173	-2.90464	0.00367676	0.0438779	Fbxo5
ENSMUSG00000092074	231.178	0.568326	0.174684	-3.25345	0.00114014	0.0208166	Dynlt1a
ENSMUSG00000039787	1040.86	0.568124	0.196946	-2.88466	0.00391832	0.045657	Cercam
ENSMUSG00000031838	1231.68	0.56709	0.176408	-3.21466	0.00130601	0.022636	Ifi30
ENSMUSG00000030638	1255.28	0.563119	0.190566	-2.95498	0.00312689	0.0394168	Sh3gl3
ENSMUSG00000032344	127.303	0.562853	0.182157	-3.08994	0.00200196	0.0296782	Cgas
ENSMUSG00000030207	371.152	0.557618	0.124264	-4.48736	7.21e-06	0.00047135	Fam234b
ENSMUSG00000025324	951.69	0.557314	0.163738	-3.4037	0.000664809	0.0144517	Atp10a
ENSMUSG00000023249	4193.12	0.551769	0.155753	-3.5426	0.000396203	0.00976573	Parp3
ENSMUSG00000025956	761.052	0.547889	0.139222	-3.93537	8.31e-05	0.00314438	Mettl21a
ENSMUSG00000025743	7751.59	0.547684	0.164883	-3.32166	0.00089485	0.0177965	Sdc3
ENSMUSG00000043496	1908.83	0.5401	0.145773	-3.70508	0.000211321	0.00619047	Tril
ENSMUSG00000096472	402.042	0.536949	0.173932	-3.08711	0.0020211	0.0297884	Cdkn2d
ENSMUSG00000031149	808.135	0.534658	0.12893	-4.1469	3.37e-05	0.00156495	Praf2
ENSMUSG00000037254	312.152	0.532068	0.155526	-3.42108	0.000623727	0.0138536	Itih2
ENSMUSG00000001525	14924	0.531621	0.132681	-4.00676	6.16e-05	0.00250502	Tubb5
ENSMUSG00000032265	950.142	0.526195	0.167166	-3.14773	0.00164544	0.0266337	Tent5a
ENSMUSG00000058729	197.278	0.524072	0.164312	-3.18949	0.00142522	0.0240936	Lin9
ENSMUSG00000018362	2036.19	0.523697	0.169978	-3.08097	0.00206326	0.030169	Kpna2
ENSMUSG00000020288	1268.57	0.520464	0.123517	-4.21371	2.51e-05	0.00124347	Ahsa2
ENSMUSG00000038742	376.641	0.513951	0.172342	-2.98216	0.00286226	0.0369553	Angptl6
ENSMUSG00000003038	4535.42	0.513054	0.11082	-4.6296	3.66e-06	0.000282753	Hmgn2
ENSMUSG00000025332	5015.64	0.500521	0.0994335	-5.03373	4.81e-07	5.75e-05	Kdm5c
ENSMUSG00000003348	2321.64	0.499181	0.164519	-3.03419	0.00241187	0.033294	Mob3a
ENSMUSG00000014633	289.672	0.496641	0.151663	-3.27464	0.00105798	0.0197687	Cmc2
ENSMUSG00000027959	271.749	0.491359	0.160181	-3.06753	0.00215839	0.0309426	Sass6
ENSMUSG00000061119	901.29	0.490603	0.167814	-2.92349	0.00346126	0.0421644	Prcp
ENSMUSG00000039254	810.922	0.487883	0.119406	-4.08592	4.39e-05	0.00192342	Pomt1
ENSMUSG00000022769	905.665	0.482647	0.164316	-2.93731	0.00331071	0.0408343	Sdf2l1
ENSMUSG00000025316	965.513	0.480223	0.159304	-3.01451	0.00257395	0.0348645	Banp
ENSMUSG00000062248	375.042	0.479402	0.166318	-2.88244	0.00394614	0.045867	Cks2
ENSMUSG00000002297	321.939	0.475891	0.155406	-3.06225	0.0021968	0.0312762	Dbf4
ENSMUSG00000022074	496.642	0.472817	0.109405	-4.32173	1.55e-05	0.000864365	Tnfrsf10b
ENSMUSG00000032578	581.322	0.47188	0.125613	-3.75662	0.000172226	0.00527553	Cish
ENSMUSG00000024965	1221.61	0.471046	0.119659	-3.93657	8.27e-05	0.00313893	Fermt3
ENSMUSG00000025758	314.727	0.470155	0.144708	-3.249	0.00115813	0.0210122	Plk4
ENSMUSG00000024590	1224.75	0.465947	0.157084	-2.96623	0.00301475	0.0383435	Lmnb1
ENSMUSG00000029657	4648.86	0.464642	0.137653	-3.37546	0.000736923	0.015483	Hsph1
ENSMUSG00000044461	252.992	0.464603	0.150949	-3.07788	0.00208479	0.030318	Shisa2
ENSMUSG00000001986	726.074	0.455577	0.141294	-3.22433	0.00126267	0.0221422	Gria3
ENSMUSG00000022265	4437.1	0.455236	0.109759	-4.14761	3.36e-05	0.00156394	Ank
ENSMUSG00000036908	2645.4	0.45428	0.123279	-3.68498	0.000228719	0.00655079	Unc93b1
ENSMUSG00000037706	14693.4	0.454248	0.137216	-3.31045	0.000931467	0.0181774	Cd81
ENSMUSG00000068551	2627.11	0.454134	0.12648	-3.59054	0.00032999	0.00851529	Zfp467
ENSMUSG00000026509	7234.64	0.450136	0.156342	-2.87918	0.00398709	0.0462285	Capn2
ENSMUSG00000004099	2198.37	0.450008	0.138187	-3.25652	0.00112788	0.0206832	Dnmt1
ENSMUSG00000025757	2230.74	0.449874	0.130212	-3.45494	0.000550414	0.0125771	Hspa4l
ENSMUSG00000020108	2366.34	0.448389	0.131726	-3.40397	0.000664152	0.0144517	Ddit4
ENSMUSG00000060935	1252.76	0.444271	0.145119	-3.06143	0.00220285	0.0313309	Tmem263
ENSMUSG00000030560	3960.82	0.441098	0.150373	-2.93336	0.00335319	0.0411418	Ctsc
ENSMUSG00000031434	429.589	0.436723	0.124396	-3.51076	0.000446836	0.0107785	Morc4
ENSMUSG00000026627	412.506	0.434945	0.0971482	-4.47713	7.57e-06	0.000489396	Pacc1
ENSMUSG00000024799	1116.12	0.433279	0.115699	-3.74487	0.00018049	0.0054701	Tm7sf2
ENSMUSG00000027804	2299.93	0.428641	0.075171	-5.70222	1.18e-08	2.58e-06	Ppid
ENSMUSG00000004846	2763.72	0.426828	0.126695	-3.36895	0.00075455	0.015676	Plod3
ENSMUSG00000040455	1283.13	0.425137	0.116684	-3.64351	0.000268947	0.00735487	Usp45
ENSMUSG00000027641	944.348	0.424393	0.148333	-2.86108	0.00422202	0.047902	Rbl1
ENSMUSG00000025921	1375.59	0.417172	0.123765	-3.37067	0.000749846	0.0156128	Rdh10
ENSMUSG00000063268	1135.8	0.416768	0.119824	-3.47816	0.000504861	0.0117509	Parp10
ENSMUSG00000027001	486.398	0.414385	0.109402	-3.78774	0.000152023	0.00485843	Dusp19
ENSMUSG00000027329	855.452	0.410678	0.114184	-3.59663	0.000322363	0.00839935	Spef1
ENSMUSG00000035150	12451.8	0.40943	0.0893551	-4.58205	4.6e-06	0.000336097	Eif2s3x
ENSMUSG00000003559	1049.75	0.409191	0.100722	-4.06256	4.85e-05	0.0020628	As3mt
ENSMUSG00000030095	4751.72	0.408569	0.100005	-4.08549	4.4e-05	0.00192342	Tmem43
ENSMUSG00000068854	382.038	0.403152	0.111454	-3.61721	0.000297799	0.00795827	H2bc21
ENSMUSG00000024018	947.287	0.398267	0.124214	-3.2063	0.00134453	0.0230561	Ccdc167
ENSMUSG00000028832	7678.44	0.395436	0.130409	-3.03228	0.00242718	0.0334316	Stmn1
ENSMUSG00000019832	589.647	0.393712	0.125979	-3.12521	0.00177678	0.0278946	Rab32
ENSMUSG00000049502	2096.89	0.391085	0.125199	-3.1237	0.0017859	0.0278946	Dtx3l
ENSMUSG00000021483	290.913	0.390547	0.130279	-2.99778	0.0027195	0.0357268	Cdk20
ENSMUSG00000024269	1432.57	0.389026	0.113883	-3.41601	0.000635448	0.0140247	Tpgs2
ENSMUSG00000020326	13087.8	0.388932	0.119481	-3.25518	0.00113319	0.0207402	Ccng1
ENSMUSG00000005087	3803.98	0.385681	0.128804	-2.99432	0.00275056	0.0359305	Cd44
ENSMUSG00000031827	3125.93	0.382515	0.109423	-3.49576	0.000472714	0.0111269	Cotl1
ENSMUSG00000038604	2562.98	0.382179	0.132305	-2.88863	0.00386925	0.0453723	Ripor1
ENSMUSG00000049686	1041.33	0.380435	0.131993	-2.88224	0.00394857	0.045867	Orai1
ENSMUSG00000006456	1530.72	0.379772	0.0855336	-4.44004	8.99e-06	0.000562442	Rbm14
ENSMUSG00000027274	867.994	0.379738	0.108188	-3.50997	0.00044815	0.0107847	Mkks
ENSMUSG00000023262	422.606	0.378717	0.104527	-3.62315	0.000291032	0.00782202	Acy1
ENSMUSG00000057143	1381.74	0.376754	0.0717442	-5.25135	1.51e-07	2.28e-05	Trim12c
ENSMUSG00000002845	1136.52	0.373144	0.109346	-3.4125	0.000643697	0.0141901	Tmem39a
ENSMUSG00000027263	1912.31	0.372269	0.107321	-3.46876	0.000522872	0.0120802	Tubgcp4
ENSMUSG00000031226	1109.24	0.371499	0.100598	-3.69291	0.000221702	0.00639868	Pbdc1
ENSMUSG00000016256	3481.14	0.367555	0.126005	-2.91699	0.00353426	0.0428035	Ctsz
ENSMUSG00000069662	12124	0.36392	0.114739	-3.17172	0.00151538	0.0251136	Marcks
ENSMUSG00000022364	461.236	0.362242	0.118779	-3.04973	0.00229049	0.0321148	Tbc1d31
ENSMUSG00000034349	1893.02	0.360928	0.116574	-3.09613	0.00196063	0.029238	Smc4
ENSMUSG00000042978	518.98	0.350743	0.103215	-3.39817	0.000678384	0.0146281	Sbk1
ENSMUSG00000026566	2221.13	0.34584	0.120311	-2.87456	0.00404592	0.0466124	Mpzl1
ENSMUSG00000052698	1678.49	0.345662	0.112782	-3.06488	0.00217756	0.0310654	Tln2
ENSMUSG00000026172	796.075	0.344699	0.08621	-3.99837	6.38e-05	0.00256766	Bcs1l
ENSMUSG00000020290	5398.48	0.344068	0.10634	-3.23555	0.00121408	0.0216282	Xpo1
ENSMUSG00000038695	1115.12	0.344024	0.110433	-3.11523	0.001838	0.0281476	Josd2
ENSMUSG00000024833	1216.3	0.336019	0.117094	-2.86964	0.00410937	0.0470646	Pola2
ENSMUSG00000036968	965.458	0.335748	0.104177	-3.22286	0.00126918	0.0221771	Cnpy4
ENSMUSG00000024308	7002.69	0.334067	0.102374	-3.26322	0.00110156	0.0203598	Tapbp
ENSMUSG00000095677	2090.29	0.329879	0.109336	-3.01711	0.002552	0.0346924	Dynlt1f
ENSMUSG00000046822	1949.67	0.324192	0.0907457	-3.57254	0.000353542	0.00891276	Slc39a3
ENSMUSG00000038302	701.695	0.323306	0.0927862	-3.48442	0.000493204	0.0115512	Afg1l
ENSMUSG00000026999	667.363	0.316818	0.108786	-2.9123	0.00358773	0.0432557	Nup35
ENSMUSG00000035351	411.462	0.315474	0.0950849	-3.31782	0.000907235	0.0179533	Nup37
ENSMUSG00000001229	1989.46	0.315452	0.0756188	-4.1716	3.02e-05	0.00144015	Dpp9
ENSMUSG00000037049	2220.21	0.314253	0.105559	-2.97704	0.00291046	0.0374012	Smpd1
ENSMUSG00000019370	11547.5	0.314216	0.108678	-2.89127	0.00383692	0.0451006	Calm3
ENSMUSG00000029674	829.041	0.313891	0.0975519	-3.21768	0.00129232	0.0224689	Limk1
ENSMUSG00000051495	3012.36	0.313537	0.102474	-3.05968	0.00221577	0.0313804	Irf2bp2
ENSMUSG00000050947	1902.86	0.308967	0.0962598	-3.20972	0.00132867	0.0229029	Amigo1
ENSMUSG00000030042	1569.67	0.307858	0.0915732	-3.36188	0.000774141	0.0159592	Pole4
ENSMUSG00000041926	5171.89	0.307592	0.101171	-3.04031	0.00236334	0.0328661	Rnpep
ENSMUSG00000027342	3608.22	0.301697	0.100408	-3.00469	0.0026585	0.0354885	Pcna
ENSMUSG00000030319	1123.59	0.298571	0.0970882	-3.07525	0.00210325	0.0304452	Cand2
ENSMUSG00000075266	407.981	0.295125	0.0983506	-3.00075	0.00269319	0.0355055	Cenpw
ENSMUSG00000049439	1518.08	0.290514	0.0958442	-3.0311	0.00243662	0.0335125	Cyp20a1
ENSMUSG00000098923	1007.55	0.289663	0.0842228	-3.43925	0.000583327	0.0131214	Tmem185b
ENSMUSG00000023143	1408.85	0.287452	0.0962049	-2.98791	0.00280889	0.0364669	Nagpa
ENSMUSG00000038507	1800.32	0.28696	0.0995033	-2.88392	0.00392753	0.0457358	Parp12
ENSMUSG00000038506	1723.05	0.285724	0.0761239	-3.75341	0.000174445	0.00530714	Dcun1d2
ENSMUSG00000073982	1615.4	0.284424	0.0972671	-2.92415	0.00345397	0.0421263	Rhog
ENSMUSG00000001034	1246.75	0.283527	0.0924384	-3.06721	0.0021607	0.0309426	Mapk7
ENSMUSG00000019804	6183.22	0.282703	0.0752597	-3.75637	0.000172396	0.00527553	Snx3
ENSMUSG00000026456	1731.96	0.281627	0.0767411	-3.66983	0.000242712	0.0067858	Cyb5r1
ENSMUSG00000025232	6481.41	0.281548	0.0908996	-3.09735	0.00195262	0.0291417	Hexa
ENSMUSG00000053483	1967.54	0.279943	0.0961932	-2.91022	0.00361173	0.0434333	Usp21
ENSMUSG00000027933	3156.41	0.278073	0.0747883	-3.71814	0.000200698	0.00593865	Ints3
ENSMUSG00000039164	549.691	0.271112	0.0690821	-3.92449	8.69e-05	0.00324302	Naif1
ENSMUSG00000037470	4532.66	0.269223	0.0877401	-3.06841	0.00215201	0.0309362	Uggt1
ENSMUSG00000095115	4809.34	0.266255	0.0917893	-2.90072	0.00372308	0.0442337	Itpripl2
ENSMUSG00000013539	828.159	0.262886	0.0784359	-3.35161	0.000803445	0.0164369	Tango2
ENSMUSG00000023277	1066.36	0.261143	0.0840252	-3.10791	0.00188413	0.0285709	Twf2
ENSMUSG00000019961	4304.22	0.257967	0.0875218	-2.94747	0.00320391	0.0399902	Tmpo
ENSMUSG00000039253	577.365	0.243394	0.0788207	-3.08794	0.00201547	0.0297884	Fn3krp
ENSMUSG00000024966	7260.26	0.24136	0.0823935	-2.92936	0.00339659	0.0415927	Stip1
ENSMUSG00000033379	4985.74	0.239843	0.0710313	-3.37658	0.000733919	0.0154527	Atp6v0b
ENSMUSG00000056216	2870.56	0.235554	0.077244	-3.04947	0.00229244	0.0321181	Cebpg
ENSMUSG00000035596	2005.24	0.233199	0.0616455	-3.7829	0.000155012	0.00490391	Mboat7
ENSMUSG00000014980	718.593	0.231913	0.0809261	-2.86574	0.00416042	0.0475042	Tsen15
ENSMUSG00000036980	1741.25	0.22991	0.0744465	-3.08826	0.00201335	0.0297874	Taf6
ENSMUSG00000040007	2222.46	0.229188	0.060893	-3.76378	0.000167362	0.00513864	Bahd1
ENSMUSG00000050846	763.148	0.214036	0.0746004	-2.86911	0.00411633	0.047107	Zfp623
ENSMUSG00000026307	1355	0.213862	0.070223	-3.04547	0.00232315	0.0324273	Scly
ENSMUSG00000008140	4878.78	0.21312	0.0682792	-3.1213	0.00180055	0.0278946	Emc10
ENSMUSG00000061887	5286.52	0.212791	0.070657	-3.01161	0.00259867	0.0350727	Ssbp3
ENSMUSG00000019295	1396.11	0.201313	0.0647773	-3.10777	0.00188503	0.0285709	Tmem129
ENSMUSG00000028484	3253.93	0.196469	0.0675717	-2.90757	0.00364254	0.0435813	Psip1
ENSMUSG00000005078	1326.65	0.196307	0.0656229	-2.99144	0.00277668	0.0361739	Jkamp
ENSMUSG00000052915	5776.25	0.187232	0.0620156	-3.01911	0.00253521	0.0344891	Msl1
ENSMUSG00000000441	5457.74	0.186721	0.0625025	-2.98742	0.0028134	0.036475	Raf1
ENSMUSG00000028622	2092.52	0.182725	0.0479992	-3.80683	0.000140758	0.00463265	Mrpl37
ENSMUSG00000038542	1522.77	0.180715	0.0539731	-3.34825	0.000813236	0.0165829	Pcid2
ENSMUSG00000015474	1941.59	0.180184	0.0600609	-3.00002	0.00269961	0.035565	Ppt2
ENSMUSG00000003099	3067.74	0.176265	0.0620272	-2.84174	0.00448674	0.0498219	Ppp5c
ENSMUSG00000038646	3941.5	-0.161815	0.0550773	2.93797	0.0033037	0.0407747	Ramac
ENSMUSG00000001472	14828.5	-0.168272	0.042038	4.00285	6.26e-05	0.00253578	Tcf25
ENSMUSG00000095463	5435.45	-0.170482	0.0599862	2.84202	0.0044828	0.0498219	Entpd4
ENSMUSG00000037013	5611.82	-0.172048	0.0543022	3.16834	0.00153311	0.0252734	Ss18
ENSMUSG00000025410	10699.4	-0.172573	0.0535481	3.22276	0.00126963	0.0221771	Dctn2
ENSMUSG00000057531	1899.95	-0.17313	0.058752	2.9468	0.00321077	0.0400492	Dtnbp1
ENSMUSG00000037815	29808.5	-0.177103	0.0533257	3.32115	0.000896467	0.0177965	Ctnna1
ENSMUSG00000035399	1991.83	-0.177797	0.0568818	3.12572	0.00177372	0.0278918	Oser1
ENSMUSG00000001844	1812.09	-0.183349	0.0571496	3.20823	0.00133555	0.0229617	Zdhhc4
ENSMUSG00000020375	3310.67	-0.184457	0.0553063	3.33519	0.000852425	0.0172322	Rufy1
ENSMUSG00000032127	3028.81	-0.184654	0.0557541	3.31193	0.000926559	0.0181633	Vps11
ENSMUSG00000024081	2987.15	-0.185784	0.0584995	3.17582	0.00149416	0.024873	Cebpz
ENSMUSG00000024991	18787	-0.186513	0.0531276	3.51066	0.000446998	0.0107785	Eif3a
ENSMUSG00000003345	8889.03	-0.187775	0.0568535	3.30278	0.000957318	0.0184766	Csnk1g2
ENSMUSG00000029106	18118.8	-0.188888	0.0604255	3.12596	0.00177225	0.0278918	Add1
ENSMUSG00000063808	1228.97	-0.18967	0.0614588	3.08613	0.00202782	0.0298368	Gpatch1
ENSMUSG00000070697	3227.6	-0.190547	0.0663535	2.8717	0.00408271	0.0469024	Utp3
ENSMUSG00000035203	10003.2	-0.191085	0.0661541	2.88849	0.00387094	0.0453723	Epn1
ENSMUSG00000025898	1580.85	-0.193837	0.0621034	3.1212	0.00180115	0.0278946	Cwf19l2
ENSMUSG00000017421	7712.68	-0.195127	0.0573475	3.40254	0.000667629	0.0144901	Zfp207
ENSMUSG00000035064	11937.6	-0.196827	0.064784	3.0382	0.00237995	0.0330283	Eef2k
ENSMUSG00000026554	12167.2	-0.197734	0.0585952	3.37459	0.000739269	0.0155131	Dcaf8
ENSMUSG00000034544	2190.02	-0.198195	0.0632517	3.13344	0.00172772	0.0274445	Rsrc1
ENSMUSG00000004364	7079.57	-0.199248	0.063553	3.13514	0.0017177	0.0273443	Cul3
ENSMUSG00000026048	1825.28	-0.200764	0.0705661	2.84505	0.0044405	0.0495856	Ercc5
ENSMUSG00000002455	5260.04	-0.201666	0.0576278	3.49946	0.000466208	0.0110632	Prpf6
ENSMUSG00000026843	3065.49	-0.202484	0.0663014	3.05399	0.00225817	0.0317804	Fubp3
ENSMUSG00000029458	4499.52	-0.204281	0.054239	3.76632	0.000165675	0.00511193	Brap
ENSMUSG00000041645	6539.64	-0.204644	0.0606682	3.37317	0.000743071	0.0155356	Ddx24
ENSMUSG00000031511	5910.62	-0.204774	0.0659521	3.10489	0.00190352	0.0286828	Arhgef7
ENSMUSG00000020076	5703.78	-0.207008	0.0612799	3.37808	0.000729939	0.0154265	Ddx50
ENSMUSG00000007570	1414.86	-0.207967	0.0692296	3.00402	0.00266437	0.0354903	Fance
ENSMUSG00000029076	12239.7	-0.208005	0.0726976	2.86123	0.00421997	0.047902	Sdf4
ENSMUSG00000011306	2279.82	-0.208244	0.0611045	3.408	0.000654421	0.0143088	Sugp1
ENSMUSG00000068290	5034.99	-0.210022	0.0707714	2.96761	0.00300126	0.0382238	Ddrgk1
ENSMUSG00000038619	8378.31	-0.210438	0.0681648	3.0872	0.00202054	0.0297884	Ensa
ENSMUSG00000015023	2678.81	-0.211257	0.0695816	3.0361	0.00239662	0.0331324	Ddx19a
ENSMUSG00000047084	1655.78	-0.211294	0.0643501	3.2835	0.00102527	0.0193112	Ngrn
ENSMUSG00000029062	5401.54	-0.211716	0.0718668	2.94595	0.00321964	0.0400978	Cdk11b
ENSMUSG00000025364	7077.66	-0.213577	0.0717421	2.97701	0.00291075	0.0374012	Pa2g4
ENSMUSG00000021192	3053.6	-0.214897	0.0731402	2.93816	0.0033017	0.0407747	Golga5
ENSMUSG00000044475	2148.67	-0.214975	0.0727992	2.95299	0.0031471	0.0395108	Ascc1
ENSMUSG00000003208	633.697	-0.214989	0.0664511	3.2353	0.00121515	0.0216282	Yju2
ENSMUSG00000005262	3091.27	-0.219587	0.0632942	3.46931	0.0005218	0.0120735	Ufd1
ENSMUSG00000029686	9777.1	-0.220331	0.0764309	2.88274	0.0039423	0.0458509	Cul1
ENSMUSG00000067873	4074.81	-0.221743	0.0570538	3.88656	0.000101677	0.00359219	Htatsf1
ENSMUSG00000028397	2070.18	-0.222759	0.0716126	3.11061	0.00186702	0.0284066	Kdm4c
ENSMUSG00000021470	2145.82	-0.222955	0.076563	2.91205	0.00359064	0.043263	Ercc6l2
ENSMUSG00000024513	6979.61	-0.224423	0.0774608	2.89724	0.00376461	0.0445237	Mbd2
ENSMUSG00000038563	1541.85	-0.225185	0.0717865	3.13686	0.00170766	0.0272876	Efl1
ENSMUSG00000039770	4925.93	-0.225382	0.0736846	3.05874	0.00222267	0.0314459	Ypel5
ENSMUSG00000020516	3177.4	-0.226432	0.0689833	3.28242	0.00102918	0.0193216	Rps6kb1
ENSMUSG00000089715	13780.5	-0.226493	0.0584545	3.87469	0.000106758	0.00372959	Cbx6
ENSMUSG00000028821	4280.36	-0.226513	0.0647392	3.49885	0.000467264	0.0110632	Syf2
ENSMUSG00000038880	2309.41	-0.227694	0.0751576	3.02955	0.0024492	0.0336361	Mrps34
ENSMUSG00000043602	478.612	-0.228091	0.0749918	3.04155	0.00235365	0.0327798	Zfp3
ENSMUSG00000019578	3580.37	-0.228538	0.0722298	3.16405	0.00155593	0.0255571	Ubxn6
ENSMUSG00000060181	1505.17	-0.229936	0.0751274	3.06061	0.00220889	0.0313534	Slc35e3
ENSMUSG00000054648	3192.85	-0.230658	0.0809496	2.8494	0.00438023	0.0491172	Zfp869
ENSMUSG00000034312	7687.16	-0.230866	0.066748	3.45877	0.00054264	0.0124297	Iqsec1
ENSMUSG00000041769	2406.85	-0.231048	0.0612404	3.7728	0.000161425	0.00503762	Ppp2r2d
ENSMUSG00000018669	3076.64	-0.231607	0.0624726	3.70734	0.00020945	0.00614912	Cdk5rap3
ENSMUSG00000030880	2240.74	-0.232523	0.0719455	3.23193	0.00122957	0.0218022	Polr3e
ENSMUSG00000068749	4715.99	-0.232961	0.0745806	3.12361	0.00178647	0.0278946	Psma5
ENSMUSG00000048222	4557.61	-0.233339	0.0633125	3.68551	0.000228242	0.00655079	Mfap1b
ENSMUSG00000053012	5265.62	-0.234516	0.0697144	3.36396	0.000768336	0.0158744	Krcc1
ENSMUSG00000031590	2312.57	-0.234826	0.0816288	2.87676	0.00401787	0.0464326	Frg1
ENSMUSG00000005846	4575.6	-0.234888	0.0682806	3.44005	0.00058161	0.0130984	Rsl1d1
ENSMUSG00000015757	2836.26	-0.234981	0.0693623	3.38773	0.000704731	0.0150236	Ppil4
ENSMUSG00000020780	7457.87	-0.235086	0.0596815	3.93901	8.18e-05	0.00311968	Srp68
ENSMUSG00000000346	17855.1	-0.235365	0.0748441	3.14474	0.00166237	0.0267921	Dazap2
ENSMUSG00000074749	1501.23	-0.235649	0.079529	2.96306	0.00304597	0.038662	Kiz
ENSMUSG00000003464	5802.43	-0.235795	0.0739926	3.18674	0.00143885	0.0242741	Pex19
ENSMUSG00000003435	8304.17	-0.236322	0.0465817	5.07327	3.91e-07	4.79e-05	Supt5
ENSMUSG00000004535	20367.3	-0.236725	0.0501895	4.71661	2.4e-06	0.000205645	Tax1bp1
ENSMUSG00000025465	5992.07	-0.236888	0.0790782	2.99562	0.00273884	0.0358803	Echs1
ENSMUSG00000020696	1448.26	-0.241225	0.0772808	3.12141	0.0017999	0.0278946	Rffl
ENSMUSG00000025209	1336.78	-0.242107	0.0634579	3.81523	0.000136054	0.00455782	Twnk
ENSMUSG00000053510	10926.1	-0.244181	0.0672061	3.63331	0.000279806	0.00758549	Nrd1
ENSMUSG00000027502	5980.19	-0.244669	0.0717716	3.40899	0.000652038	0.0142733	Rtf2
ENSMUSG00000027649	1890.29	-0.245044	0.0787505	3.11165	0.00186043	0.0283292	Ctnnbl1
ENSMUSG00000022387	4527.5	-0.245368	0.0816999	3.00329	0.00267079	0.0354903	Brd1
ENSMUSG00000061024	1751.51	-0.245536	0.0797908	3.07725	0.00208919	0.0303352	Rrs1
ENSMUSG00000028568	5507.48	-0.24555	0.0812144	3.02348	0.00249884	0.0341032	Btf3l4
ENSMUSG00000033542	5724.55	-0.245554	0.0687396	3.57224	0.000353945	0.00891276	Arhgef5
ENSMUSG00000054808	39918.9	-0.245881	0.0830363	2.96113	0.00306517	0.0388268	Actn4
ENSMUSG00000043991	4524.19	-0.247009	0.0561888	4.39606	1.1e-05	0.000656734	Pura
ENSMUSG00000001018	4750.34	-0.247788	0.0619254	4.00139	6.3e-05	0.00254601	Snapin
ENSMUSG00000029614	64020.2	-0.248203	0.0847163	2.92981	0.00339167	0.0415596	Rpl6
ENSMUSG00000005609	5526.31	-0.248344	0.0872205	2.84731	0.00440898	0.0493511	Ctr9
ENSMUSG00000028104	1370.54	-0.249988	0.081253	3.07667	0.00209328	0.0303712	Polr3gl
ENSMUSG00000053769	674.615	-0.251517	0.0684917	3.67223	0.000240442	0.0067579	Lysmd1
ENSMUSG00000032399	107461	-0.253776	0.0838187	3.02767	0.00246444	0.0336974	Rpl4
ENSMUSG00000020803	4545.75	-0.253845	0.0796937	3.18526	0.00144622	0.0243602	Txndc17
ENSMUSG00000036693	2621.14	-0.25505	0.0749008	3.40517	0.000661224	0.0144239	Nop14
ENSMUSG00000069601	6362.33	-0.255296	0.0787423	3.24217	0.00118622	0.0213038	Ank3
ENSMUSG00000040268	3571.28	-0.256516	0.0888841	2.88596	0.00390225	0.0455202	Plekha1
ENSMUSG00000031627	3641.43	-0.258726	0.0833424	3.10437	0.00190682	0.028687	Irf2
ENSMUSG00000071253	2150.54	-0.2597	0.068517	3.7903	0.000150464	0.00485	Slc25a16
ENSMUSG00000047412	2162.97	-0.259988	0.0805634	3.22713	0.00125039	0.0220464	Zbtb44
ENSMUSG00000041278	3196.34	-0.26001	0.078635	3.30654	0.000944554	0.0183435	Ttc1
ENSMUSG00000018001	3908.4	-0.260675	0.0873009	2.98594	0.00282711	0.0365889	Cyth3
ENSMUSG00000032412	12662.3	-0.260809	0.0844748	3.08742	0.00201906	0.0297884	Atp1b3
ENSMUSG00000022353	3526.46	-0.261269	0.0917252	2.84839	0.00439406	0.0492134	Mtss1
ENSMUSG00000005102	1372.66	-0.261443	0.0800636	3.26544	0.00109294	0.0202604	Eif2ak4
ENSMUSG00000026150	4205.19	-0.262022	0.0841061	3.11538	0.0018371	0.0281476	Mff
ENSMUSG00000072582	1206.79	-0.263136	0.0799817	3.28995	0.00100204	0.0190265	Ptrh2
ENSMUSG00000026987	2847.82	-0.263457	0.0761169	3.46121	0.000537746	0.0123683	Baz2b
ENSMUSG00000029776	8151.58	-0.265105	0.079357	3.34066	0.000835785	0.0169962	Hibadh
ENSMUSG00000058655	28739	-0.265625	0.0774192	3.431	0.000601361	0.0134464	Eif4b
ENSMUSG00000017999	2483.66	-0.266295	0.065196	4.08453	4.42e-05	0.0019248	Ddx27
ENSMUSG00000028229	901.445	-0.266632	0.0794183	3.35731	0.000787051	0.0161543	Rmdn1
ENSMUSG00000040123	2980.71	-0.266758	0.0846942	3.14966	0.00163461	0.0265271	Zmym5
ENSMUSG00000026095	3656.01	-0.267092	0.0842644	3.16969	0.00152604	0.0252165	Asnsd1
ENSMUSG00000028792	3250.24	-0.267227	0.0688291	3.88247	0.0001034	0.00364516	Ak2
ENSMUSG00000024944	2463.62	-0.267674	0.0782584	3.42038	0.000625333	0.0138536	Arl2
ENSMUSG00000055553	2685.74	-0.267794	0.0776316	3.44955	0.00056153	0.0127028	Kxd1
ENSMUSG00000018347	928.109	-0.267903	0.0884739	3.02805	0.00246136	0.0336974	Zkscan6
ENSMUSG00000019792	534.651	-0.268465	0.0928174	2.89239	0.00382318	0.0449673	Trmt11
ENSMUSG00000031221	3581.31	-0.269808	0.0753126	3.58251	0.000340314	0.00868582	Igbp1
ENSMUSG00000019802	9727.61	-0.270184	0.0626901	4.30983	1.63e-05	0.000901464	Sec63
ENSMUSG00000036112	9393.82	-0.27042	0.0942059	2.87052	0.00409797	0.0469687	Metap2
ENSMUSG00000045969	2530.33	-0.271679	0.0715538	3.79685	0.000146546	0.00478955	Ing1
ENSMUSG00000029627	684.782	-0.273331	0.0953002	2.8681	0.00412944	0.047208	Zkscan14
ENSMUSG00000041057	2754.83	-0.273413	0.085395	3.20175	0.00136597	0.023309	Wdr43
ENSMUSG00000061046	1534.89	-0.273761	0.0919701	2.97663	0.00291432	0.0374214	Haghl
ENSMUSG00000021645	1305.15	-0.273924	0.0873351	3.13647	0.00170992	0.0273005	Smn1
ENSMUSG00000029432	3836.89	-0.274441	0.0705469	3.8902	0.000100163	0.00356558	Nipsnap2
ENSMUSG00000061315	36465.8	-0.27512	0.0830339	3.31334	0.000921882	0.0181094	Naca
ENSMUSG00000025195	3084.62	-0.276474	0.0682944	4.04826	5.16e-05	0.00216256	Dnmbp
ENSMUSG00000057147	1304.01	-0.276715	0.0806416	3.43142	0.000600432	0.0134464	Dph6
ENSMUSG00000031622	4778.26	-0.277033	0.076284	3.63161	0.000281663	0.00760947	Sin3b
ENSMUSG00000048758	30567.8	-0.277067	0.0955547	2.89957	0.00373681	0.0443406	Rpl29
ENSMUSG00000032307	4806.59	-0.27707	0.0943847	2.93554	0.00332964	0.0410138	Ube2q2
ENSMUSG00000057113	25431.8	-0.277586	0.0682112	4.06951	4.71e-05	0.00201789	Npm1
ENSMUSG00000020409	4234.81	-0.278488	0.0927015	3.00414	0.00266337	0.0354903	Slu7
ENSMUSG00000022223	1633.96	-0.278646	0.0939478	2.96597	0.00301728	0.0383497	Sdr39u1
ENSMUSG00000022336	13048.2	-0.279507	0.0713776	3.91589	9.01e-05	0.00331316	Eif3e
ENSMUSG00000034292	978.552	-0.280402	0.0749986	3.73877	0.000184926	0.00557751	Traf3ip1
ENSMUSG00000054519	617.253	-0.280532	0.0918733	3.05347	0.00226215	0.0318125	Zfp867
ENSMUSG00000040151	2214.41	-0.281968	0.0961103	2.9338	0.00334845	0.0411374	Hs2st1
ENSMUSG00000045211	2218.76	-0.282324	0.0793587	3.55757	0.000374301	0.00932522	Nudt18
ENSMUSG00000024293	2104.03	-0.283042	0.0907799	3.11789	0.00182153	0.0280419	Esco1
ENSMUSG00000031320	77043	-0.285134	0.0891539	3.19822	0.00138276	0.0235183	Rps4x
ENSMUSG00000031925	2592.9	-0.285751	0.0941103	3.03634	0.00239466	0.0331296	Maml2
ENSMUSG00000020650	2081.07	-0.286055	0.0952074	3.00455	0.00265974	0.0354885	Bcap29
ENSMUSG00000027170	7338.2	-0.286996	0.0717781	3.99838	6.38e-05	0.00256766	Eif3m
ENSMUSG00000034789	2722.93	-0.287142	0.0872372	3.29151	0.00099651	0.018985	Rab24
ENSMUSG00000027546	6715.21	-0.288646	0.0844913	3.41628	0.000634819	0.0140247	Atp9a
ENSMUSG00000049751	8628.47	-0.288821	0.0883958	3.26737	0.00108553	0.0201434	Rpl36al
ENSMUSG00000033004	9466.3	-0.290247	0.101685	2.85437	0.00431228	0.0486461	Mycbp2
ENSMUSG00000043241	5516.35	-0.290487	0.0626183	4.63901	3.5e-06	0.000274078	Upf2
ENSMUSG00000041625	1301.72	-0.290499	0.101791	2.85389	0.00431872	0.0486531	Ggact
ENSMUSG00000061983	53164.5	-0.292038	0.102504	2.84906	0.00438491	0.0491404	Rps12
ENSMUSG00000074182	1070.1	-0.292115	0.0969611	3.0127	0.00258933	0.0350271	Znhit6
ENSMUSG00000007812	3095.55	-0.292163	0.0840271	3.47701	0.000507048	0.0117871	Zfp655
ENSMUSG00000063785	2111.84	-0.293776	0.0628007	4.67791	2.9e-06	0.000240205	Utp14a
ENSMUSG00000025337	5614.74	-0.294144	0.0666699	4.41195	1.02e-05	0.000623976	Sbds
ENSMUSG00000040586	1150.89	-0.294595	0.0839987	3.50714	0.000452946	0.0108661	Ofd1
ENSMUSG00000040128	4219.06	-0.294723	0.0782439	3.76672	0.000165407	0.00511193	Pnrc1
ENSMUSG00000037742	634881	-0.294725	0.0916863	3.21449	0.00130676	0.022636	Eef1a1
ENSMUSG00000026153	1816.38	-0.295318	0.083951	3.51774	0.000435246	0.0105767	Fam135a
ENSMUSG00000058704	2590.62	-0.295453	0.0869721	3.3971	0.000681035	0.0146684	Memo1
ENSMUSG00000015357	3226.4	-0.296613	0.0954014	3.10911	0.00187654	0.0285052	Clpx
ENSMUSG00000081534	7887.4	-0.297333	0.099581	2.98584	0.00282803	0.0365889	Slc48a1
ENSMUSG00000025340	5681.38	-0.298829	0.0974106	3.06772	0.00215696	0.0309426	Rabgef1
ENSMUSG00000021767	2858.64	-0.299131	0.0892724	3.35076	0.000805892	0.016469	Kat6b
ENSMUSG00000028189	839.491	-0.29961	0.105137	2.84971	0.00437592	0.0491016	Ctbs
ENSMUSG00000052914	1431.05	-0.29963	0.0871605	3.43768	0.000586725	0.013182	Cyp2j6
ENSMUSG00000042063	1278.02	-0.299719	0.0699586	4.28424	1.83e-05	0.000972315	Zfp386
ENSMUSG00000006127	3192.01	-0.300064	0.0944706	3.17627	0.00149183	0.024873	Inpp5k
ENSMUSG00000073481	4404.18	-0.300564	0.103311	2.90932	0.00362218	0.0435312	Mtarc2
ENSMUSG00000019923	4362.6	-0.301044	0.0780922	3.85498	0.00011574	0.00398401	Zwint
ENSMUSG00000024642	1380	-0.301108	0.0901382	3.34052	0.000836221	0.0169962	Tle4
ENSMUSG00000026279	2212.11	-0.302022	0.10565	2.8587	0.00425383	0.0481895	Thap4
ENSMUSG00000002996	6760.71	-0.30231	0.0985014	3.0691	0.00214708	0.0309344	Hbp1
ENSMUSG00000042185	2094.22	-0.302579	0.0838728	3.6076	0.000309045	0.00816576	Nfrkb
ENSMUSG00000021585	24037.1	-0.303012	0.100676	3.00978	0.0026144	0.0352018	Cast
ENSMUSG00000039756	3254.66	-0.303532	0.0721594	4.20641	2.59e-05	0.00127088	Dnttip2
ENSMUSG00000080268	1809.44	-0.304314	0.0829354	3.66929	0.000243224	0.00679	Brms1
ENSMUSG00000030316	535.449	-0.304374	0.104505	2.91253	0.00358517	0.0432526	Tamm41
ENSMUSG00000034868	11318.5	-0.304539	0.0997817	3.05205	0.00227284	0.031915	Myl12b
ENSMUSG00000058443	53623.6	-0.304693	0.0910997	3.34461	0.000823986	0.0167839	Rpl10-ps3
ENSMUSG00000041777	2982.26	-0.305058	0.0838277	3.6391	0.00027359	0.00744927	Cir1
ENSMUSG00000028799	2014.06	-0.305929	0.0842459	3.63138	0.000281907	0.00760947	Zfp362
ENSMUSG00000036995	1625	-0.306621	0.105631	2.90275	0.00369904	0.0440597	Asap3
ENSMUSG00000024911	2388.49	-0.306915	0.104031	2.95022	0.00317551	0.0397946	Fibp
ENSMUSG00000050017	8772.88	-0.30938	0.0510872	6.05592	1.4e-09	3.97e-07	Pitpnb
ENSMUSG00000030264	2573.52	-0.311632	0.103885	2.99977	0.00270187	0.0355698	Thumpd3
ENSMUSG00000019996	2605.39	-0.311733	0.108774	2.86587	0.00415862	0.0475042	Map7
ENSMUSG00000026821	4833.94	-0.312061	0.0979793	3.18497	0.00144769	0.0243602	Ralgds
ENSMUSG00000057193	19198.3	-0.31375	0.107389	2.92163	0.00348207	0.0423904	Slc44a2
ENSMUSG00000003421	2713.95	-0.315292	0.0645375	4.8854	1.03e-06	0.000103549	Nosip
ENSMUSG00000051341	492.561	-0.315521	0.1102	2.86317	0.00419422	0.0477449	Zfp52
ENSMUSG00000022246	7089.71	-0.316003	0.0879351	3.59359	0.00032615	0.00845107	Rai14
ENSMUSG00000026603	2993.1	-0.316458	0.0923255	3.42763	0.000608868	0.0135819	Smyd2
ENSMUSG00000025967	44105.4	-0.316751	0.109847	2.88357	0.00393199	0.0457594	Eef1b2
ENSMUSG00000048486	1226.16	-0.31775	0.0959896	3.31025	0.000932125	0.0181774	Fitm2
ENSMUSG00000052609	6742.51	-0.318253	0.0716181	4.44375	8.84e-06	0.000556524	Plekhg3
ENSMUSG00000026234	25690.7	-0.318258	0.0934811	3.40452	0.000662803	0.0144416	Ncl
ENSMUSG00000038181	3590.08	-0.318581	0.0995883	3.19898	0.00137916	0.0234782	Chpf2
ENSMUSG00000066233	530.961	-0.321373	0.105122	3.05714	0.00223457	0.0315429	Tmem42
ENSMUSG00000025532	1720.92	-0.321413	0.0691315	4.6493	3.33e-06	0.000265881	Crcp
ENSMUSG00000020460	42341.5	-0.321609	0.0999958	3.21622	0.00129889	0.0225588	Rps27a
ENSMUSG00000037563	34960.1	-0.323099	0.112266	2.87798	0.00400226	0.0463472	Rps16
ENSMUSG00000030763	1712.87	-0.323372	0.0753075	4.29403	1.75e-05	0.000944261	Lcmt1
ENSMUSG00000033335	11414.6	-0.323806	0.0782762	4.13671	3.52e-05	0.001616	Dnm2
ENSMUSG00000057858	1272.48	-0.324636	0.102384	3.17078	0.00152029	0.0251708	Fam204a
ENSMUSG00000052139	4473.61	-0.324703	0.098255	3.3047	0.000950777	0.0184262	Babam2
ENSMUSG00000034729	1364.94	-0.324991	0.110672	2.93652	0.00331913	0.0409112	Mrps10
ENSMUSG00000062157	934.213	-0.326298	0.111582	2.9243	0.00345233	0.0421263	Ifnlr1
ENSMUSG00000027030	4503.8	-0.326732	0.108652	3.00714	0.0026372	0.0353638	Stk39
ENSMUSG00000049550	10391.5	-0.327137	0.0684885	4.77653	1.78e-06	0.000161635	Clip1
ENSMUSG00000035637	1945.52	-0.327713	0.096533	3.39483	0.000686715	0.0147569	Grhpr
ENSMUSG00000019971	1886.15	-0.329212	0.10005	3.29046	0.00100023	0.0190265	Cep290
ENSMUSG00000003198	499.244	-0.329223	0.0867719	3.79412	0.00014817	0.00481934	Zfp959
ENSMUSG00000025025	4307.78	-0.33071	0.0787307	4.20052	2.66e-05	0.00129091	Mxi1
ENSMUSG00000039001	28747.6	-0.332599	0.108259	3.07226	0.00212443	0.0306807	Rps21
ENSMUSG00000034994	190158	-0.334011	0.113484	2.94324	0.00324798	0.0403523	Eef2
ENSMUSG00000025558	7352.55	-0.334128	0.0901881	3.70479	0.000211566	0.00619047	Dock9
ENSMUSG00000098274	28320.1	-0.334453	0.103541	3.23014	0.0012373	0.0219186	Rpl24
ENSMUSG00000015126	1310.25	-0.334804	0.0985	3.39903	0.000676255	0.0146185	Tsr3
ENSMUSG00000025027	3792	-0.334901	0.0951975	3.51796	0.000434882	0.0105767	Xpnpep1
ENSMUSG00000028573	435.025	-0.336697	0.108846	3.09334	0.0019792	0.0294347	Fggy
ENSMUSG00000025193	611.84	-0.338381	0.112234	3.01497	0.00257006	0.0348369	Cutc
ENSMUSG00000058600	31787.4	-0.338708	0.104611	3.23778	0.00120462	0.0215022	Rpl30
ENSMUSG00000024436	1908.93	-0.339438	0.100451	3.37916	0.000727088	0.0154126	Mrps18b
ENSMUSG00000025508	33072.6	-0.339784	0.109043	3.11605	0.00183291	0.0281157	Rplp2
ENSMUSG00000030421	3759.02	-0.340627	0.0760435	4.47937	7.49e-06	0.000485969	Uri1
ENSMUSG00000042419	1006.87	-0.340674	0.112512	3.02789	0.00246271	0.0336974	Nfkbil1
ENSMUSG00000034083	1355.27	-0.341101	0.0811987	4.20081	2.66e-05	0.00129091	Ccdc174
ENSMUSG00000006333	55552.9	-0.342798	0.0935318	3.66504	0.000247296	0.0068832	Rps9
ENSMUSG00000025290	55017.1	-0.342965	0.0877008	3.91063	9.21e-05	0.00335992	Rps24
ENSMUSG00000061143	1802.47	-0.343328	0.109526	3.13466	0.00172052	0.0273533	Maml3
ENSMUSG00000054021	1083.16	-0.343356	0.0876814	3.91595	9.01e-05	0.00331316	Sirt5
ENSMUSG00000027253	1111.72	-0.343626	0.107719	3.19001	0.00142266	0.0240877	Lrp4
ENSMUSG00000066894	4350.62	-0.344628	0.118626	2.90516	0.0036706	0.0438322	Vsig10
ENSMUSG00000020743	2287.15	-0.344687	0.0891307	3.8672	0.00011009	0.00382462	Mif4gd
ENSMUSG00000038697	3067.92	-0.345547	0.106343	3.24937	0.00115662	0.0210051	Taf5l
ENSMUSG00000052146	38637.6	-0.34623	0.0989556	3.49884	0.000467285	0.0110632	Rps10
ENSMUSG00000033684	10065.6	-0.346799	0.119713	2.89692	0.00376846	0.0445237	Qsox1
ENSMUSG00000021843	7804.39	-0.347673	0.0621707	5.59224	2.24e-08	4.43e-06	Ktn1
ENSMUSG00000060636	28919.3	-0.347959	0.118044	2.94771	0.00320141	0.0399856	Rpl35a
ENSMUSG00000057421	4302.43	-0.349519	0.0806276	4.33498	1.46e-05	0.000821221	Las1l
ENSMUSG00000032067	4121.13	-0.350613	0.112888	3.10586	0.00189727	0.0286576	Pts
ENSMUSG00000036867	1620.26	-0.350887	0.113097	3.10252	0.00191879	0.0287972	Smad6
ENSMUSG00000031029	26681.1	-0.350975	0.104352	3.36336	0.000769986	0.015891	Eif3f
ENSMUSG00000024831	1119.28	-0.351316	0.102703	3.42071	0.00062458	0.0138536	Ighmbp2
ENSMUSG00000036957	1284.04	-0.351869	0.077982	4.51218	6.42e-06	0.000425342	Lrfn3
ENSMUSG00000039176	4213.58	-0.353984	0.119836	2.9539	0.0031379	0.0394551	Polg
ENSMUSG00000028495	85425.7	-0.354379	0.102643	3.45255	0.000555313	0.0126428	Rps6
ENSMUSG00000062006	25653	-0.354566	0.093063	3.80996	0.000138991	0.0046054	Rpl34
ENSMUSG00000031174	422.389	-0.354841	0.117639	3.01635	0.00255842	0.0347293	Rpgr
ENSMUSG00000045790	878.473	-0.355599	0.10529	3.37734	0.000731896	0.0154447	Ccdc149
ENSMUSG00000032565	1521.88	-0.357504	0.0867949	4.11895	3.81e-05	0.00172051	Nudt16
ENSMUSG00000021660	24745.8	-0.357714	0.0842048	4.24814	2.16e-05	0.00109883	Btf3
ENSMUSG00000039745	5121.79	-0.35809	0.112624	3.17951	0.00147522	0.0247043	Htatip2
ENSMUSG00000069833	54242.7	-0.359039	0.106583	3.36864	0.000755392	0.015676	Ahnak
ENSMUSG00000044442	2195.39	-0.359373	0.101308	3.54732	0.000389177	0.00963188	N6amt1
ENSMUSG00000001687	6632.22	-0.359955	0.0951388	3.78347	0.000154659	0.00490101	Ubl3
ENSMUSG00000036620	5543.64	-0.35998	0.0885952	4.06321	4.84e-05	0.0020628	Mgat4b
ENSMUSG00000026754	2104.86	-0.360091	0.124467	2.89307	0.00381492	0.0449265	Golga1
ENSMUSG00000062743	503.79	-0.360121	0.12614	2.85493	0.00430459	0.0485886	Zfp677
ENSMUSG00000028329	1031.77	-0.361199	0.111411	3.24206	0.0011867	0.0213038	Xpa
ENSMUSG00000027999	1110.92	-0.361282	0.0895973	4.03229	5.52e-05	0.00227745	Pla2g12a
ENSMUSG00000022964	7438.83	-0.361446	0.0999008	3.61805	0.000296827	0.00795497	Tmem50b
ENSMUSG00000017404	68735.5	-0.362397	0.111631	3.2464	0.00116874	0.0211534	Rpl19
ENSMUSG00000022415	4190.79	-0.362513	0.120355	3.01203	0.00259511	0.0350499	Syngr1
ENSMUSG00000031490	3103.79	-0.362982	0.0877619	4.13598	3.53e-05	0.0016172	Eif4ebp1
ENSMUSG00000057841	43735.4	-0.363065	0.108017	3.36117	0.000776135	0.0159823	Rpl32
ENSMUSG00000002825	885.177	-0.364322	0.11919	3.05665	0.00223826	0.0315713	Qtrt1
ENSMUSG00000084416	16974.3	-0.364365	0.104	3.50352	0.000459154	0.0109589	Rpl10a-ps1
ENSMUSG00000025794	60488.5	-0.364862	0.121769	2.99633	0.00273251	0.0358474	Rpl14
ENSMUSG00000038712	5911.37	-0.364886	0.10453	3.49073	0.000481708	0.0113102	Mindy1
ENSMUSG00000022051	10942	-0.365323	0.118658	3.07878	0.00207849	0.0303158	Bnip3l
ENSMUSG00000031714	2885.17	-0.36616	0.0854071	4.28723	1.81e-05	0.000964183	Gab1
ENSMUSG00000025533	1301.95	-0.366532	0.0742705	4.9351	8.01e-07	8.49e-05	Asl
ENSMUSG00000062328	62772	-0.367451	0.120265	3.05534	0.00224805	0.0316617	Rpl17
ENSMUSG00000069633	700.158	-0.36776	0.128107	2.87073	0.00409524	0.0469687	Pex11g
ENSMUSG00000008668	62031.1	-0.368294	0.126532	2.91067	0.00360656	0.0433991	Rps18
ENSMUSG00000096696	1127.44	-0.368335	0.0755463	4.87561	1.08e-06	0.000106894	Zfp960
ENSMUSG00000027227	8032.7	-0.368836	0.129703	2.8437	0.00445931	0.0497069	Sord
ENSMUSG00000040365	3326.4	-0.369243	0.118907	3.1053	0.00190087	0.0286658	Trim41
ENSMUSG00000045538	1050.49	-0.369352	0.104659	3.52909	0.00041699	0.0102392	Ddx28
ENSMUSG00000061136	5504.02	-0.369877	0.106312	3.47915	0.000503005	0.0117222	Prpf40a
ENSMUSG00000041343	335.978	-0.371496	0.130733	2.84164	0.00448822	0.0498219	Ankrd42
ENSMUSG00000024357	2323.64	-0.372916	0.0787326	4.73649	2.17e-06	0.000191523	Sil1
ENSMUSG00000071655	10845	-0.374511	0.0917086	4.0837	4.43e-05	0.0019248	Ubxn1
ENSMUSG00000054942	1220.45	-0.376644	0.0965643	3.90044	9.6e-05	0.0034441	Miga1
ENSMUSG00000056608	5647.43	-0.377189	0.101346	3.72177	0.000197827	0.00586294	Chd9
ENSMUSG00000020553	1157.92	-0.377213	0.12079	3.12289	0.00179084	0.0278946	Pctp
ENSMUSG00000100755	34968.5	-0.377709	0.112231	3.36546	0.000764155	0.0158388	Rps23-ps1
ENSMUSG00000090862	29615.9	-0.378868	0.0888897	4.26222	2.02e-05	0.00104602	Rps13
ENSMUSG00000030605	6442.15	-0.379335	0.120739	3.14177	0.0016793	0.0269722	Mfge8
ENSMUSG00000037315	1800.91	-0.380047	0.13128	2.89493	0.0037924	0.0447455	Jade3
ENSMUSG00000051223	12249.5	-0.381423	0.121904	3.12888	0.00175472	0.0277613	Bzw1
ENSMUSG00000049760	3899.93	-0.383041	0.12411	3.0863	0.00202666	0.0298368	Micos13
ENSMUSG00000041895	5030.02	-0.383718	0.0691911	5.54577	2.93e-08	5.6e-06	Wipi1
ENSMUSG00000074129	100606	-0.384564	0.12425	3.09507	0.00196767	0.0293196	Rpl13a
ENSMUSG00000041560	14800.7	-0.385015	0.104151	3.69671	0.000218414	0.00633298	Nop53
ENSMUSG00000024454	5921.04	-0.385639	0.089129	4.32675	1.51e-05	0.000847427	Hdac3
ENSMUSG00000019853	3177.47	-0.38599	0.118368	3.26092	0.0011105	0.0205049	Hebp2
ENSMUSG00000022297	3741.44	-0.386182	0.116234	3.32246	0.00089227	0.0177703	Fzd6
ENSMUSG00000044134	947.473	-0.386491	0.0841056	4.5953	4.32e-06	0.000319155	Pheta1
ENSMUSG00000015224	482.503	-0.388281	0.130482	2.97573	0.00292289	0.0374585	Cyp2j9
ENSMUSG00000032411	3535.37	-0.390078	0.125555	3.10684	0.00189098	0.028597	Tfdp2
ENSMUSG00000016487	8256.01	-0.390949	0.119302	3.27698	0.00104923	0.0196247	Ppfibp1
ENSMUSG00000036611	2040.08	-0.391971	0.12556	3.12178	0.00179763	0.0278946	Eepd1
ENSMUSG00000001289	14385.9	-0.392657	0.126678	3.09965	0.00193749	0.028962	Pfdn5
ENSMUSG00000028906	9072.77	-0.395125	0.124288	3.17911	0.0014773	0.0247043	Epb41
ENSMUSG00000004996	1935.84	-0.395417	0.129776	3.04692	0.00231197	0.0323194	Mri1
ENSMUSG00000020821	28138.4	-0.397638	0.0740745	5.36808	7.96e-08	1.33e-05	Kif1c
ENSMUSG00000062995	1780.31	-0.397811	0.130984	3.03709	0.00238877	0.0331215	Ica1
ENSMUSG00000062115	4741.28	-0.398406	0.12024	3.31341	0.000921669	0.0181094	Rai1
ENSMUSG00000021238	12310.9	-0.399924	0.123304	3.2434	0.00118113	0.0212853	Aldh6a1
ENSMUSG00000006494	5125.17	-0.400305	0.0917619	4.36243	1.29e-05	0.000747055	Pdk1
ENSMUSG00000028035	3861.68	-0.401021	0.114331	3.50755	0.000452257	0.0108634	Dnajb4
ENSMUSG00000005968	1890.25	-0.401392	0.127293	3.1533	0.00161434	0.0262435	Tuft1
ENSMUSG00000024769	7905.82	-0.401433	0.140869	2.84969	0.00437622	0.0491016	Cdc42bpg
ENSMUSG00000037536	1392.24	-0.401477	0.0931981	4.30777	1.65e-05	0.000907224	Fbxo34
ENSMUSG00000059970	3480.99	-0.403223	0.12093	3.33435	0.000854995	0.0172656	Hspa2
ENSMUSG00000028578	1394.77	-0.403677	0.104704	3.8554	0.000115543	0.00398401	Caap1
ENSMUSG00000040952	38418.5	-0.404574	0.102451	3.94894	7.85e-05	0.00302391	Rps19
ENSMUSG00000039826	1316.17	-0.405245	0.135028	3.0012	0.00268922	0.0355055	Trub2
ENSMUSG00000029135	16431.2	-0.405464	0.130115	3.11619	0.00183202	0.0281157	Fosl2
ENSMUSG00000072969	599.16	-0.406069	0.106111	3.82682	0.000129807	0.00437983	Armcx5
ENSMUSG00000049950	498.411	-0.406445	0.126557	3.21156	0.00132018	0.0228474	Rpp38
ENSMUSG00000015536	6478.27	-0.406908	0.100728	4.03968	5.35e-05	0.00221662	Mocs2
ENSMUSG00000037999	2338.48	-0.408684	0.142292	2.87214	0.00407703	0.0468658	Arap2
ENSMUSG00000000631	5719.04	-0.410819	0.126642	3.24395	0.00117886	0.0212648	Myo18a
ENSMUSG00000038274	34231.6	-0.411347	0.109009	3.7735	0.000160973	0.0050331	Fau
ENSMUSG00000019951	7683.09	-0.411564	0.113765	3.61768	0.000297258	0.00795515	Uhrf1bp1l
ENSMUSG00000079057	2112.81	-0.411592	0.127449	3.22947	0.00124019	0.0219284	Cyp4v3
ENSMUSG00000054065	3459.94	-0.412216	0.139045	2.96462	0.0030306	0.038493	Pkp3
ENSMUSG00000025184	1503.32	-0.417185	0.0970411	4.29905	1.72e-05	0.000935441	R3hcc1l
ENSMUSG00000034795	1144.63	-0.421613	0.147193	2.86435	0.0041786	0.0476828	Ccdc122
ENSMUSG00000019256	4474.04	-0.422707	0.144566	2.92398	0.00345588	0.0421263	Ahr
ENSMUSG00000025792	6977.34	-0.423213	0.134699	3.14192	0.00167842	0.0269722	Slc25a10
ENSMUSG00000060036	84199.5	-0.42395	0.106358	3.98606	6.72e-05	0.00265883	Rpl3
ENSMUSG00000028636	1766.74	-0.424883	0.127258	3.33875	0.000841552	0.0170491	Ppcs
ENSMUSG00000046711	7563.15	-0.424913	0.14384	2.95407	0.00313617	0.0394551	Hmga1
ENSMUSG00000038167	3111.41	-0.426162	0.139121	3.06325	0.00218947	0.0312116	Plekhg6
ENSMUSG00000029415	2011.89	-0.426197	0.117066	3.64066	0.000271942	0.00741516	Sdad1
ENSMUSG00000028121	3353.07	-0.427262	0.115024	3.71454	0.000203576	0.0060143	Bcar3
ENSMUSG00000036890	686.09	-0.427817	0.142357	3.00524	0.00265373	0.0354868	Gtdc1
ENSMUSG00000035498	3130.66	-0.427896	0.145813	2.93455	0.00334032	0.0410645	Cdcp1
ENSMUSG00000026676	6906.51	-0.428005	0.133541	3.20504	0.00135044	0.0231364	Ccdc3
ENSMUSG00000042659	2511.95	-0.42845	0.141244	3.03341	0.00241807	0.0333324	Arrdc4
ENSMUSG00000027315	19810.5	-0.429328	0.136072	3.15514	0.00160419	0.0261692	Spint1
ENSMUSG00000027954	2121.4	-0.430902	0.0949968	4.53596	5.73e-06	0.000396942	Efna1
ENSMUSG00000038459	3311.7	-0.432684	0.140375	3.08234	0.00205378	0.0301008	Abhd17c
ENSMUSG00000030849	6616.48	-0.433586	0.101438	4.27438	1.92e-05	0.00100437	Fgfr2
ENSMUSG00000039850	1881.37	-0.433991	0.120553	3.59999	0.000318229	0.00832634	Endov
ENSMUSG00000055980	851.533	-0.43535	0.13158	3.30863	0.000937543	0.0182641	Irs1
ENSMUSG00000030590	2152.04	-0.43571	0.115039	3.78751	0.000152164	0.00485843	Fam98c
ENSMUSG00000027463	3931.36	-0.436365	0.14072	3.10094	0.00192905	0.0289049	Slc52a3
ENSMUSG00000068876	7496.95	-0.436808	0.149871	2.91456	0.00356193	0.0430823	Cgn
ENSMUSG00000050295	1985.96	-0.4377	0.11382	3.84555	0.000120282	0.00412522	Foxc1
ENSMUSG00000063450	5973.96	-0.43942	0.140866	3.11941	0.00181213	0.0279833	Syne2
ENSMUSG00000042050	1263.8	-0.441556	0.0931011	4.74276	2.11e-06	0.000186564	Wdr60
ENSMUSG00000038836	475.295	-0.441967	0.125104	3.53281	0.000411165	0.0101094	Agbl3
ENSMUSG00000026977	5849.97	-0.445483	0.105692	4.21492	2.5e-05	0.00124011	Marchf7
ENSMUSG00000028786	1472.62	-0.445707	0.129216	3.44931	0.000562011	0.0127028	Tmem54
ENSMUSG00000057054	184.161	-0.446234	0.15706	2.84118	0.00449476	0.049865	Inca1
ENSMUSG00000034430	1693.73	-0.446745	0.0984002	4.54008	5.62e-06	0.000390712	Zxdc
ENSMUSG00000069094	1332	-0.448496	0.121892	3.67946	0.000233728	0.00663348	Pde7a
ENSMUSG00000009291	49015	-0.449225	0.152329	2.94904	0.00318766	0.0398422	Pttg1ip
ENSMUSG00000021215	14910.4	-0.452242	0.0974935	4.63868	3.51e-06	0.000274078	Net1
ENSMUSG00000025880	1843.65	-0.453505	0.147879	3.06673	0.00216413	0.030968	Smad7
ENSMUSG00000022895	7028.76	-0.454038	0.149608	3.03485	0.00240658	0.0332455	Ets2
ENSMUSG00000024900	11416.9	-0.455198	0.132229	3.4425	0.000576361	0.0130041	Cpt1a
ENSMUSG00000050621	49531.7	-0.455981	0.115962	3.93217	8.42e-05	0.00316811	Rps27rt
ENSMUSG00000026078	9803.07	-0.456804	0.0813136	5.61781	1.93e-08	4.03e-06	Pdcl3
ENSMUSG00000023043	93382.2	-0.456978	0.15569	2.93518	0.00333358	0.0410354	Krt18
ENSMUSG00000062101	474.791	-0.457111	0.0970449	4.71031	2.47e-06	0.000209017	Zfp119b
ENSMUSG00000037280	7469.16	-0.457343	0.141711	3.22729	0.00124968	0.0220464	Galnt6
ENSMUSG00000059336	10741.7	-0.459549	0.124163	3.70117	0.000214604	0.00625081	Slc14a1
ENSMUSG00000024913	3738.7	-0.461328	0.0667086	6.91557	4.66e-12	2.13e-09	Lrp5
ENSMUSG00000031298	602.035	-0.463683	0.162586	2.85193	0.00434543	0.0488438	Adgrg2
ENSMUSG00000001300	5091.02	-0.464171	0.1469	3.15978	0.00157886	0.025846	Efnb2
ENSMUSG00000072692	3110.12	-0.464298	0.159909	2.90351	0.00369008	0.0439809	Rpl37rt
ENSMUSG00000031400	14476.6	-0.464504	0.114533	4.05562	5e-05	0.00210789	G6pdx
ENSMUSG00000028405	6600.76	-0.467143	0.104086	4.48804	7.19e-06	0.00047135	Aco1
ENSMUSG00000030659	2016.2	-0.468764	0.135792	3.45208	0.000556284	0.0126496	Nucb2
ENSMUSG00000023087	7035.43	-0.470324	0.145769	3.2265	0.00125316	0.0220744	Noct
ENSMUSG00000032051	3116.6	-0.470594	0.122951	3.8275	0.000129453	0.00437573	Fdx1
ENSMUSG00000028133	278.469	-0.472826	0.163721	2.88799	0.00387707	0.0453831	Rwdd3
ENSMUSG00000059325	5288.83	-0.474115	0.148653	3.18942	0.00142558	0.0240936	Hopx
ENSMUSG00000031955	3690.89	-0.474752	0.0806428	5.88709	3.93e-09	1.01e-06	Bcar1
ENSMUSG00000027356	2345.87	-0.476014	0.159791	2.97898	0.00289212	0.0372639	Fermt1
ENSMUSG00000015619	20274.3	-0.477244	0.133111	3.58532	0.000336668	0.00866377	Gata3
ENSMUSG00000078671	3897.94	-0.478776	0.108733	4.40321	1.07e-05	0.000643401	Chd2
ENSMUSG00000038894	3394.56	-0.480331	0.124582	3.85555	0.000115471	0.00398401	Irs2
ENSMUSG00000057719	464.067	-0.481712	0.157443	3.05959	0.00221637	0.0313804	Sh3rf2
ENSMUSG00000105388	6344.72	-0.490163	0.130018	3.76997	0.000163267	0.00507101	Rpl36a-ps2
ENSMUSG00000053559	2710.59	-0.494255	0.13068	3.78217	0.000155466	0.00490999	Smagp
ENSMUSG00000043639	709.28	-0.494638	0.169619	2.91616	0.00354367	0.0428899	Rbm20
ENSMUSG00000056938	3455.01	-0.495096	0.10499	4.71563	2.41e-06	0.000205645	Acbd4
ENSMUSG00000001642	66607.8	-0.496561	0.141327	3.51356	0.000442138	0.0107026	Akr1b3
ENSMUSG00000024376	892.792	-0.496982	0.146575	3.39063	0.000697332	0.0149194	Epb41l4a
ENSMUSG00000030790	720.607	-0.497174	0.144429	3.44233	0.000576726	0.0130041	Adm
ENSMUSG00000044566	203.723	-0.497201	0.117057	4.2475	2.16e-05	0.001099	Cage1
ENSMUSG00000009927	41234.3	-0.497214	0.110011	4.51969	6.19e-06	0.00042095	Rps25
ENSMUSG00000022508	2243.05	-0.498111	0.155464	3.20402	0.00135521	0.0231969	Bcl6
ENSMUSG00000044408	3205.05	-0.498987	0.12897	3.86901	0.000109278	0.00380343	Sptssa
ENSMUSG00000026103	7447.46	-0.502115	0.171528	2.92731	0.00341913	0.0418213	Gls
ENSMUSG00000041360	3211.97	-0.502594	0.157841	3.18418	0.00145166	0.0244025	Pum3
ENSMUSG00000002395	7534.1	-0.502633	0.0931639	5.39515	6.85e-08	1.18e-05	Use1
ENSMUSG00000036172	2835.96	-0.504502	0.146231	3.45003	0.000560532	0.0127028	Cd200r3
ENSMUSG00000021460	2384.71	-0.506696	0.113407	4.46795	7.9e-06	0.00050912	Auh
ENSMUSG00000031303	170.967	-0.50727	0.152585	3.32451	0.000885746	0.0176948	Map3k15
ENSMUSG00000021134	22656.4	-0.50777	0.163107	3.11311	0.00185127	0.0282409	Srsf5
ENSMUSG00000032883	4517.89	-0.513266	0.164334	3.1233	0.00178835	0.0278946	Acsl3
ENSMUSG00000028653	1607.84	-0.514538	0.0956759	5.37792	7.53e-08	1.29e-05	Trit1
ENSMUSG00000020098	671.239	-0.514789	0.142879	3.60298	0.000314593	0.00828826	Pcbd1
ENSMUSG00000020911	53821	-0.516111	0.135812	3.80019	0.000144583	0.00473365	Krt19
ENSMUSG00000019841	3100.07	-0.516226	0.131543	3.92438	8.7e-05	0.00324302	Rev3l
ENSMUSG00000046532	2037.81	-0.517325	0.150926	3.42766	0.000608805	0.0135819	Ar
ENSMUSG00000040557	4569.98	-0.520133	0.137116	3.79337	0.000148614	0.00481934	Mettl27
ENSMUSG00000074578	1129.54	-0.520379	0.155981	3.33616	0.000849443	0.0171905	Zfas1
ENSMUSG00000032350	10671.1	-0.522657	0.134117	3.89704	9.74e-05	0.00348625	Gclc
ENSMUSG00000020099	6559.97	-0.522722	0.114929	4.54822	5.41e-06	0.000378707	Unc5b
ENSMUSG00000018849	8368.81	-0.525714	0.1735	3.03004	0.00244518	0.0336056	Wwc1
ENSMUSG00000045180	1318.82	-0.525724	0.146707	3.5835	0.000339023	0.00868582	Shroom2
ENSMUSG00000057863	26096.1	-0.526879	0.12535	4.20327	2.63e-05	0.00128195	Rpl36
ENSMUSG00000042306	5761.84	-0.526959	0.170797	3.0853	0.00203348	0.0298909	S100a14
ENSMUSG00000024421	2887.06	-0.526971	0.178901	2.94561	0.00322321	0.0400978	Lama3
ENSMUSG00000038068	15721.8	-0.527611	0.175818	3.00089	0.00269192	0.0355055	Rnf144b
ENSMUSG00000042046	4238.91	-0.527713	0.137352	3.84204	0.000122018	0.0041695	Dstyk
ENSMUSG00000074207	54908.4	-0.529389	0.156577	3.38102	0.000722171	0.0153308	Adh1
ENSMUSG00000029869	1408.03	-0.529442	0.118706	4.46013	8.19e-06	0.000522672	Ephb6
ENSMUSG00000038775	3309.99	-0.537863	0.155155	3.46661	0.000527062	0.012162	Vill
ENSMUSG00000024352	442.463	-0.538137	0.152703	3.52407	0.000424968	0.0103895	Spata24
ENSMUSG00000057092	14226.9	-0.543396	0.147441	3.68552	0.000228232	0.00655079	Fxyd3
ENSMUSG00000018604	10653.1	-0.544234	0.150052	3.62698	0.000286756	0.00771813	Tbx3
ENSMUSG00000041263	2045.84	-0.544823	0.125413	4.34422	1.4e-05	0.000799429	Rusc1
ENSMUSG00000052397	23416.9	-0.545514	0.151882	3.59171	0.00032852	0.00848903	Ezr
ENSMUSG00000021720	390.591	-0.54949	0.190949	2.87768	0.00400609	0.0463629	Rnf180
ENSMUSG00000031480	1133.49	-0.550208	0.126452	4.35111	1.35e-05	0.000777082	Thsd1
ENSMUSG00000021696	493.435	-0.550701	0.173452	3.17495	0.00149862	0.0249077	Elovl7
ENSMUSG00000026430	1782.1	-0.551418	0.146231	3.77088	0.000162672	0.00506092	Rassf5
ENSMUSG00000049577	1504.9	-0.551939	0.138205	3.99361	6.51e-05	0.00259744	Zfpm1
ENSMUSG00000031286	324.775	-0.555059	0.147786	3.75584	0.000172763	0.00527553	Glt28d2
ENSMUSG00000022466	2393.08	-0.55584	0.138764	4.00565	6.18e-05	0.00251136	Rpap3
ENSMUSG00000042851	1027.77	-0.556522	0.134366	4.14184	3.45e-05	0.00159197	Zc3h6
ENSMUSG00000017390	346.975	-0.558944	0.189164	2.95482	0.00312855	0.0394168	Aldoc
ENSMUSG00000050463	914.172	-0.560421	0.170669	3.28368	0.00102461	0.0193112	Krt78
ENSMUSG00000019732	190.825	-0.562437	0.127776	4.40175	1.07e-05	0.000645672	Calr3
ENSMUSG00000042500	1674.09	-0.563348	0.13808	4.07988	4.51e-05	0.00195224	Ago4
ENSMUSG00000038859	1730.5	-0.565774	0.132489	4.27034	1.95e-05	0.0010199	Baiap2l1
ENSMUSG00000029223	36117	-0.566012	0.158198	3.57786	0.000346414	0.00879221	Uchl1
ENSMUSG00000000295	458.773	-0.568412	0.115441	4.92382	8.49e-07	8.87e-05	Hddc2
ENSMUSG00000024232	1112.01	-0.57167	0.16843	3.39412	0.000688498	0.0147783	Bambi
ENSMUSG00000030096	13563.2	-0.571958	0.126515	4.52086	6.16e-06	0.000420139	Slc6a6
ENSMUSG00000002980	16304.7	-0.573012	0.155915	3.67515	0.000237714	0.00673643	Bcam
ENSMUSG00000029466	4321.5	-0.575687	0.0871688	6.60427	3.99e-11	1.53e-08	Anapc7
ENSMUSG00000026259	466.704	-0.577049	0.123372	4.67732	2.91e-06	0.000240205	Ngef
ENSMUSG00000087590	497.031	-0.578366	0.154892	3.73399	0.000188472	0.00565716	Epb41l4aos
ENSMUSG00000033192	805.057	-0.579967	0.183327	3.16357	0.00155849	0.0255571	Lpcat2
ENSMUSG00000076441	4234.75	-0.581325	0.165157	3.51982	0.000431835	0.0105211	Ass1
ENSMUSG00000047507	700.914	-0.582528	0.157251	3.70445	0.000211849	0.00619047	Baiap3
ENSMUSG00000020381	474.912	-0.592744	0.129217	4.58721	4.49e-06	0.000329186	Mrnip
ENSMUSG00000028456	575.519	-0.593037	0.166668	3.55818	0.00037343	0.00931589	Unc13b
ENSMUSG00000015702	373.977	-0.594178	0.198607	2.99173	0.00277403	0.0361646	Anxa9
ENSMUSG00000063296	332.935	-0.595386	0.163032	3.65196	0.000260248	0.00715874	Tmem117
ENSMUSG00000050359	112815	-0.59605	0.164977	3.61292	0.000302769	0.00804524	Sprr1a
ENSMUSG00000067219	3745.28	-0.608881	0.165434	3.68051	0.000232767	0.00662626	Nipal1
ENSMUSG00000015533	1784.34	-0.613484	0.162104	3.78451	0.00015401	0.0048887	Itga2
ENSMUSG00000020389	381.886	-0.613901	0.150182	4.08771	4.36e-05	0.00191806	Cdkl3
ENSMUSG00000029330	21522	-0.613922	0.198692	3.08982	0.0020028	0.0296782	Cds1
ENSMUSG00000019842	2173.47	-0.61921	0.12908	4.79709	1.61e-06	0.000150253	Traf3ip2
ENSMUSG00000017978	1929.73	-0.622419	0.155725	3.99692	6.42e-05	0.00257241	Cadps2
ENSMUSG00000000296	516.839	-0.624354	0.164922	3.78576	0.000153239	0.00488074	Tpd52l1
ENSMUSG00000026672	4445.81	-0.625993	0.137724	4.54528	5.49e-06	0.000382604	Optn
ENSMUSG00000040219	1505.27	-0.626854	0.127	4.93588	7.98e-07	8.49e-05	Ttc12
ENSMUSG00000040703	4431.21	-0.627366	0.134349	4.66966	3.02e-06	0.000247156	Cyp2s1
ENSMUSG00000029762	8009.7	-0.627443	0.189317	3.31424	0.000918927	0.0181085	Akr1b8
ENSMUSG00000052221	1093.32	-0.628657	0.15278	4.11477	3.88e-05	0.00174354	Ppp1r36
ENSMUSG00000025083	1959.66	-0.632671	0.179557	3.5235	0.000425882	0.0103895	Afap1l2
ENSMUSG00000018800	1846.27	-0.635376	0.211721	3.001	0.00269096	0.0355055	Abca5
ENSMUSG00000026315	821.392	-0.638815	0.162267	3.93682	8.26e-05	0.00313893	Serpinb8
ENSMUSG00000022661	2237.12	-0.639355	0.17105	3.73783	0.000185618	0.00558939	Cd200
ENSMUSG00000021950	5612.29	-0.643003	0.179502	3.58216	0.000340766	0.00868582	Anxa8
ENSMUSG00000054850	178.766	-0.658393	0.227042	2.89988	0.00373306	0.0443242	Smim10l2a
ENSMUSG00000028789	1038.43	-0.658885	0.113435	5.80849	6.3e-09	1.52e-06	Azin2
ENSMUSG00000017314	1636	-0.659754	0.137655	4.79281	1.64e-06	0.000151986	Mpp2
ENSMUSG00000034112	422.899	-0.663373	0.199199	3.3302	0.000867824	0.0174122	Atp2c2
ENSMUSG00000019970	2104.77	-0.666254	0.202989	3.28222	0.00102994	0.0193216	Sgk1
ENSMUSG00000021396	120.364	-0.670625	0.221451	3.02833	0.00245912	0.0336974	Nxnl2
ENSMUSG00000042367	515.189	-0.67184	0.183899	3.6533	0.000258888	0.00713179	Gjb3
ENSMUSG00000029994	16504	-0.674729	0.12708	5.3095	1.1e-07	1.69e-05	Anxa4
ENSMUSG00000021509	5250.95	-0.674935	0.188895	3.57307	0.000352821	0.00890838	Slc25a48
ENSMUSG00000027805	5947.84	-0.676305	0.153027	4.41952	9.89e-06	0.000611231	Pfn2
ENSMUSG00000031505	6070.71	-0.677881	0.0954961	7.09852	1.26e-12	6.96e-10	Naxd
ENSMUSG00000073758	1257.17	-0.683065	0.152299	4.48502	7.29e-06	0.000474902	Sh3d21
ENSMUSG00000020604	618.595	-0.683431	0.171292	3.98987	6.61e-05	0.00263317	Arsg
ENSMUSG00000029822	10313.4	-0.683546	0.177056	3.86063	0.000113095	0.00391452	Osbpl3
ENSMUSG00000026576	2661.79	-0.684449	0.149659	4.5734	4.8e-06	0.000346253	Atp1b1
ENSMUSG00000052920	703.151	-0.690705	0.235003	2.93914	0.0032913	0.0406919	Prkg1
ENSMUSG00000032076	1852.5	-0.700742	0.137534	5.09506	3.49e-07	4.42e-05	Cadm1
ENSMUSG00000074625	2027.82	-0.705605	0.184596	3.82243	0.000132141	0.00444257	Arhgap40
ENSMUSG00000022096	5414.2	-0.706138	0.213087	3.31385	0.000920217	0.0181094	Hr
ENSMUSG00000005125	8234.34	-0.712191	0.133772	5.32391	1.02e-07	1.6e-05	Ndrg1
ENSMUSG00000050957	476.983	-0.715065	0.157959	4.52689	5.99e-06	0.000410543	Insl6
ENSMUSG00000045284	1710.43	-0.718283	0.166785	4.30664	1.66e-05	0.000909205	Dcaf12l1
ENSMUSG00000037709	635.611	-0.718325	0.2064	3.48025	0.00050095	0.0116888	Fam13a
ENSMUSG00000050854	634.88	-0.721451	0.219405	3.28822	0.00100822	0.0191246	Tmem125
ENSMUSG00000055639	1020.61	-0.722265	0.232048	3.11256	0.00185469	0.0282648	Dach1
ENSMUSG00000026479	6284.23	-0.724626	0.230989	3.13706	0.00170649	0.0272876	Lamc2
ENSMUSG00000086847	797.244	-0.72691	0.15927	4.56402	5.02e-06	0.000353922	Tbx3os2
ENSMUSG00000047250	4852.55	-0.73055	0.130128	5.61411	1.98e-08	4.07e-06	Ptgs1
ENSMUSG00000021262	2029.03	-0.730775	0.160021	4.56675	4.95e-06	0.000350667	Evl
ENSMUSG00000067038	7380.1	-0.731571	0.227478	3.216	0.0012999	0.0225588	Rps12-ps3
ENSMUSG00000061878	1145.99	-0.737639	0.135937	5.42634	5.75e-08	1.02e-05	Sphk1
ENSMUSG00000057933	2239.91	-0.738296	0.148576	4.96913	6.73e-07	7.36e-05	Gsta2
ENSMUSG00000047040	919.714	-0.751051	0.170318	4.40969	1.04e-05	0.000626456	Prr15l
ENSMUSG00000004552	35479.2	-0.761734	0.159428	4.77793	1.77e-06	0.000161294	Ctse
ENSMUSG00000024074	7877.15	-0.764392	0.193504	3.95026	7.81e-05	0.00301344	Crim1
ENSMUSG00000026000	4993.74	-0.764394	0.110062	6.94512	3.78e-12	1.82e-09	Lancl1
ENSMUSG00000020644	8981.86	-0.766268	0.178461	4.29375	1.76e-05	0.000944261	Id2
ENSMUSG00000075033	1373.94	-0.769509	0.213035	3.61213	0.000303693	0.00805838	Nxpe3
ENSMUSG00000050335	17861.1	-0.77007	0.145208	5.30321	1.14e-07	1.74e-05	Lgals3
ENSMUSG00000026473	22011.9	-0.772074	0.127432	6.05869	1.37e-09	3.96e-07	Glul
ENSMUSG00000031167	16002.7	-0.779427	0.118026	6.60386	4.01e-11	1.53e-08	Rbm3
ENSMUSG00000048763	1274.85	-0.795117	0.202054	3.93518	8.31e-05	0.00314438	Hoxb3
ENSMUSG00000045314	636.163	-0.800194	0.259688	3.08136	0.00206057	0.0301531	Sowahb
ENSMUSG00000020121	1193.88	-0.80088	0.219407	3.65021	0.000262029	0.00719717	Srgap1
ENSMUSG00000038932	70.8096	-0.808618	0.256255	3.15552	0.00160211	0.026158	Tcfl5
ENSMUSG00000032548	1853.94	-0.82064	0.168338	4.87496	1.09e-06	0.000106894	Slco2a1
ENSMUSG00000039114	5801.99	-0.821415	0.208868	3.9327	8.4e-05	0.00316811	Nrn1
ENSMUSG00000040554	37.6305	-0.828234	0.284932	2.90678	0.0036517	0.0436343	Aipl1
ENSMUSG00000029217	294.723	-0.831121	0.271069	3.06609	0.00216878	0.0309963	Tec
ENSMUSG00000022773	467.635	-0.840721	0.241864	3.47601	0.000508926	0.0118015	Ypel1
ENSMUSG00000037224	382.429	-0.84605	0.210723	4.01499	5.94e-05	0.00242442	Zfyve28
ENSMUSG00000017607	5532.22	-0.84781	0.199543	4.24877	2.15e-05	0.00109877	Tns4
ENSMUSG00000023918	592.382	-0.848275	0.204983	4.13827	3.5e-05	0.00160903	Adgrf4
ENSMUSG00000027737	344.66	-0.853703	0.22825	3.7402	0.000183872	0.00556362	Slc7a11
ENSMUSG00000030739	6024.72	-0.860903	0.165316	5.20761	1.91e-07	2.72e-05	Myh14
ENSMUSG00000002384	76.4645	-0.8687	0.280842	3.0932	0.0019801	0.0294347	Bmp8b
ENSMUSG00000043336	10102.5	-0.869393	0.27807	3.12653	0.00176885	0.0278863	Filip1l
ENSMUSG00000024521	857.946	-0.871801	0.249336	3.49649	0.000471425	0.0111244	Pmaip1
ENSMUSG00000024713	377.119	-0.872916	0.217053	4.02166	5.78e-05	0.00237226	Pcsk5
ENSMUSG00000085645	71.6436	-0.874859	0.291056	3.00581	0.00264876	0.0354681	Hoxb5os
ENSMUSG00000090125	53.6676	-0.875119	0.306632	2.85398	0.00431759	0.0486531	Pou3f1
ENSMUSG00000091705	305.922	-0.878121	0.220199	3.98785	6.67e-05	0.00265004	H2-Q2
ENSMUSG00000013643	132.627	-0.880577	0.275395	3.1975	0.00138624	0.023556	Lypd8
ENSMUSG00000079465	87.0599	-0.881262	0.265332	3.32136	0.000895792	0.0177965	Col4a3
ENSMUSG00000018126	242.474	-0.882228	0.271145	3.25371	0.00113908	0.0208166	Baiap2l2
ENSMUSG00000041660	619.835	-0.890324	0.274791	3.24001	0.00119526	0.0213961	Bbox1
ENSMUSG00000045193	6206.76	-0.890859	0.156338	5.6983	1.21e-08	2.58e-06	Cirbp
ENSMUSG00000087658	49.5809	-0.892371	0.312314	2.85729	0.00427274	0.0483162	Hotairm1
ENSMUSG00000024136	3346.19	-0.898695	0.169108	5.31434	1.07e-07	1.67e-05	Dnase1l2
ENSMUSG00000021469	4334.87	-0.900899	0.162871	5.53137	3.18e-08	6.01e-06	Msx2
ENSMUSG00000031504	1979.04	-0.902392	0.156316	5.77286	7.79e-09	1.85e-06	Rab20
ENSMUSG00000030748	2744.46	-0.905901	0.207729	4.36097	1.29e-05	0.000747455	Il4ra
ENSMUSG00000040715	674.046	-0.90757	0.274923	3.30118	0.000962792	0.0185061	Rsc1a1
ENSMUSG00000035864	126.534	-0.913476	0.239098	3.82052	0.000133173	0.00446928	Syt1
ENSMUSG00000057265	172.533	-0.917127	0.320282	2.8635	0.00418984	0.0477449	Bbof1
ENSMUSG00000051076	278.634	-0.929853	0.286845	3.24165	0.00118839	0.0213138	Vtcn1
ENSMUSG00000049866	931.269	-0.930221	0.254337	3.65743	0.000254758	0.00704905	Arl4c
ENSMUSG00000037138	458.451	-0.947234	0.189917	4.98762	6.11e-07	6.99e-05	Aff3
ENSMUSG00000042745	8193.4	-0.957789	0.229322	4.17662	2.96e-05	0.00142183	Id1
ENSMUSG00000021223	399.951	-0.971392	0.223079	4.35448	1.33e-05	0.000767581	Papln
ENSMUSG00000028654	11322.1	-0.972086	0.233611	4.16113	3.17e-05	0.00149645	Mycl
ENSMUSG00000028940	70.7337	-0.987394	0.311529	3.16951	0.00152697	0.0252165	Hes2
ENSMUSG00000007682	843.391	-0.990908	0.269703	3.67406	0.000238722	0.00675045	Dio2
ENSMUSG00000056752	125.835	-0.998793	0.246994	4.0438	5.26e-05	0.00218283	Dnah9
ENSMUSG00000045136	580.423	-1.01757	0.323552	3.145	0.00166089	0.0267913	Tubb2b
ENSMUSG00000021123	831.978	-1.02466	0.17209	5.95419	2.61e-09	6.91e-07	Rdh12
ENSMUSG00000010825	81.8937	-1.02562	0.269185	3.8101	0.000138911	0.0046054	Grid2ip
ENSMUSG00000032015	137.897	-1.02805	0.264033	3.89364	9.88e-05	0.00352665	Pou2f3
ENSMUSG00000052942	658.791	-1.0387	0.297639	3.48981	0.000483372	0.0113351	Glis3
ENSMUSG00000039552	1148.21	-1.04073	0.269497	3.86175	0.000112579	0.00390384	Rsph4a
ENSMUSG00000036944	369.739	-1.04191	0.200742	5.19031	2.1e-07	2.94e-05	Tmem71
ENSMUSG00000037621	1169.35	-1.04463	0.274506	3.8055	0.000141519	0.00464954	Atoh8
ENSMUSG00000026989	95.0291	-1.05243	0.346405	3.03816	0.00238029	0.0330283	Dapl1
ENSMUSG00000035095	156.357	-1.05289	0.283522	3.71363	0.000204307	0.00601696	Fam167a
ENSMUSG00000048442	407.967	-1.05408	0.164264	6.417	1.39e-10	5.11e-08	Smim5
ENSMUSG00000061576	228.295	-1.05509	0.259731	4.06225	4.86e-05	0.0020628	Dpp6
ENSMUSG00000079434	58.3055	-1.05511	0.267664	3.94192	8.08e-05	0.00310741	Neu2
ENSMUSG00000021553	51.0255	-1.06428	0.370282	2.87424	0.00405001	0.0466124	Slc28a3
ENSMUSG00000039958	1773.39	-1.08615	0.172186	6.30801	2.83e-10	9.98e-08	Etfbkmt
ENSMUSG00000020937	3182.87	-1.08875	0.224581	4.84794	1.25e-06	0.000120018	Plcd3
ENSMUSG00000056643	28.6231	-1.09583	0.368301	2.97536	0.00292644	0.0374744	Chst13
ENSMUSG00000068748	5032.32	-1.10119	0.37785	2.91436	0.00356417	0.0430823	Ptprz1
ENSMUSG00000043668	133.44	-1.10145	0.310121	3.55167	0.000382798	0.00948651	Tox3
ENSMUSG00000028356	68.1191	-1.10358	0.292862	3.76827	0.000164382	0.00509721	Ambp
ENSMUSG00000035189	45.3039	-1.11521	0.383501	2.90797	0.00363784	0.0435813	Ano4
ENSMUSG00000048960	5304.59	-1.12139	0.337338	3.32423	0.000886628	0.0176948	Prex2
ENSMUSG00000042751	117.667	-1.12223	0.360853	3.10993	0.00187129	0.0284484	Nmnat2
ENSMUSG00000026220	534.635	-1.1456	0.347131	3.30019	0.000966195	0.0185525	Slc16a14
ENSMUSG00000007872	5174.73	-1.15256	0.242459	4.75361	2e-06	0.00017936	Id3
ENSMUSG00000049493	812.535	-1.16053	0.249068	4.65947	3.17e-06	0.000256356	Pls1
ENSMUSG00000022468	189.094	-1.17365	0.326187	3.59809	0.000320565	0.00837576	Endou
ENSMUSG00000024500	746.15	-1.17431	0.281485	4.17186	3.02e-05	0.00144015	Ppp2r2b
ENSMUSG00000074272	1260.16	-1.1755	0.169258	6.94501	3.78e-12	1.82e-09	Ceacam1
ENSMUSG00000004988	477.822	-1.18408	0.303164	3.90574	9.39e-05	0.0034086	Fxyd4
ENSMUSG00000042064	65.2924	-1.18674	0.325348	3.6476	0.000264698	0.00724926	Myo3b
ENSMUSG00000026413	1467.97	-1.20165	0.245474	4.89522	9.82e-07	9.9e-05	Pkp1
ENSMUSG00000018581	135.596	-1.22141	0.319367	3.82446	0.00013106	0.00441417	Dnah11
ENSMUSG00000022619	19.0544	-1.22634	0.407093	3.01244	0.00259156	0.0350271	Mapk8ip2
ENSMUSG00000035861	36.0005	-1.22758	0.401478	3.05766	0.0022307	0.0315121	Tmprss11b
ENSMUSG00000025089	1317.98	-1.23444	0.33621	3.67165	0.000240993	0.0067579	Gfra1
ENSMUSG00000053687	246.892	-1.25543	0.166111	7.55779	4.1e-14	2.85e-11	Dpep2
ENSMUSG00000029843	47.1056	-1.26689	0.298501	4.24419	2.19e-05	0.00111236	Slc13a4
ENSMUSG00000041817	18.7907	-1.3109	0.399223	3.28362	0.00102482	0.0193112	Fam169a
ENSMUSG00000018339	5391.03	-1.31136	0.230064	5.69997	1.2e-08	2.58e-06	Gpx3
ENSMUSG00000038128	35.2089	-1.31804	0.435241	3.0283	0.00245934	0.0336974	Camk4
ENSMUSG00000092586	15.1553	-1.36804	0.476591	2.87048	0.0040985	0.0469687	Ly6g6c
ENSMUSG00000028927	1342.09	-1.38087	0.252279	5.47357	4.41e-08	8.03e-06	Padi2
ENSMUSG00000005360	155.256	-1.38551	0.323161	4.28738	1.81e-05	0.000964183	Slc1a3
ENSMUSG00000025370	49.013	-1.40027	0.298626	4.68904	2.74e-06	0.000229882	Cdh9
ENSMUSG00000057615	25.5499	-1.40118	0.392342	3.57134	0.000355165	0.00893149	Ldoc1
ENSMUSG00000031209	316.636	-1.40138	0.262795	5.3326	9.68e-08	1.55e-05	Heph
ENSMUSG00000041592	294.471	-1.40511	0.309932	4.53362	5.8e-06	0.000399908	Sdk2
ENSMUSG00000048399	128.69	-1.41309	0.227668	6.20682	5.41e-10	1.69e-07	Tprg
ENSMUSG00000100586	10.1774	-1.41388	0.47079	3.0032	0.00267158	0.0354903	Vmn1r90
ENSMUSG00000031844	3667.15	-1.42532	0.16382	8.70052	3.3e-18	3.1e-15	Hsd17b2
ENSMUSG00000060204	44.3571	-1.42996	0.306889	4.65955	3.17e-06	0.000256356	Slc10a4-ps
ENSMUSG00000085272	57.4203	-1.4312	0.285517	5.01265	5.37e-07	6.29e-05	Sbk3
ENSMUSG00000036218	44.0617	-1.46567	0.446297	3.28408	0.00102316	0.0193112	Pdzrn4
ENSMUSG00000037362	594.381	-1.48635	0.441223	3.3687	0.000755242	0.015676	Ccn3
ENSMUSG00000022759	13.5783	-1.48656	0.469716	3.1648	0.00155188	0.0255156	Lrrc74b
ENSMUSG00000040505	47.8578	-1.50115	0.487965	3.07635	0.00209548	0.0303796	Abcg5
ENSMUSG00000048070	16.1546	-1.50554	0.521592	2.88643	0.00389645	0.0455107	Pirt
ENSMUSG00000032033	151.014	-1.53076	0.327373	4.67588	2.93e-06	0.000240829	Barx2
ENSMUSG00000072845	793.511	-1.56694	0.250149	6.26403	3.75e-10	1.28e-07	Tmprss11a
ENSMUSG00000021732	102.951	-1.56812	0.519964	3.01582	0.00256281	0.0347638	Fgf10
ENSMUSG00000034009	83.7156	-1.5696	0.521656	3.00889	0.00262204	0.035236	Rxfp1
ENSMUSG00000025330	4264.22	-1.57408	0.19791	7.95352	1.81e-15	1.55e-12	Padi4
ENSMUSG00000036800	9.26464	-1.5932	0.545393	2.9212	0.00348692	0.0424219	Fam135b
ENSMUSG00000029503	54.8283	-1.63246	0.303838	5.3728	7.75e-08	1.31e-05	P2rx2
ENSMUSG00000032719	108.869	-1.65301	0.304715	5.42479	5.8e-08	1.02e-05	Sbspon
ENSMUSG00000025328	83.9502	-1.65711	0.305114	5.43111	5.6e-08	1e-05	Padi3
ENSMUSG00000063632	63.6328	-1.66967	0.57858	2.8858	0.00390416	0.0455202	Sox11
ENSMUSG00000006143	401.656	-1.67493	0.273201	6.13075	8.75e-10	2.65e-07	Upk3bl
ENSMUSG00000084897	30.9285	-1.69391	0.49576	3.41679	0.000633638	0.0140177	a
ENSMUSG00000005503	39.4785	-1.71097	0.367942	4.65011	3.32e-06	0.000265881	Evx1
ENSMUSG00000029372	21.8996	-1.76548	0.576545	3.06218	0.00219734	0.0312762	Ppbp
ENSMUSG00000078144	55.5642	-1.77188	0.353346	5.01457	5.32e-07	6.27e-05	Capns2
ENSMUSG00000019359	21.7735	-1.77315	0.479991	3.69413	0.000220642	0.00638771	Gdpd2
ENSMUSG00000041372	90.4567	-1.83731	0.39415	4.66145	3.14e-06	0.000256112	B4galnt3
ENSMUSG00000050071	50.2108	-1.84124	0.421116	4.37229	1.23e-05	0.00072306	Bex1
ENSMUSG00000097209	351.762	-1.84132	0.284876	6.46357	1.02e-10	3.84e-08	AU022754
ENSMUSG00000033595	110.189	-1.84157	0.450915	4.08409	4.43e-05	0.0019248	Lgi3
ENSMUSG00000021765	823.38	-1.86012	0.569222	3.26784	0.00108373	0.0201434	Fst
ENSMUSG00000059562	13.2154	-1.91025	0.533244	3.58232	0.000340557	0.00868582	Ccdc154
ENSMUSG00000026828	163.264	-1.9398	0.422714	4.58893	4.46e-06	0.000327771	Galnt5
ENSMUSG00000043501	49.9388	-1.94996	0.513716	3.79579	0.000147175	0.00480176	Lgals2
ENSMUSG00000029154	116.287	-1.95899	0.277876	7.04989	1.79e-12	9.6e-10	Cwh43
ENSMUSG00000048764	193.728	-2.00052	0.276651	7.23122	4.79e-13	2.81e-10	Tmprss11f
ENSMUSG00000017412	120.578	-2.0482	0.691761	2.96084	0.00306798	0.0388362	Cacnb4
ENSMUSG00000046367	15.9734	-2.04868	0.576337	3.55465	0.000378476	0.00941672	Mgat4e
ENSMUSG00000024215	31.4298	-2.05614	0.39347	5.22567	1.74e-07	2.5e-05	Spdef
ENSMUSG00000029334	109.228	-2.06988	0.420433	4.9232	8.51e-07	8.87e-05	Prkg2
ENSMUSG00000031870	110.761	-2.08354	0.593632	3.50982	0.000448404	0.0107847	Pgr
ENSMUSG00000042477	14.1037	-2.09839	0.672102	3.12213	0.00179546	0.0278946	Tfap2e
ENSMUSG00000029375	73.7004	-2.0985	0.445025	4.71546	2.41e-06	0.000205645	Cxcl15
ENSMUSG00000039097	87.6561	-2.13149	0.36363	5.86169	4.58e-09	1.15e-06	Rln1
ENSMUSG00000079012	47.8865	-2.1358	0.662442	3.22413	0.00126355	0.0221422	Serpina3m
ENSMUSG00000086848	17.1548	-2.14162	0.463184	4.62368	3.77e-06	0.00028749	Lce6a
ENSMUSG00000019987	15.7826	-2.14606	0.66565	3.22401	0.00126409	0.0221422	Arg1
ENSMUSG00000021684	334.256	-2.20142	0.429415	5.12655	2.95e-07	3.87e-05	Pde8b
ENSMUSG00000045019	39.2563	-2.21949	0.429992	5.16169	2.45e-07	3.28e-05	Acer1
ENSMUSG00000060615	30.0942	-2.26656	0.43904	5.16253	2.44e-07	3.28e-05	Ang4
ENSMUSG00000017002	1815.51	-2.32512	0.597206	3.89332	9.89e-05	0.00352665	Slpi
ENSMUSG00000048485	395.146	-2.32557	0.381527	6.09543	1.09e-09	3.25e-07	Zbtb8b
ENSMUSG00000079451	125.705	-2.33527	0.339773	6.87303	6.29e-12	2.74e-09	Tmprss11g
ENSMUSG00000039131	1086.38	-2.37571	0.218844	10.8557	1.87e-27	5.02e-24	Gipc2
ENSMUSG00000048142	203.614	-2.39477	0.382759	6.25659	3.93e-10	1.32e-07	Nat8l
ENSMUSG00000025064	3550.17	-2.45793	0.20106	12.2249	2.29e-34	7.16e-31	Col17a1
ENSMUSG00000022548	2582.77	-2.51031	0.409285	6.13339	8.6e-10	2.65e-07	Apod
ENSMUSG00000023992	314.773	-2.55837	0.447294	5.71966	1.07e-08	2.4e-06	Trem2
ENSMUSG00000047898	45.8631	-2.58128	0.621883	4.15074	3.31e-05	0.00154652	Ccr4
ENSMUSG00000032572	148.207	-2.5865	0.471868	5.48141	4.22e-08	7.76e-06	Col6a4
ENSMUSG00000021388	616.917	-2.59476	0.558383	4.64693	3.37e-06	0.000266691	Aspn
ENSMUSG00000064330	19.2345	-2.64792	0.718764	3.68399	0.000229612	0.00656634	Pde6h
ENSMUSG00000057060	16.3965	-2.67507	0.58077	4.60607	4.1e-06	0.000304274	Slc35f3
ENSMUSG00000045573	695.502	-2.70971	0.46592	5.81583	6.03e-09	1.47e-06	Penk
ENSMUSG00000054537	78.4808	-2.78603	0.398849	6.98519	2.84e-12	1.48e-09	Tmprss11e
ENSMUSG00000069372	64.7854	-2.79033	0.557075	5.00889	5.47e-07	6.38e-05	Ctxn3
ENSMUSG00000091345	61.3018	-2.82023	0.662696	4.25569	2.08e-05	0.0010682	Col6a5
ENSMUSG00000028836	22.3318	-2.84844	0.573301	4.96849	6.75e-07	7.36e-05	Slc30a2
ENSMUSG00000029123	65.2238	-3.04413	0.407798	7.46481	8.34e-14	5.4e-11	Stk32b
ENSMUSG00000049723	135.549	-3.08779	0.913296	3.38093	0.000722411	0.0153308	Mmp12
ENSMUSG00000029026	22.976	-3.10526	0.492468	6.3055	2.87e-10	9.98e-08	Trp73
ENSMUSG00000036264	251.866	-3.23791	0.367038	8.82173	1.13e-18	1.11e-15	Fstl4
ENSMUSG00000064246	24.048	-3.24431	0.604743	5.36478	8.1e-08	1.33e-05	Chil1
ENSMUSG00000026073	865.54	-3.2505	0.383416	8.47774	2.3e-17	2.05e-14	Il1r2
ENSMUSG00000006014	230.677	-3.44304	0.771144	4.46485	8.01e-06	0.000513014	Prg4
ENSMUSG00000032313	148.451	-3.58123	0.343319	10.4312	1.79e-25	2.79e-22	Tmem266
ENSMUSG00000050635	76.9588	-3.72506	0.418072	8.91011	5.1e-19	5.63e-16	Sprr2f
ENSMUSG00000030854	25.0777	-3.76147	1.00219	3.75326	0.000174547	0.00530714	Ptpn5
ENSMUSG00000019785	21.8946	-3.90204	0.713431	5.46941	4.52e-08	8.15e-06	Clvs2
ENSMUSG00000050824	36.8307	-4.16671	0.530823	7.84953	4.18e-15	3.41e-12	Sstr5
ENSMUSG00000020062	118.843	-4.40526	0.453023	9.72416	2.38e-22	3.19e-19	Slc5a8
ENSMUSG00000036523	301.069	-4.51586	0.648845	6.95983	3.41e-12	1.73e-09	Greb1
ENSMUSG00000068457	567.583	-5.14336	0.226861	22.6719	8.48e-114	7.96e-110	Uty
ENSMUSG00000094345	70.297	-5.34015	1.83424	2.91137	0.00359853	0.0433301	Igkv14-126
ENSMUSG00000029272	29.9417	-5.86232	0.999545	5.86499	4.49e-09	1.14e-06	Sult1e1
ENSMUSG00000026691	90.2756	-5.88872	0.857208	6.86966	6.44e-12	2.74e-09	Fmo3
ENSMUSG00000096108	18.374	-6.18928	2.1777	2.84211	0.00448155	0.0498219	Ighv11-2
ENSMUSG00000056673	1237.62	-6.84278	0.186351	36.7199	3.52e-295	6.6e-291	Kdm5d
ENSMUSG00000076615	392.532	-9.66287	2.26471	4.26672	1.98e-05	0.00103251	Ighg3
ENSMUSG00000069049	1351.16	-14.0717	1.0791	13.0402	7.22e-39	2.71e-35	Eif2s3y
ENSMUSG00000069045	2319.41	-14.8117	1.02226	14.4892	1.42e-47	6.65e-44	Ddx3y
ENSMUSG00000095630	30.3049	-14.9117	2.65096	5.62502	1.85e-08	3.91e-06	Igkv6-23
ENSMUSG00000076514	82.3986	-15.3285	2.57971	5.94196	2.82e-09	7.34e-07	Igkv17-121
ENSMUSG00000076549	160.993	-15.9819	2.8726	5.56356	2.64e-08	5.11e-06	Igkv4-68
ENSMUSG00000094066	18.5541	-16.1376	4.09547	3.94035	8.14e-05	0.00311478	Fam205a2
ENSMUSG00000076591	40.2925	-17.0779	3.48619	4.89872	9.65e-07	9.78e-05	Igkv8-16
ENSMUSG00000076543	32.8721	-17.266	2.872	6.01185	1.83e-09	5.14e-07	Igkv4-74
		0
		0
		0
		0
		0
		0
		0
		0
		0
		0
		0
		0
		0
		0
		0
		0
		0
		0
		0
		0
		0
		0
		0
		0
		0
		0
		0
		0
		0
		0
		0
		0
		0
		0
		0
		0
		0
		0
		0
		0
		0
		0
		0
		0
		0
		0
		0
		0
		0
		0
		0
		0
		0
		0
		0
		0
		0
		0
		0
		0
		0
		0
		0
		0
		0
		0
		0
		0
		0
		0
		0
		0
		0
		0
		0
		0
		0
		0
		0
		0
		0
		0
		0
		0
		0
		0
		0
		0
		0
		0
		0
		0
		0
		0
		0
		0
		0
		0
		0
		0
		0
		0
		0
		0
		0
		0
		0
		0
		0
		0
		0
		0
		0
		0
		0
		0
		0
		0
		0
		0
		0
		0
		0
		0
		0
		0
		0
		0
		0
		0
		0
		0
		0
		0
		0
		0
		0
		0
		0
		0
		0
		0
		0
		0
		0
		0
		0
		0
		0
		0
		0
		0
		0
		0
		0
		0
		0
		0
		0
		0
		0
		0
		0
		0
		0
		0
		0
		0
		0
		0
		0
		0
		0
		0
		0
		0
		0
		0
		0
		0
		0
		0
		0
		0
		0
		0
		0
		0
		0
		0
		0
		0
		0
		0
		0
		0
		0
		0
		0
		0
		0
		0
		0
		0
		0
		0
		0
		0
		0
		0
		0
		0
		0
		0
		0
		0
		0
		0
		0
		0
		0
		0
		0
		0
		0
		0
		0
		0
		0
		0
		0
		0
		0
		0
		0
		0
		0
		0
		0
		0
		0
		0
		0
		0
		0
		0
		0
		0
		0
		0
		0
		0
		0
		0
		0
		0
		0
		0
		0
		0
		0
		0
		0
		0
		0
		0
		0
		0
		0
		0
		0
		0
		0
		0
		0
		0
		0
		0
		0
		0
		0
		0
		0
		0
		0
		0
		0
		0
		0
		0
		0
		0
		0
		0
		0
		0
		0
		0
		0
		0
		0
		0
		0
		0
		0
		0
		0
		0
		0
		0
		0
		0
		0
		0
		0
		0
		0
		0
		0
		0
		0
		0
		0
		0
		0
		0
		0
		0
		0
		0
		0
		0
		0
		0
		0
		0
		0
		0
		0
		0
		0
		0
		0
		0
		0
		0
		0
		0
		0
		0
		0
		0
		0
		0
		0
		0
		0
		0
		0
		0
		0
		0
		0
		0
		0
		0
		0
		0
		0
		0
		0
		0
		0
		0
		0
		0
		0
		0
		0
		0
		0
		0
		0
		0
		0
		0
		0
		0
		0
		0
		0
		0
		0
		0
		0
		0
		0
		0
		0
		0
		0
		0
		0
		0
		0
		0
		0
		0
		0
		0
		0
		0
		0
		0
		0
		0
		0
		0
		0
		0
		0
		0
		0
		0
		0
		0
		0
		0
		0
		0
		0
		0
		0
		0
		0
		0
		0
		0
		0
		0
		0
		0
		0
		0
		0
		0
		0
		0
		0
		0
		0
		0
		0
		0
		0
		0
		0
		0
		0
		0
		0
		0
		0
		0
		0
		0
		0
		0
		0
		0
		0
		0
		0
		0
		0
		0
		0
		0
		0
		0
		0
		0
		0
		0
		0
		0
		0
		0
		0
		0
		0
		0
		0
		0
		0
		0
		0
		0
		0
		0
[truncated: 1,046,576+ more rows]

## Sheet: 6 month female vs 6 month male 
	baseMean	log2FoldChange	lfcSE	stat	pvalue	padj	symbol
ENSMUSG00000076556	36.155	19.5862	4.4281	-4.42316	9.73e-06	0.000673332	Igkv4-57
ENSMUSG00000095007	19.7864	18.1572	3.54515	-5.12171	3.03e-07	4.51e-05	Igkv12-41
ENSMUSG00000095889	23.8456	17.6136	3.25723	-5.40756	6.39e-08	1.14e-05	Ighv1-58
ENSMUSG00000076538	28.1071	17.2184	2.94279	-5.85106	4.88e-09	1.24e-06	Igkv13-84
ENSMUSG00000076555	55.4973	16.9237	2.9843	-5.67091	1.42e-08	2.99e-06	Igkv4-57-1
ENSMUSG00000093894	348.94	16.8978	2.57134	-6.57158	4.98e-11	2.12e-08	Ighv1-53
ENSMUSG00000076549	160.993	16.0579	3.27656	-4.90084	9.54e-07	0.000114761	Igkv4-68
ENSMUSG00000076525	28.8548	15.8015	5.30754	-2.97718	0.00290909	0.0317085	Igkv1-99
ENSMUSG00000076552	32.6257	15.5704	2.93899	-5.29786	1.17e-07	2e-05	Igkv4-61
ENSMUSG00000086503	17447.7	13.9815	0.820218	-17.0461	3.74e-65	2.83e-61	Xist
ENSMUSG00000110439	143.904	12.6204	2.50176	-5.04463	4.54e-07	6.27e-05	Mup22
ENSMUSG00000076569	172.449	8.20562	2.02963	-4.04291	5.28e-05	0.00210174	Igkv5-39
ENSMUSG00000076615	392.532	8.04075	2.40693	-3.34066	0.000835796	0.0138664	Ighg3
ENSMUSG00000039196	18.9195	4.55481	1.44019	-3.16266	0.00156336	0.0211149	Orm1
ENSMUSG00000074968	23.2129	4.01093	0.830273	-4.83086	1.36e-06	0.000149141	Ano3
ENSMUSG00000052974	4211.75	3.76021	0.428929	-8.7665	1.84e-18	2.47e-15	Cyp2f2
ENSMUSG00000074715	28.5099	3.27817	0.571362	-5.73747	9.61e-09	2.12e-06	Ccl28
ENSMUSG00000064294	1576.88	3.11629	0.273363	-11.3998	4.19e-30	1.31e-26	Aox3
ENSMUSG00000028635	17.5133	3.07929	0.719342	-4.2807	1.86e-05	0.00102797	Edn2
ENSMUSG00000009075	194.991	3.03039	0.334256	-9.06607	1.23e-19	2.1e-16	Cabp7
ENSMUSG00000035606	16.6017	2.94946	0.979641	-3.01076	0.00260595	0.0297914	Ky
ENSMUSG00000047517	148.458	2.9122	0.454549	-6.40679	1.49e-10	5.58e-08	Dmbt1
ENSMUSG00000016942	60.5612	2.89042	0.375079	-7.70615	1.3e-14	1.16e-11	Tmprss6
ENSMUSG00000027068	33.248	2.86516	0.643285	-4.45395	8.43e-06	0.000594291	Dhrs9
ENSMUSG00000028003	33.4327	2.84321	0.818278	-3.47463	0.000511564	0.00990397	Lrat
ENSMUSG00000043969	16.4895	2.83036	0.928132	-3.04952	0.00229208	0.0274204	Emx2
ENSMUSG00000058740	45.3457	2.78529	0.634714	-4.38825	1.14e-05	0.000760147	Kcnt1
ENSMUSG00000040583	13.9194	2.69025	0.622974	-4.31839	1.57e-05	0.000939013	Cyp2b13
ENSMUSG00000019027	65.618	2.66287	0.429671	-6.19746	5.74e-10	1.77e-07	Dnah1
ENSMUSG00000097993	29.657	2.6361	0.898353	-2.93437	0.00334226	0.0347457	Ptprv
ENSMUSG00000074634	323.122	2.53664	0.531873	-4.76925	1.85e-06	0.000190601	Tmem267
ENSMUSG00000025479	186.841	2.53307	0.909588	-2.78485	0.00535521	0.046318	Cyp2e1
ENSMUSG00000021319	335.206	2.53007	0.405644	-6.23717	4.46e-10	1.52e-07	Sfrp4
ENSMUSG00000032942	19.375	2.45967	0.547268	-4.49446	6.97e-06	0.000519234	Ucp3
ENSMUSG00000055489	17.3861	2.43213	0.752423	-3.2324	0.00122756	0.0179893	Ano5
ENSMUSG00000058975	21.0232	2.42172	0.683095	-3.54522	0.00039228	0.00845882	Kcnc1
ENSMUSG00000028125	90.1689	2.38099	0.46805	-5.08704	3.64e-07	5.17e-05	Abca4
ENSMUSG00000030866	146.293	2.35539	0.381667	-6.17132	6.77e-10	1.99e-07	Ern2
ENSMUSG00000097767	83.9645	2.31662	0.628412	-3.68647	0.000227383	0.00588374	Miat
ENSMUSG00000047259	13.5368	2.2878	0.713702	-3.20553	0.00134812	0.0190687	Mc4r
ENSMUSG00000018919	25.3818	2.28018	0.637122	-3.57887	0.000345082	0.00776228	Tm4sf5
ENSMUSG00000078137	35.1451	2.25245	0.81143	-2.77591	0.00550478	0.0471551	Ankrd63
ENSMUSG00000032523	20.8522	2.17625	0.764059	-2.84828	0.00439563	0.0414037	Hhatl
ENSMUSG00000027015	654.219	2.15416	0.45349	-4.75019	2.03e-06	0.000201722	Cybrd1
ENSMUSG00000055368	120.635	2.13297	0.478881	-4.45407	8.43e-06	0.000594291	Slc6a2
ENSMUSG00000043613	59.0192	2.13268	0.500978	-4.25703	2.07e-05	0.00111354	Mmp3
ENSMUSG00000034871	24.3586	2.09101	0.603978	-3.46206	0.000536063	0.0102597	Fam151a
ENSMUSG00000016458	391.262	2.08562	0.62995	-3.31076	0.000930416	0.0149737	Wt1
ENSMUSG00000016349	10.6208	2.07479	0.725616	-2.85935	0.00424516	0.0406737	Eef1a2
ENSMUSG00000039372	30.5024	2.0555	0.671489	-3.06111	0.00220518	0.0267762	Marchf4
ENSMUSG00000030125	20.4069	2.045	0.575555	-3.55309	0.000380734	0.00830532	Lrrc23
ENSMUSG00000055116	884.477	1.91054	0.26092	-7.32229	2.44e-13	1.69e-10	Arntl
ENSMUSG00000095105	253.589	1.88395	0.259823	-7.25089	4.14e-13	2.68e-10	Edaradd
ENSMUSG00000021986	40.2676	1.87256	0.583585	-3.20871	0.00133333	0.0189207	Amer2
ENSMUSG00000052981	107.273	1.85371	0.58906	-3.1469	0.00165011	0.0218971	Ube2ql1
ENSMUSG00000034818	20.5872	1.84732	0.585798	-3.1535	0.00161323	0.0215558	Celf5
ENSMUSG00000033107	682.532	1.8402	0.389826	-4.72058	2.35e-06	0.000228596	Rnf125
ENSMUSG00000024164	21500.9	1.83855	0.588175	-3.12586	0.00177289	0.0229059	C3
ENSMUSG00000032181	12.1069	1.83798	0.656035	-2.80165	0.00508424	0.0451825	Scg3
ENSMUSG00000017417	179.353	1.78787	0.427431	-4.18283	2.88e-05	0.0013956	Plxdc1
ENSMUSG00000027186	1416.14	1.77036	0.258475	-6.84927	7.42e-12	3.76e-09	Elf5
ENSMUSG00000047658	12.6845	1.76632	0.523531	-3.37385	0.000741234	0.0126991	Gal3st3
ENSMUSG00000037379	2281.36	1.7634	0.409467	-4.30656	1.66e-05	0.000967967	Spon2
ENSMUSG00000020826	247.972	1.70277	0.275827	-6.17333	6.69e-10	1.99e-07	Nos2
ENSMUSG00000020633	12.8252	1.7003	0.513579	-3.31069	0.000930669	0.0149737	Dcdc2c
ENSMUSG00000022860	362.697	1.69375	0.470558	-3.59945	0.000318892	0.00733139	Chodl
ENSMUSG00000005268	144.784	1.67681	0.44	-3.81092	0.00013845	0.00418248	Prlr
ENSMUSG00000027386	144.75	1.67084	0.338076	-4.94222	7.72e-07	9.79e-05	Fbln7
ENSMUSG00000030000	691.671	1.66892	0.427231	-3.90637	9.37e-05	0.00318994	Add2
ENSMUSG00000032204	157.452	1.66728	0.257417	-6.47694	9.36e-11	3.58e-08	Aqp9
ENSMUSG00000058216	304.926	1.66564	0.241369	-6.90082	5.17e-12	2.69e-09	Gstp3
ENSMUSG00000032690	104.234	1.65098	0.49552	-3.33181	0.000862838	0.0141741	Oas2
ENSMUSG00000004698	257.076	1.65029	0.407808	-4.04673	5.19e-05	0.00208553	Hdac9
ENSMUSG00000045231	18.9154	1.64036	0.521571	-3.14504	0.00166062	0.0219538	BC106179
ENSMUSG00000073077	73.4143	1.63883	0.484376	-3.38339	0.000715963	0.0123978	Cfap47
ENSMUSG00000033715	197.402	1.60476	0.53745	-2.98588	0.00282763	0.0311898	Akr1c14
ENSMUSG00000022432	49.5451	1.59225	0.373443	-4.2637	2.01e-05	0.00108706	Smc1b
ENSMUSG00000098678	177.073	1.58958	0.370777	-4.28715	1.81e-05	0.0010179	Mroh6
ENSMUSG00000022758	156.212	1.57565	0.432862	-3.64006	0.00027257	0.00662428	P2rx6
ENSMUSG00000108841	9.63198	1.56446	0.508446	-3.07694	0.00209137	0.0258289	Frmpd2
ENSMUSG00000062794	53.7086	1.55242	0.374332	-4.14717	3.37e-05	0.00155276	Zfp599
ENSMUSG00000020866	73.5948	1.55073	0.494426	-3.13642	0.00171021	0.0223891	Cacna1g
ENSMUSG00000025127	65.3675	1.5286	0.36481	-4.19013	2.79e-05	0.00135851	Gcgr
ENSMUSG00000048038	102.706	1.52563	0.415296	-3.67359	0.000239168	0.00607144	Ccdc187
ENSMUSG00000006642	59.2778	1.48476	0.405978	-3.65725	0.00025494	0.00634711	Tcf23
ENSMUSG00000031574	370.321	1.4764	0.524686	-2.81387	0.00489494	0.0440291	Star
ENSMUSG00000031997	49.0916	1.47437	0.529525	-2.78433	0.00536388	0.0463716	Trpc6
ENSMUSG00000053441	21.6585	1.47313	0.389423	-3.78286	0.000155039	0.00449975	Adamts19
ENSMUSG00000006403	205.891	1.46587	0.400869	-3.65672	0.000255464	0.00634711	Adamts4
ENSMUSG00000028327	38.1757	1.46202	0.462432	-3.16159	0.00156908	0.021177	Stra6l
ENSMUSG00000047182	30.7488	1.45554	0.432683	-3.364	0.000768216	0.0130305	Irs3
ENSMUSG00000029553	116.076	1.45421	0.277532	-5.2398	1.61e-07	2.63e-05	Tfec
ENSMUSG00000024440	101.184	1.45401	0.488858	-2.97429	0.00293667	0.0319373	Pcdh12
ENSMUSG00000040412	74.5187	1.45271	0.35681	-4.07139	4.67e-05	0.00191841	Elapor1
ENSMUSG00000024771	102.074	1.45051	0.231491	-6.26595	3.71e-10	1.31e-07	Lipk
ENSMUSG00000021187	3220.25	1.44935	0.345534	-4.19452	2.73e-05	0.00134706	Tc2n
ENSMUSG00000050808	29.7089	1.43601	0.435443	-3.29781	0.000974415	0.0154784	Muc15
ENSMUSG00000056004	314.495	1.41757	0.47709	-2.97128	0.00296564	0.032085	Elapor2
ENSMUSG00000050447	637.854	1.39803	0.19798	-7.06147	1.65e-12	9.09e-10	Lypd6
ENSMUSG00000028864	434.004	1.39666	0.335508	-4.16283	3.14e-05	0.00148532	Hgf
ENSMUSG00000022580	30.7583	1.39407	0.46366	-3.00668	0.00264122	0.0299882	Rhpn1
ENSMUSG00000030092	97.7101	1.39238	0.403323	-3.45228	0.000555864	0.0104804	Cntn6
ENSMUSG00000033578	21.1042	1.38987	0.421174	-3.3	0.000966856	0.0154044	Tmem35a
ENSMUSG00000094379	10.8542	1.37986	0.493156	-2.79803	0.00514151	0.0454633	Vmn1r202
ENSMUSG00000028702	82.3673	1.3706	0.376758	-3.63788	0.00027489	0.0066627	Rad54l
ENSMUSG00000054203	233.387	1.36527	0.455375	-2.99813	0.00271642	0.0304968	Ifi205
ENSMUSG00000037994	49.7454	1.36099	0.321113	-4.23834	2.25e-05	0.00118995	Slc9b2
ENSMUSG00000028865	57.371	1.34798	0.295805	-4.557	5.19e-06	0.000414228	Cd164l2
ENSMUSG00000069805	1197.68	1.34726	0.19997	-6.7373	1.61e-11	7.57e-09	Fbp1
ENSMUSG00000047976	104.979	1.34552	0.430933	-3.12234	0.00179419	0.0230396	Kcna1
ENSMUSG00000031736	27.7514	1.3449	0.42975	-3.12949	0.00175109	0.0227181	Crnde
ENSMUSG00000040473	108.522	1.34284	0.409431	-3.27978	0.00103887	0.0162124	Cfap69
ENSMUSG00000034648	49.7005	1.34087	0.359734	-3.72738	0.00019348	0.00532992	Lrrn1
ENSMUSG00000029664	51.53	1.34066	0.389948	-3.43804	0.000585943	0.0108192	Tfpi2
ENSMUSG00000073733	49.1732	1.33542	0.304449	-4.38635	1.15e-05	0.000761737	Cplane2
ENSMUSG00000048108	188.379	1.32496	0.322561	-4.10764	4e-05	0.0017278	Tmem72
ENSMUSG00000047844	184.424	1.31527	0.301798	-4.3581	1.31e-05	0.000820433	Bex4
ENSMUSG00000087408	63.6299	1.30425	0.44122	-2.95601	0.00311646	0.0331862	Gdf1
ENSMUSG00000091405	31.1404	1.29334	0.382138	-3.38448	0.000713127	0.0123978	H4c14
ENSMUSG00000042379	123.877	1.28897	0.464502	-2.77495	0.005521	0.0472724	Esm1
ENSMUSG00000067780	210.791	1.28446	0.392006	-3.27663	0.00105055	0.0163013	Pi15
ENSMUSG00000047787	224.901	1.28082	0.337636	-3.79349	0.000148544	0.00438849	Flrt1
ENSMUSG00000022861	88.2042	1.27375	0.230541	-5.52505	3.29e-08	6.37e-06	Dgkg
ENSMUSG00000026205	57.5729	1.25369	0.425358	-2.94737	0.00320485	0.0337953	Slc23a3
ENSMUSG00000036641	148.878	1.2532	0.173395	-7.22738	4.92e-13	3.02e-10	Ccdc148
ENSMUSG00000020658	141.24	1.25304	0.306548	-4.08757	4.36e-05	0.00181833	Efr3b
ENSMUSG00000027220	49.6769	1.23909	0.434411	-2.85234	0.00433989	0.0410551	Syt13
ENSMUSG00000052135	121.821	1.23247	0.31184	-3.95226	7.74e-05	0.00277169	Foxo6
ENSMUSG00000035365	40.021	1.22852	0.415608	-2.95596	0.00311696	0.0331862	Parpbp
ENSMUSG00000048992	61.2829	1.2232	0.351568	-3.47926	0.000502793	0.00979296	Prss32
ENSMUSG00000026077	674.089	1.21679	0.185152	-6.57185	4.97e-11	2.12e-08	Npas2
ENSMUSG00000078942	1382.52	1.21438	0.237751	-5.10779	3.26e-07	4.78e-05	Naip6
ENSMUSG00000021640	34.994	1.20287	0.422464	-2.84728	0.00440946	0.0414644	Naip1
ENSMUSG00000029678	26.8118	1.20075	0.437423	-2.74504	0.00605027	0.0499862	Hyal5
ENSMUSG00000068744	129.636	1.19604	0.409513	-2.92063	0.00349323	0.0358495	Psrc1
ENSMUSG00000026173	74.0149	1.1925	0.337116	-3.53737	0.000404139	0.00867465	Plcd4
ENSMUSG00000049409	33.5778	1.18967	0.409003	-2.90871	0.00362922	0.0367129	Prokr1
ENSMUSG00000001249	85.7289	1.18391	0.27261	-4.34287	1.41e-05	0.000853808	Hpn
ENSMUSG00000039193	75.4224	1.18011	0.32914	-3.58544	0.000336516	0.00761524	Nlrc4
ENSMUSG00000020599	206.131	1.17816	0.307718	-3.8287	0.000128823	0.00397488	Rgs9
ENSMUSG00000037341	235.548	1.17545	0.393627	-2.9862	0.00282469	0.0311898	Slc9a7
ENSMUSG00000063428	87.0818	1.17189	0.39987	-2.93067	0.00338231	0.0350953	Ddo
ENSMUSG00000073489	235.084	1.16521	0.278023	-4.19106	2.78e-05	0.00135644	Ifi204
ENSMUSG00000046818	134.797	1.16038	0.363964	-3.18818	0.00143171	0.0198661	Ddit4l
ENSMUSG00000036412	201.45	1.15867	0.366984	-3.15728	0.00159248	0.0213697	Arsi
ENSMUSG00000042097	91.8602	1.14385	0.33409	-3.42377	0.000617579	0.0111437	Zfp239
ENSMUSG00000027238	153.93	1.14177	0.40835	-2.79607	0.00517286	0.0454948	Frmd5
ENSMUSG00000020053	1091.23	1.13829	0.370693	-3.07072	0.00213545	0.0262351	Igf1
ENSMUSG00000047146	226.315	1.13768	0.353702	-3.2165	0.00129767	0.0186118	Tet1
ENSMUSG00000020932	32.2642	1.13349	0.372827	-3.04026	0.00236374	0.0280208	Gfap
ENSMUSG00000090210	161.056	1.11806	0.317355	-3.52305	0.000426617	0.00895228	Itga10
ENSMUSG00000079685	126.145	1.11736	0.405823	-2.75331	0.00589953	0.0494467	Ulbp1
ENSMUSG00000050954	338.938	1.1135	0.277181	-4.01723	5.89e-05	0.00227774	Zfp169
ENSMUSG00000049939	173.518	1.11039	0.364656	-3.04503	0.00232658	0.0277121	Lrrc4
ENSMUSG00000028463	87.1158	1.10889	0.30114	-3.68231	0.000231134	0.00595134	Car9
ENSMUSG00000090291	54.2982	1.1073	0.379768	-2.91573	0.00354861	0.0362592	Lrrc10b
ENSMUSG00000028758	38.6574	1.10337	0.316679	-3.48419	0.00049363	0.00974789	Kif17
ENSMUSG00000031910	567.688	1.10079	0.321244	-3.42664	0.000611099	0.0111303	Has3
ENSMUSG00000021779	1337.57	1.08343	0.164992	-6.5666	5.15e-11	2.15e-08	Thrb
ENSMUSG00000028076	122.789	1.08263	0.377165	-2.87045	0.0040989	0.0396368	Cd1d1
ENSMUSG00000041827	67.3866	1.08196	0.388342	-2.78611	0.0053345	0.0462028	Oasl1
ENSMUSG00000027071	18.9773	1.07951	0.37361	-2.8894	0.0038598	0.0382513	P2rx3
ENSMUSG00000089669	92.2087	1.07589	0.361041	-2.97996	0.00288285	0.031531	Tnfsf13
ENSMUSG00000037369	2417.48	1.0751	0.185214	-5.80467	6.45e-09	1.51e-06	Kdm6a
ENSMUSG00000025665	241.294	1.07466	0.318311	-3.37614	0.000735118	0.0126456	Rps6ka6
ENSMUSG00000047496	377.294	1.07466	0.371463	-2.89304	0.00381529	0.0379506	Rnf152
ENSMUSG00000053166	359.769	1.07067	0.340377	-3.14555	0.00165776	0.0219409	Cdh22
ENSMUSG00000019831	53.6583	1.07029	0.281418	-3.80322	0.000142828	0.00425985	Wasf1
ENSMUSG00000037254	312.152	1.05864	0.170733	-6.20059	5.63e-10	1.77e-07	Itih2
ENSMUSG00000022519	751.314	1.04732	0.374317	-2.79795	0.00514276	0.0454633	Srl
ENSMUSG00000033276	115.793	1.0373	0.235392	-4.40669	1.05e-05	0.000707445	Stk36
ENSMUSG00000079173	45.5861	1.02778	0.369294	-2.78309	0.00538433	0.0464628	Zan
ENSMUSG00000071669	1076.77	1.02634	0.329188	-3.1178	0.00182208	0.0233166	Snx29
ENSMUSG00000070802	105.291	1.01717	0.334658	-3.03943	0.00237025	0.0280542	Pnmal2
ENSMUSG00000025017	294.621	1.01184	0.293292	-3.44994	0.000560717	0.0105296	Pik3ap1
ENSMUSG00000028214	1357.26	1.00877	0.297348	-3.39257	0.000692412	0.0121172	Gem
ENSMUSG00000025019	755.187	1.00859	0.265939	-3.79256	0.000149101	0.00439112	Lcor
ENSMUSG00000064065	637.171	1.00114	0.355954	-2.81256	0.00491485	0.0441372	Ipcef1
ENSMUSG00000084980	20.3402	0.998952	0.360144	-2.77376	0.00554131	0.0473074	Slc36a1os
ENSMUSG00000000579	513.6	0.989317	0.3501	-2.82581	0.00471611	0.0430996	Dynlt1c
ENSMUSG00000023951	3106.78	0.967119	0.22149	-4.36641	1.26e-05	0.000803206	Vegfa
ENSMUSG00000003282	238.187	0.961522	0.308944	-3.11229	0.00185645	0.0235318	Plag1
ENSMUSG00000055653	2898.85	0.958249	0.23599	-4.06055	4.9e-05	0.00198798	Gpc3
ENSMUSG00000057346	131.783	0.957025	0.320075	-2.99	0.00278976	0.0309496	Apol9a
ENSMUSG00000002266	356.885	0.955049	0.334745	-2.85306	0.00433	0.0410049	Zim1
ENSMUSG00000038765	181.608	0.952868	0.274568	-3.47042	0.000519637	0.0100292	Lmx1b
ENSMUSG00000032452	67.5694	0.945124	0.336903	-2.80533	0.00502657	0.0448826	Clstn2
ENSMUSG00000052331	2041.1	0.944308	0.152298	-6.20039	5.63e-10	1.77e-07	Ankrd44
ENSMUSG00000037921	174.767	0.943022	0.302218	-3.12033	0.00180646	0.0231801	Ddx60
ENSMUSG00000021983	1346.08	0.937227	0.332849	-2.81577	0.00486599	0.0439088	Atp8a2
ENSMUSG00000067276	171.354	0.934028	0.289526	-3.22606	0.00125508	0.0181957	Capn6
ENSMUSG00000041261	420.22	0.93289	0.297144	-3.13952	0.00169227	0.0222373	Car8
ENSMUSG00000028278	454.552	0.931077	0.219916	-4.23379	2.3e-05	0.00120076	Rragd
ENSMUSG00000027544	474.937	0.93072	0.31002	-3.00213	0.00268097	0.0302982	Nfatc2
ENSMUSG00000047786	135.437	0.926875	0.206514	-4.48819	7.18e-06	0.00053062	Lix1
ENSMUSG00000035121	99.8332	0.926644	0.330522	-2.80358	0.0050539	0.0450195	Neil2
ENSMUSG00000033066	2169	0.919735	0.260349	-3.5327	0.000411336	0.00875933	Gas7
ENSMUSG00000000567	264.653	0.918427	0.286697	-3.20347	0.00135782	0.0191523	Sox9
ENSMUSG00000025815	244.167	0.913863	0.2891	-3.16106	0.00157197	0.0212006	Dhtkd1
ENSMUSG00000029778	606.731	0.913756	0.276471	-3.30507	0.000949521	0.0151755	Adcyap1r1
ENSMUSG00000061397	129.69	0.912335	0.224496	-4.06393	4.83e-05	0.00196364	Krt79
ENSMUSG00000070366	232.843	0.90983	0.252367	-3.60518	0.000311933	0.00726038	Plpp4
ENSMUSG00000018427	3858.59	0.90879	0.214279	-4.24116	2.22e-05	0.00118102	Ypel2
ENSMUSG00000026064	312.462	0.907694	0.327311	-2.77318	0.00555108	0.0473571	Ptp4a1
ENSMUSG00000027246	84.7696	0.90596	0.28871	-3.13797	0.00170125	0.0223185	Ell3
ENSMUSG00000048022	2257.12	0.902693	0.226071	-3.99295	6.53e-05	0.00242894	Tmem229a
ENSMUSG00000032009	10063.6	0.896171	0.26867	-3.33559	0.000851197	0.0140567	Sesn3
ENSMUSG00000027674	452.669	0.88712	0.319506	-2.77654	0.0054941	0.0471282	Pex5l
ENSMUSG00000074676	153.006	0.886918	0.313075	-2.83292	0.00461249	0.0426889	Foxs1
ENSMUSG00000024206	773.125	0.88544	0.274054	-3.2309	0.00123401	0.0180016	Rfx2
ENSMUSG00000034071	178.258	0.875296	0.270415	-3.23686	0.00120853	0.017782	Zfp551
ENSMUSG00000055150	131.629	0.874007	0.263606	-3.31559	0.00091451	0.0148026	Zfp78
ENSMUSG00000051499	103.396	0.873217	0.280113	-3.11737	0.00182474	0.0233197	Zfp786
ENSMUSG00000032554	25934.2	0.872975	0.192376	-4.53786	5.68e-06	0.000442352	Trf
ENSMUSG00000020334	102.714	0.864597	0.27178	-3.18124	0.00146646	0.0202285	Slc22a4
ENSMUSG00000023067	4686.82	0.8611	0.16253	-5.29811	1.17e-07	2e-05	Cdkn1a
ENSMUSG00000036882	212.893	0.852764	0.263561	-3.23554	0.00121411	0.0178501	Arhgap33
ENSMUSG00000022125	2143.64	0.852322	0.137153	-6.2144	5.15e-10	1.73e-07	Cln5
ENSMUSG00000020642	410.216	0.852078	0.280564	-3.03701	0.00238935	0.028209	Rnf144a
ENSMUSG00000055675	10304.4	0.849881	0.24354	-3.4897	0.000483567	0.00965936	Kbtbd11
ENSMUSG00000020212	404.81	0.849683	0.179496	-4.7337	2.2e-06	0.000217674	Mdm1
ENSMUSG00000036585	4520.55	0.849671	0.283483	-2.99725	0.00272424	0.0305662	Fgf1
ENSMUSG00000027676	92.5946	0.847161	0.27722	-3.05592	0.00224373	0.0269975	Ccdc39
ENSMUSG00000016526	61.9469	0.83677	0.303505	-2.75702	0.00583312	0.0491155	Dyrk3
ENSMUSG00000061894	420.656	0.832643	0.169212	-4.92071	8.62e-07	0.000106429	Zscan20
ENSMUSG00000043496	1908.83	0.82879	0.158032	-5.24444	1.57e-07	2.6e-05	Tril
ENSMUSG00000027340	4972.77	0.820732	0.197912	-4.14695	3.37e-05	0.00155276	Slc23a2
ENSMUSG00000033590	1759.72	0.818668	0.188003	-4.35454	1.33e-05	0.000831077	Myo5c
ENSMUSG00000058297	2593.65	0.816185	0.269219	-3.03168	0.002432	0.0285152	Spock2
ENSMUSG00000006587	85.5796	0.805029	0.257609	-3.12501	0.00177799	0.0229131	Snai3
ENSMUSG00000039470	139.923	0.80293	0.27349	-2.93587	0.00332611	0.0346655	Zdhhc2
ENSMUSG00000026443	259.372	0.796873	0.232	-3.4348	0.000592996	0.0108851	Lrrn2
ENSMUSG00000048280	1275.88	0.79482	0.165787	-4.79423	1.63e-06	0.000173078	Zfp738
ENSMUSG00000015957	398.989	0.790589	0.28263	-2.79726	0.00515379	0.0454734	Wnt11
ENSMUSG00000027931	987.565	0.784374	0.267766	-2.92933	0.00339693	0.0352079	Npr1
ENSMUSG00000004633	954.416	0.774629	0.225013	-3.44259	0.000576168	0.0107231	Chn2
ENSMUSG00000075334	74.2703	0.771956	0.265659	-2.90582	0.00366297	0.0369604	Rprm
ENSMUSG00000115267	117.097	0.7675	0.242565	-3.16409	0.00155566	0.0210261	Vmn1r76
ENSMUSG00000020607	9062.46	0.767236	0.237816	-3.22618	0.00125454	0.0181957	Lratd1
ENSMUSG00000074472	202.932	0.764767	0.204576	-3.73831	0.000185263	0.00517133	Zfp872
ENSMUSG00000054387	4818.18	0.76177	0.217412	-3.50381	0.00045865	0.00940575	Mdm4
ENSMUSG00000002032	242.727	0.761477	0.229025	-3.32486	0.000884635	0.0144562	Tmem25
ENSMUSG00000033721	880.522	0.760347	0.252477	-3.01155	0.00259921	0.0297687	Vav3
ENSMUSG00000003227	125.733	0.755595	0.235429	-3.20944	0.00132993	0.0188868	Edar
ENSMUSG00000042828	77.0087	0.752954	0.225019	-3.34619	0.000819315	0.0137041	Trim72
ENSMUSG00000015659	298.881	0.748531	0.21389	-3.49961	0.000465946	0.00946012	Serac1
ENSMUSG00000094410	4195.33	0.747841	0.202735	-3.68876	0.00022535	0.00584728	Zbed6
ENSMUSG00000020261	2058.5	0.747324	0.163919	-4.55911	5.14e-06	0.000413321	Slc36a1
ENSMUSG00000023243	596.875	0.746577	0.231875	-3.21974	0.00128308	0.0185016	Kcnk5
ENSMUSG00000044033	275.742	0.744318	0.22743	-3.27273	0.00106514	0.0164337	Ccdc141
ENSMUSG00000027452	999.572	0.743134	0.176375	-4.21338	2.52e-05	0.0012687	Acss1
ENSMUSG00000026923	13283.3	0.742588	0.215406	-3.44739	0.000566034	0.0106082	Notch1
ENSMUSG00000074923	1883.69	0.74101	0.157697	-4.69895	2.62e-06	0.000249027	Pak6
ENSMUSG00000041642	517.491	0.74048	0.231533	-3.19817	0.00138304	0.0193337	Kif21b
ENSMUSG00000035126	237.225	0.740038	0.210596	-3.51402	0.000441382	0.00914954	Wdr78
ENSMUSG00000036832	622.808	0.739771	0.186918	-3.95773	7.57e-05	0.00272466	Lpar3
ENSMUSG00000039899	2628.22	0.738392	0.268788	-2.74712	0.00601211	0.0498947	Fgl2
ENSMUSG00000037259	364.393	0.737886	0.184125	-4.00752	6.14e-05	0.00235027	Dzank1
ENSMUSG00000021704	887.768	0.734796	0.21333	-3.4444	0.000572325	0.0106622	Mtx3
ENSMUSG00000037112	1863.91	0.732597	0.231146	-3.16941	0.00152747	0.0207948	Sik2
ENSMUSG00000038168	1626.39	0.731443	0.131269	-5.57208	2.52e-08	5.13e-06	P3h2
ENSMUSG00000022885	799.002	0.729243	0.24571	-2.9679	0.00299841	0.0323463	St6gal1
ENSMUSG00000020097	43227.6	0.727908	0.223193	-3.26134	0.00110887	0.016885	Sgpl1
ENSMUSG00000052407	239.342	0.727044	0.208092	-3.49386	0.000476088	0.00957278	Ccdc171
ENSMUSG00000034160	9951.85	0.725575	0.231886	-3.12902	0.00175392	0.0227376	Ogt
ENSMUSG00000070644	129.18	0.723414	0.225185	-3.21254	0.00131569	0.0187509	Etnk2
ENSMUSG00000032827	2319.95	0.720229	0.137912	-5.22239	1.77e-07	2.8e-05	Ppp1r9a
ENSMUSG00000021559	4296.18	0.716661	0.0982748	-7.29242	3.04e-13	2.04e-10	Dapk1
ENSMUSG00000058656	1387.74	0.716156	0.236983	-3.02197	0.00251135	0.0290821	Samd12
ENSMUSG00000033295	28345.5	0.715552	0.259175	-2.76088	0.00576453	0.0487182	Ptprf
ENSMUSG00000032525	4648.42	0.713053	0.183105	-3.89423	9.85e-05	0.00330607	Nktr
ENSMUSG00000045005	1618.01	0.712776	0.151828	-4.69464	2.67e-06	0.000253048	Fzd5
ENSMUSG00000019817	1670.48	0.706187	0.156146	-4.5226	6.11e-06	0.000471575	Plagl1
ENSMUSG00000028664	1178.96	0.705128	0.14299	-4.93131	8.17e-07	0.000101477	Ephb2
ENSMUSG00000097589	520.489	0.700015	0.19012	-3.68197	0.000231439	0.00595134	Dleu2
ENSMUSG00000022865	2281.89	0.695674	0.194474	-3.5772	0.000347293	0.00779333	Cxadr
ENSMUSG00000031398	924	0.695661	0.25181	-2.76264	0.00573367	0.0485395	Plxna3
ENSMUSG00000035842	428.12	0.69545	0.244667	-2.84243	0.00447709	0.0419322	Ddx11
ENSMUSG00000039774	252.715	0.692633	0.245994	-2.81565	0.0048678	0.0439088	Galnt12
ENSMUSG00000034460	1063.59	0.689815	0.206735	-3.33672	0.000847747	0.0140121	Six4
ENSMUSG00000032119	1008.4	0.689441	0.18756	-3.67584	0.000237066	0.00602624	Hinfp
ENSMUSG00000097222	179.605	0.68812	0.216349	-3.1806	0.00146972	0.0202438	Gata6os
ENSMUSG00000059060	107.202	0.68803	0.224832	-3.0602	0.00221192	0.026806	Rad51b
ENSMUSG00000030513	835.771	0.687876	0.239824	-2.86825	0.00412743	0.0398101	Pcsk6
ENSMUSG00000024747	5436.53	0.686533	0.183157	-3.74834	0.000178011	0.00502935	Aldh1a7
ENSMUSG00000004815	1087.03	0.685811	0.228511	-3.00122	0.00268903	0.0303527	Dgkq
ENSMUSG00000029095	268.113	0.685679	0.213402	-3.21309	0.00131317	0.0187339	Ablim2
ENSMUSG00000092035	1374.62	0.684283	0.16476	-4.1532	3.28e-05	0.00152247	Peg10
ENSMUSG00000020108	2366.34	0.684166	0.142884	-4.78827	1.68e-06	0.000175571	Ddit4
ENSMUSG00000051977	250.669	0.679671	0.246652	-2.75559	0.00585859	0.0492178	Prdm9
ENSMUSG00000019796	459.517	0.679443	0.217822	-3.11926	0.00181305	0.0232328	Lrp11
ENSMUSG00000038180	196.28	0.678095	0.243413	-2.78578	0.00533989	0.0462281	Spag4
ENSMUSG00000063663	952.201	0.678083	0.19434	-3.48916	0.00048454	0.00965991	Brwd3
ENSMUSG00000051811	198.67	0.677437	0.182214	-3.7178	0.000200962	0.00544199	Cox6b2
ENSMUSG00000037541	1224.47	0.677311	0.205707	-3.2926	0.000992663	0.0157077	Shank2
ENSMUSG00000032122	517.559	0.676966	0.155623	-4.35002	1.36e-05	0.000839641	Slc37a2
ENSMUSG00000052496	95.8946	0.67579	0.221905	-3.0454	0.00232367	0.0277121	Pkdrej
ENSMUSG00000015243	8850.24	0.675647	0.184773	-3.65663	0.000255548	0.00634711	Abca1
ENSMUSG00000021213	222.087	0.675001	0.208995	-3.22974	0.00123903	0.0180187	Akr1c13
ENSMUSG00000030670	148.528	0.670737	0.2087	-3.21388	0.00130956	0.0187109	Cyp2r1
ENSMUSG00000025262	961.478	0.669677	0.208078	-3.2184	0.00128907	0.0185452	Fam120c
ENSMUSG00000028211	4470.75	0.669559	0.243481	-2.74994	0.00596062	0.0496183	Trp53inp1
ENSMUSG00000025332	5015.64	0.668013	0.107793	-6.19716	5.75e-10	1.77e-07	Kdm5c
ENSMUSG00000002108	434.64	0.666564	0.18792	-3.54707	0.000389539	0.00842012	Nr1h3
ENSMUSG00000059136	130.256	0.665885	0.235803	-2.8239	0.0047443	0.0431898	Olfr539
ENSMUSG00000051149	2575.76	0.664872	0.219838	-3.02438	0.00249145	0.0289051	Adnp
ENSMUSG00000034320	6110.28	0.664788	0.194108	-3.42485	0.00061515	0.0111437	Slc26a2
ENSMUSG00000047193	956.774	0.664585	0.213209	-3.11706	0.00182664	0.0233197	Dync2h1
ENSMUSG00000025855	576.362	0.657987	0.207833	-3.16593	0.00154586	0.020954	Prkar1b
ENSMUSG00000030873	1179.14	0.656794	0.18587	-3.53362	0.000409903	0.00874832	Scnn1b
ENSMUSG00000033618	156.208	0.654768	0.189552	-3.4543	0.000551726	0.0104338	Map3k13
ENSMUSG00000048732	522.267	0.653068	0.18775	-3.47839	0.000504428	0.0098063	Klhl11
ENSMUSG00000053877	5785.74	0.650484	0.151485	-4.29404	1.75e-05	0.00100349	Srcap
ENSMUSG00000019889	2960.09	0.64929	0.117829	-5.51046	3.58e-08	6.78e-06	Ptprk
ENSMUSG00000040189	72.268	0.648298	0.220718	-2.93722	0.00331169	0.0345536	Ccdc114
ENSMUSG00000030257	583.878	0.648199	0.172501	-3.75766	0.000171513	0.00487512	Srgap3
ENSMUSG00000052812	1484.21	0.647355	0.16497	-3.92409	8.71e-05	0.00302931	Atad2b
ENSMUSG00000039087	3295.19	0.644877	0.201208	-3.20503	0.00135047	0.0190774	Rreb1
ENSMUSG00000056598	104.483	0.643311	0.213462	-3.0137	0.0025808	0.0296277	Drc3
ENSMUSG00000016239	166.787	0.643025	0.227134	-2.83104	0.00463968	0.0427197	Lonrf3
ENSMUSG00000038175	6600.96	0.640087	0.164415	-3.89312	9.9e-05	0.00331531	Mylip
ENSMUSG00000026303	1862.08	0.639924	0.171814	-3.72451	0.000195697	0.00535954	Mlph
ENSMUSG00000033943	3938.52	0.639702	0.189484	-3.37603	0.000735412	0.0126456	Mga
ENSMUSG00000074283	305.808	0.636269	0.197779	-3.21708	0.00129504	0.0185891	Zfp109
ENSMUSG00000007030	670.226	0.634888	0.222017	-2.85964	0.00424125	0.040657	Vwa7
ENSMUSG00000023452	8275.85	0.633827	0.173379	-3.65573	0.00025645	0.00635535	Pisd
ENSMUSG00000027677	3014.72	0.631879	0.185261	-3.41075	0.000647844	0.0115418	Ttc14
ENSMUSG00000035150	12451.8	0.631228	0.0966108	-6.53372	6.42e-11	2.59e-08	Eif2s3x
ENSMUSG00000030465	2486.77	0.630442	0.20774	-3.03477	0.00240722	0.0283321	Psd3
ENSMUSG00000037762	1214.5	0.628766	0.209311	-3.00398	0.00266477	0.0301515	Slc16a9
ENSMUSG00000017756	13060.3	0.628603	0.175547	-3.58083	0.00034251	0.00772293	Slc12a7
ENSMUSG00000026409	1620.31	0.626601	0.195891	-3.19872	0.00138038	0.0193262	Pfkfb2
ENSMUSG00000037110	6046.5	0.624781	0.220001	-2.83991	0.00451269	0.0421394	Ralgapa2
ENSMUSG00000021754	4614.82	0.621817	0.208966	-2.97569	0.00292334	0.0318108	Map3k1
ENSMUSG00000060733	2724.36	0.621145	0.206446	-3.00875	0.00262324	0.0299151	Ipmk
ENSMUSG00000015597	1677.09	0.621106	0.162872	-3.81346	0.000137033	0.00414636	Zfp318
ENSMUSG00000048814	1167.02	0.62071	0.198596	-3.12549	0.00177506	0.0229131	Lonrf2
ENSMUSG00000041417	11041.5	0.620239	0.22244	-2.78834	0.00529787	0.0460557	Pik3r1
ENSMUSG00000037370	3708.97	0.617768	0.207174	-2.98188	0.00286482	0.0314109	Enpp1
ENSMUSG00000029992	6860.79	0.617303	0.213676	-2.88897	0.00386502	0.0382549	Gfpt1
ENSMUSG00000027242	314.192	0.615375	0.19812	-3.10608	0.00189588	0.0239024	Wdr76
ENSMUSG00000039929	819.374	0.615348	0.132648	-4.63896	3.5e-06	0.000312809	Urb1
ENSMUSG00000057286	4300.7	0.614682	0.182519	-3.36777	0.000757775	0.0129235	St6galnac2
ENSMUSG00000032776	1342.8	0.612471	0.200127	-3.06041	0.00221032	0.0268039	Mctp2
ENSMUSG00000057069	593.117	0.609203	0.195804	-3.11129	0.00186269	0.023579	Ero1b
ENSMUSG00000003418	9032.86	0.605217	0.207992	-2.90981	0.00361646	0.0366332	St8sia6
ENSMUSG00000049241	1156.66	0.603957	0.141382	-4.2718	1.94e-05	0.00105438	Hcar1
ENSMUSG00000068854	382.038	0.602747	0.12153	-4.95966	7.06e-07	9.14e-05	H2bc21
ENSMUSG00000023066	374.973	0.600297	0.195082	-3.07716	0.00208986	0.0258289	Rttn
ENSMUSG00000027678	4885.09	0.600199	0.151653	-3.95772	7.57e-05	0.00272466	Ncoa3
ENSMUSG00000067424	583.824	0.599975	0.205538	-2.91905	0.00351105	0.0359146	Zfp563
ENSMUSG00000068966	585.026	0.598946	0.17638	-3.39576	0.000684374	0.0120172	Zbtb34
ENSMUSG00000005087	3803.98	0.598268	0.139372	-4.29261	1.77e-05	0.00100691	Cd44
ENSMUSG00000041831	816.087	0.594602	0.185693	-3.20207	0.00136444	0.0192169	Sytl3
ENSMUSG00000078879	226.487	0.593885	0.216021	-2.7492	0.00597415	0.0496353	Zfp973
ENSMUSG00000037573	5518.07	0.591134	0.156098	-3.78693	0.000152517	0.0044429	Tob1
ENSMUSG00000044461	252.992	0.583529	0.162543	-3.58999	0.000330688	0.00750146	Shisa2
ENSMUSG00000027695	1806.73	0.582949	0.0968347	-6.02004	1.74e-09	4.74e-07	Pld1
ENSMUSG00000041440	432.798	0.582654	0.168528	-3.45731	0.00054559	0.0103386	Gk5
ENSMUSG00000044348	251.78	0.581749	0.188802	-3.08126	0.00206129	0.0255922	Slc25a53
ENSMUSG00000006241	263.881	0.581134	0.180363	-3.22202	0.00127292	0.0184117	Ccdc159
ENSMUSG00000053617	5798.66	0.58055	0.189124	-3.06968	0.00214289	0.026292	Sh3pxd2a
ENSMUSG00000029093	2057.54	0.580426	0.203253	-2.85568	0.00429445	0.0408506	Sorcs2
ENSMUSG00000025993	2038.6	0.580004	0.210493	-2.75546	0.00586101	0.0492178	Slc40a1
ENSMUSG00000063972	734.169	0.579634	0.209444	-2.76749	0.00564906	0.0480401	Nr6a1
ENSMUSG00000027478	125.899	0.578425	0.210194	-2.75186	0.00592576	0.0495177	Dnmt3b
ENSMUSG00000040648	1998.67	0.576605	0.201614	-2.85995	0.00423703	0.0406374	Ppip5k2
ENSMUSG00000024887	2205.38	0.57638	0.174668	-3.29987	0.000967292	0.0154044	Asah2
ENSMUSG00000027890	12339	0.574167	0.168408	-3.40937	0.000651128	0.0115783	Gstm4
ENSMUSG00000044072	784.884	0.573676	0.208137	-2.75624	0.00584701	0.0492104	Eml6
ENSMUSG00000070583	256.022	0.572664	0.189071	-3.02884	0.00245496	0.0286947	Fv1
ENSMUSG00000056724	8489.67	0.572352	0.202989	-2.81961	0.00480814	0.0435963	Nbeal2
ENSMUSG00000027508	1982.53	0.570859	0.17195	-3.31992	0.000900445	0.014685	Pag1
ENSMUSG00000020420	426.031	0.568269	0.185234	-3.06784	0.00215611	0.0263186	Zfp607a
ENSMUSG00000025161	732.299	0.567922	0.20322	-2.79461	0.0051962	0.0456157	Slc16a3
ENSMUSG00000036916	621.197	0.567919	0.146715	-3.87091	0.000108429	0.00353002	Zfp280c
ENSMUSG00000042195	611.157	0.567569	0.146378	-3.87742	0.00010557	0.00348649	Slc35f2
ENSMUSG00000050714	513.733	0.563591	0.152057	-3.70645	0.000210184	0.00556143	Zbtb26
ENSMUSG00000056763	1156	0.563033	0.16381	-3.43711	0.000587966	0.0108246	Cspp1
ENSMUSG00000036550	7946.26	0.56214	0.200932	-2.79766	0.00514742	0.0454633	Cnot1
ENSMUSG00000040761	4494.08	0.562086	0.194592	-2.88853	0.00387045	0.0382679	Spen
ENSMUSG00000029521	724.56	0.561341	0.185571	-3.02494	0.00248681	0.0289051	Chek2
ENSMUSG00000034066	521.725	0.561052	0.148056	-3.78947	0.000150971	0.00441844	Farp2
ENSMUSG00000031229	7335.65	0.56079	0.163727	-3.42516	0.000614444	0.0111437	Atrx
ENSMUSG00000055065	22302.3	0.555726	0.166681	-3.33408	0.000855833	0.0140989	Ddx17
ENSMUSG00000036304	469.982	0.554385	0.194169	-2.85517	0.00430137	0.0408506	Zdhhc23
ENSMUSG00000049307	1227.17	0.55263	0.179591	-3.07716	0.00208983	0.0258289	Fut4
ENSMUSG00000030532	683.517	0.550457	0.129982	-4.23489	2.29e-05	0.00120076	Hddc3
ENSMUSG00000030539	4573.81	0.550087	0.15394	-3.57338	0.000352403	0.00787033	Sema4b
ENSMUSG00000017692	157.181	0.548997	0.191011	-2.87416	0.00405102	0.039336	Rhbdl3
ENSMUSG00000053460	1189.12	0.546611	0.111851	-4.88694	1.02e-06	0.000118597	Ggcx
ENSMUSG00000022197	8235.31	0.546227	0.181634	-3.0073	0.00263577	0.0299498	Pdzd2
ENSMUSG00000071203	781.79	0.545998	0.181171	-3.01371	0.00258074	0.0296277	Naip5
ENSMUSG00000039678	2049.13	0.545948	0.187438	-2.9127	0.00358323	0.0365217	Tbc1d13
ENSMUSG00000047747	3272.12	0.544999	0.16923	-3.22047	0.00127981	0.018471	Rnf150
ENSMUSG00000037857	2600.11	0.543936	0.107016	-5.08274	3.72e-07	5.25e-05	Nufip2
ENSMUSG00000024298	3980.82	0.543722	0.139913	-3.88613	0.000101854	0.00338191	Zfp871
ENSMUSG00000020532	4447.17	0.54269	0.17727	-3.06138	0.00220322	0.0267697	Acaca
ENSMUSG00000063894	2171.48	0.542417	0.14104	-3.84585	0.000120136	0.00375624	Zkscan8
ENSMUSG00000003929	791.978	0.542198	0.184125	-2.94473	0.00323241	0.0340101	Zfp81
ENSMUSG00000033671	3450.31	0.540528	0.173666	-3.11246	0.00185535	0.0235318	Cep350
ENSMUSG00000049504	1082.84	0.539155	0.161898	-3.33022	0.000867778	0.0142179	Proser1
ENSMUSG00000026788	1774.23	0.537482	0.180294	-2.98114	0.00287174	0.03145	Zbtb43
ENSMUSG00000055313	180.366	0.536991	0.191859	-2.79889	0.00512793	0.0453988	Pgbd1
ENSMUSG00000037646	3511.68	0.536136	0.186267	-2.87832	0.00399797	0.0390432	Vps13b
ENSMUSG00000062519	1310.26	0.535266	0.146654	-3.64985	0.000262393	0.00645151	Zfp398
ENSMUSG00000047205	509.625	0.534521	0.164271	-3.2539	0.00113832	0.0172033	Dusp18
ENSMUSG00000006471	2202.11	0.532393	0.170983	-3.11371	0.00184748	0.0235058	Ndor1
ENSMUSG00000020280	1408.43	0.532064	0.190284	-2.79616	0.00517137	0.0454948	Pus10
ENSMUSG00000074158	481.56	0.528635	0.144578	-3.6564	0.000255779	0.00634711	Zfp976
ENSMUSG00000049580	23384.7	0.527592	0.174882	-3.01684	0.00255422	0.0294151	Tsku
ENSMUSG00000092074	231.178	0.527336	0.188296	-2.80057	0.00510129	0.0452697	Dynlt1a
ENSMUSG00000038225	653.639	0.526973	0.16268	-3.23932	0.00119815	0.0177047	Primpol
ENSMUSG00000041225	5124.67	0.526656	0.188317	-2.79665	0.00516357	0.0454948	Arhgap12
ENSMUSG00000048371	1218.94	0.525024	0.134588	-3.90098	9.58e-05	0.00324422	Pdp2
ENSMUSG00000039982	4144.66	0.524774	0.149426	-3.51194	0.000444848	0.0091808	Dtx4
ENSMUSG00000034832	2930.04	0.524004	0.176895	-2.96223	0.00305421	0.0327599	Tet3
ENSMUSG00000026589	612.559	0.523479	0.175162	-2.98854	0.00280313	0.0310429	Sec16b
ENSMUSG00000064061	908.332	0.523083	0.126584	-4.1323	3.59e-05	0.00161966	Dzip3
ENSMUSG00000042744	2787.71	0.522532	0.173441	-3.01273	0.0025891	0.0296892	Hectd4
ENSMUSG00000056536	2147.82	0.522174	0.171758	-3.04017	0.00236444	0.0280208	Pign
ENSMUSG00000028096	1294.17	0.521696	0.151567	-3.44201	0.000577403	0.0107248	Gpr89
ENSMUSG00000027580	1498.28	0.520461	0.160232	-3.24818	0.00116147	0.0173342	Helz2
ENSMUSG00000073424	13668.6	0.517931	0.181217	-2.85807	0.00426229	0.0407474	Cyp4f15
ENSMUSG00000037486	2701.87	0.517916	0.187749	-2.75855	0.00580578	0.0489457	Asxl2
ENSMUSG00000025577	221.321	0.517255	0.179176	-2.88685	0.00389118	0.0382993	Cbx2
ENSMUSG00000029505	4603.4	0.515858	0.178155	-2.89556	0.00378481	0.0377676	Ep400
ENSMUSG00000036298	561.035	0.514116	0.16931	-3.03654	0.00239307	0.0282352	Slc2a13
ENSMUSG00000047036	6287.28	0.513799	0.143957	-3.56912	0.000358183	0.0079521	Zfp445
ENSMUSG00000039530	4749.45	0.511598	0.177185	-2.88736	0.00388489	0.0382679	Tusc3
ENSMUSG00000034538	220.815	0.510448	0.131137	-3.89248	9.92e-05	0.00331815	Zfp418
ENSMUSG00000032816	2628.89	0.510125	0.170229	-2.9967	0.00272915	0.0305848	Igdcc4
ENSMUSG00000033577	3319.87	0.510124	0.168491	-3.0276	0.00246502	0.0287586	Myo6
ENSMUSG00000007989	1502.72	0.509036	0.132154	-3.85183	0.000117236	0.00369019	Fzd3
ENSMUSG00000000787	23416.2	0.507567	0.0911792	-5.56669	2.6e-08	5.18e-06	Ddx3x
ENSMUSG00000027950	182.092	0.50735	0.162449	-3.12313	0.00178938	0.0230081	Chrnb2
ENSMUSG00000033083	816.924	0.507292	0.168122	-3.0174	0.00254955	0.0294087	Tbc1d4
ENSMUSG00000026856	855.794	0.506033	0.15394	-3.28721	0.00101186	0.0159118	Dolpp1
ENSMUSG00000003746	6647.61	0.506027	0.15138	-3.34275	0.000829528	0.0138092	Man1a
ENSMUSG00000019647	389.318	0.504095	0.160815	-3.13463	0.00172069	0.0224335	Sema6a
ENSMUSG00000037640	1452.25	0.502712	0.134911	-3.72626	0.000194344	0.00533806	Zfp60
ENSMUSG00000039841	900.982	0.499298	0.155497	-3.21099	0.00132279	0.0188282	Zfp800
ENSMUSG00000020042	1222.33	0.499291	0.142574	-3.50197	0.000461828	0.00942751	Btbd11
ENSMUSG00000022672	1555.48	0.498494	0.134651	-3.70213	0.000213799	0.00561932	Prkdc
ENSMUSG00000028893	1911.44	0.497338	0.171704	-2.89648	0.00377378	0.0376976	Sesn2
ENSMUSG00000042249	1388.05	0.496072	0.179691	-2.7607	0.00576776	0.0487182	Grk3
ENSMUSG00000020340	3010.63	0.495903	0.152241	-3.25736	0.00112453	0.0170768	Cyfip2
ENSMUSG00000020882	417.832	0.495706	0.153402	-3.23142	0.00123175	0.0179967	Cacnb1
ENSMUSG00000039623	1200.18	0.494855	0.177362	-2.79009	0.0052694	0.0459786	Ap5z1
ENSMUSG00000027959	271.749	0.494114	0.175159	-2.82094	0.00478832	0.0434796	Sass6
ENSMUSG00000022074	496.642	0.492728	0.118615	-4.154	3.27e-05	0.00152247	Tnfrsf10b
ENSMUSG00000024130	10008.8	0.492405	0.152013	-3.23922	0.00119856	0.0177047	Abca3
ENSMUSG00000060862	789.147	0.491136	0.173139	-2.83665	0.00455889	0.0423599	Zbtb40
ENSMUSG00000026121	3046.39	0.489678	0.16012	-3.05819	0.00222676	0.0268683	Sema4c
ENSMUSG00000030002	4977.8	0.489454	0.141412	-3.46119	0.0005378	0.0102597	Dusp11
ENSMUSG00000006464	429.947	0.488901	0.1683	-2.90494	0.00367318	0.0370079	Bbs1
ENSMUSG00000062949	1463.29	0.488891	0.137861	-3.54627	0.000390731	0.00843511	Atp11c
ENSMUSG00000057842	553.117	0.488713	0.126683	-3.85777	0.000114425	0.00363833	Zfp595
ENSMUSG00000025766	1119.24	0.488191	0.149283	-3.27024	0.00107455	0.0164964	D3Ertd751e
ENSMUSG00000023961	4709.69	0.487333	0.173229	-2.81322	0.00490475	0.0440781	Enpp4
ENSMUSG00000021113	1757.44	0.486881	0.125988	-3.86452	0.000111307	0.00360021	Snapc1
ENSMUSG00000039967	2945.72	0.486268	0.13247	-3.67079	0.000241799	0.00612321	Zfp292
ENSMUSG00000040423	2282.83	0.486248	0.172598	-2.81722	0.0048441	0.0438198	Rc3h1
ENSMUSG00000030701	1428.08	0.486232	0.1179	-4.1241	3.72e-05	0.00165828	Plekhb1
ENSMUSG00000057982	2305.28	0.48575	0.148383	-3.27363	0.00106177	0.0164211	Zfp809
ENSMUSG00000040524	4226.61	0.485187	0.164264	-2.95371	0.00313983	0.0333729	Zfp609
ENSMUSG00000033781	1733.78	0.484799	0.142383	-3.4049	0.00066189	0.0117182	Asb13
ENSMUSG00000035142	435.523	0.48151	0.132869	-3.62393	0.000290156	0.00689902	Nubpl
ENSMUSG00000073600	391.134	0.480464	0.158159	-3.03786	0.00238268	0.0281835	Prob1
ENSMUSG00000025921	1375.59	0.478736	0.133999	-3.57267	0.000353355	0.00787285	Rdh10
ENSMUSG00000020534	1171.82	0.478564	0.155127	-3.08498	0.00203564	0.0253408	Shmt1
ENSMUSG00000024276	2478.17	0.478198	0.122077	-3.91718	8.96e-05	0.00310467	Zfp397
ENSMUSG00000089756	785.128	0.475624	0.145436	-3.27032	0.00107425	0.0164964	Zfp966
ENSMUSG00000020806	1395.02	0.474038	0.139091	-3.40811	0.00065414	0.0116138	Rhbdf2
ENSMUSG00000001053	460.414	0.472898	0.157181	-3.00861	0.00262446	0.0299151	N4bp3
ENSMUSG00000026074	7180.27	0.472397	0.12142	-3.8906	0.0001	0.00333796	Map4k4
ENSMUSG00000025059	833.622	0.470527	0.131303	-3.58353	0.000338986	0.00765269	Gk
ENSMUSG00000042772	3597.7	0.470427	0.108257	-4.34548	1.39e-05	0.000849236	Smg7
ENSMUSG00000017167	446.556	0.469491	0.157281	-2.98504	0.00283537	0.0311982	Cntnap1
ENSMUSG00000029238	5365.27	0.469392	0.134034	-3.50203	0.000461727	0.00942751	Clock
ENSMUSG00000056498	7102.68	0.468562	0.146142	-3.20621	0.00134498	0.0190429	Tmem154
ENSMUSG00000022973	1683.02	0.467814	0.155516	-3.00813	0.00262861	0.0299227	Synj1
ENSMUSG00000023960	12338.5	0.466408	0.165095	-2.8251	0.00472662	0.0431281	Enpp5
ENSMUSG00000034751	8389.02	0.464618	0.155497	-2.98795	0.00280857	0.0310695	Mast4
ENSMUSG00000030562	167.303	0.46373	0.164459	-2.81972	0.00480654	0.0435963	Nox4
ENSMUSG00000027284	1035.29	0.462114	0.161025	-2.86983	0.00410687	0.0396729	Cdan1
ENSMUSG00000025950	33829.3	0.460451	0.160007	-2.87769	0.00400594	0.0390889	Idh1
ENSMUSG00000034164	4443.3	0.45999	0.157099	-2.92804	0.00341111	0.035266	Emid1
ENSMUSG00000031669	434.755	0.458793	0.153932	-2.98049	0.00287785	0.0314985	Gins3
ENSMUSG00000005501	2481.3	0.457638	0.127102	-3.60055	0.000317539	0.00733139	Usp40
ENSMUSG00000048271	2872.87	0.456691	0.140423	-3.25225	0.00114495	0.0172385	Rbm33
ENSMUSG00000035936	1380.71	0.455569	0.123735	-3.68181	0.000231582	0.00595134	Aldh5a1
ENSMUSG00000055660	1059.92	0.455025	0.122375	-3.71828	0.000200585	0.00544199	Mettl4
ENSMUSG00000037426	1142.73	0.454013	0.161214	-2.81622	0.0048592	0.0439088	Depdc5
ENSMUSG00000029207	2097.99	0.453864	0.154108	-2.94511	0.00322842	0.0339872	Apbb2
ENSMUSG00000038866	1200.84	0.453434	0.0982311	-4.61599	3.91e-06	0.000338707	Zcchc2
ENSMUSG00000042340	406.8	0.452902	0.137814	-3.28633	0.00101502	0.0159212	Ctf1
ENSMUSG00000024383	2442.49	0.452881	0.143981	-3.14543	0.00165843	0.0219409	Map3k2
ENSMUSG00000054611	6581.93	0.45198	0.143968	-3.13944	0.00169269	0.0222373	Kdm2a
ENSMUSG00000022914	4130.96	0.450937	0.123883	-3.64004	0.000272598	0.00662428	Brwd1
ENSMUSG00000027332	4873.85	0.450117	0.152578	-2.95007	0.00317697	0.0336153	Ivd
ENSMUSG00000020122	2341	0.449407	0.147847	-3.03968	0.00236828	0.0280486	Egfr
ENSMUSG00000020741	10240	0.44779	0.109221	-4.09984	4.13e-05	0.00176672	Cluh
ENSMUSG00000032633	2296.56	0.44779	0.121709	-3.67917	0.000233996	0.00598062	Flcn
ENSMUSG00000035173	2796.69	0.446538	0.142134	-3.14166	0.00167994	0.0221317	Ccdc186
ENSMUSG00000026116	4575.8	0.445341	0.137878	-3.22996	0.00123808	0.0180187	Tmem131
ENSMUSG00000035696	3600.48	0.444324	0.122307	-3.63285	0.000280308	0.00675042	Rnf38
ENSMUSG00000030319	1123.59	0.443557	0.104751	-4.23441	2.29e-05	0.00120076	Cand2
ENSMUSG00000029127	391.453	0.442006	0.153381	-2.88176	0.00395464	0.038741	Zbtb49
ENSMUSG00000027901	4750.72	0.43975	0.155495	-2.82807	0.00468298	0.0428874	Dennd2d
ENSMUSG00000026435	491.952	0.439632	0.132727	-3.31229	0.000925347	0.0149265	Slc45a3
ENSMUSG00000053646	8383.34	0.437963	0.153051	-2.86156	0.00421561	0.040494	Plxnb1
ENSMUSG00000087598	947.411	0.437596	0.114443	-3.82372	0.000131456	0.00403618	Zfp111
ENSMUSG00000033364	1063.88	0.43715	0.157857	-2.76929	0.00561793	0.0478187	Usp37
ENSMUSG00000062646	1434.77	0.437036	0.13423	-3.25587	0.00113044	0.017144	Ganc
ENSMUSG00000032449	3824.37	0.436389	0.134166	-3.2526	0.00114354	0.0172312	Slc25a36
ENSMUSG00000049321	452.888	0.435711	0.136705	-3.18725	0.00143634	0.0199156	Zfp2
ENSMUSG00000037674	2128.7	0.435082	0.127072	-3.42391	0.000617263	0.0111437	Rfx7
ENSMUSG00000059839	649.528	0.434423	0.146579	-2.96375	0.00303917	0.0326358	Zfp874b
ENSMUSG00000041215	2442.72	0.43431	0.127846	-3.39714	0.000680945	0.0119724	Yeats2
ENSMUSG00000038766	3416.14	0.433981	0.144385	-3.00572	0.00264954	0.0300335	Gabpb2
ENSMUSG00000038515	561.761	0.433805	0.148177	-2.92762	0.00341569	0.035266	Grtp1
ENSMUSG00000026469	4897.12	0.433122	0.153475	-2.82211	0.00477091	0.0433425	Xpr1
ENSMUSG00000055531	3503.8	0.430311	0.129632	-3.31949	0.000901811	0.0146857	Cpsf6
ENSMUSG00000031103	2222.99	0.428802	0.154547	-2.77458	0.00552735	0.0472837	Elf4
ENSMUSG00000038534	933.82	0.428062	0.155488	-2.75303	0.00590462	0.0494467	Osbpl7
ENSMUSG00000027263	1912.31	0.427133	0.11614	-3.67776	0.000235293	0.0060028	Tubgcp4
ENSMUSG00000042082	2787.76	0.426582	0.146513	-2.91155	0.00359636	0.0365481	Arsb
ENSMUSG00000024052	3284.02	0.425448	0.14919	-2.85172	0.0043484	0.0410551	Lpin2
ENSMUSG00000071281	1099.65	0.425099	0.151821	-2.8	0.00511018	0.0453272	Zfp65
ENSMUSG00000041935	3973.51	0.424199	0.136099	-3.11684	0.00182801	0.0233197	AW549877
ENSMUSG00000054520	497.382	0.423066	0.127959	-3.30627	0.000945476	0.015147	Sh3bp2
ENSMUSG00000033102	978.886	0.42136	0.123072	-3.42369	0.000617772	0.0111437	Cdc14b
ENSMUSG00000047284	3179.35	0.420423	0.122527	-3.43128	0.000600744	0.0109702	Neurl4
ENSMUSG00000031864	1463	0.418466	0.137554	-3.04219	0.00234861	0.0279037	Ints10
ENSMUSG00000025008	467.576	0.417545	0.117085	-3.56617	0.000362234	0.00801357	Tctn3
ENSMUSG00000022119	2648.16	0.416153	0.112391	-3.70272	0.000213302	0.00561932	Rbm26
ENSMUSG00000032235	802.293	0.415129	0.111082	-3.73715	0.000186119	0.00517273	Ice2
ENSMUSG00000018428	3788.25	0.4131	0.138086	-2.9916	0.00277516	0.0308621	Akap1
ENSMUSG00000036565	4247.6	0.413096	0.122188	-3.38083	0.000722662	0.0124721	Ttyh3
ENSMUSG00000028514	5243.05	0.412854	0.139011	-2.96994	0.00297854	0.0321874	Usp24
ENSMUSG00000029165	1008.81	0.412794	0.132633	-3.11231	0.00185629	0.0235318	Agbl5
ENSMUSG00000011427	922.654	0.412226	0.132611	-3.10853	0.0018802	0.0237525	Zfp790
ENSMUSG00000053870	1521.33	0.411775	0.118897	-3.4633	0.000533585	0.0102597	Fpgt
ENSMUSG00000042289	1735.99	0.411633	0.0864203	-4.76315	1.91e-06	0.000194324	Hsd3b7
ENSMUSG00000051396	167.272	0.411507	0.142509	-2.88758	0.00388213	0.0382679	Hspa14
ENSMUSG00000004865	3691.25	0.410918	0.133756	-3.07215	0.00212522	0.0261266	Srpk1
ENSMUSG00000047153	2746.47	0.409271	0.121684	-3.36338	0.000769946	0.013048	Khnyn
ENSMUSG00000042496	884.13	0.40778	0.110153	-3.70194	0.000213961	0.00561932	Prdm10
ENSMUSG00000036086	282.716	0.407265	0.148329	-2.74569	0.00603832	0.0499862	Zranb3
ENSMUSG00000014547	1461.11	0.406663	0.12505	-3.252	0.00114597	0.0172401	Wdfy2
ENSMUSG00000030213	4971.83	0.406641	0.126347	-3.21844	0.0012889	0.0185452	Atf7ip
ENSMUSG00000023809	690.487	0.404534	0.144349	-2.80248	0.00507116	0.045109	Rps6ka2
ENSMUSG00000061410	2662.01	0.403531	0.117314	-3.43974	0.000582273	0.0107726	Zcchc14
ENSMUSG00000027957	3151.02	0.402864	0.143002	-2.8172	0.00484447	0.0438198	Slc35a3
ENSMUSG00000037652	4790.95	0.4024	0.139237	-2.89004	0.00385191	0.0381934	Phc3
ENSMUSG00000038095	6480.61	0.402035	0.144491	-2.78241	0.0053956	0.0464946	Sbno1
ENSMUSG00000037936	2855.29	0.401659	0.146298	-2.74548	0.00604224	0.0499862	Scarb1
ENSMUSG00000001348	943.301	0.400991	0.142486	-2.81425	0.00488908	0.0440291	Acp5
ENSMUSG00000028034	4400.22	0.400586	0.1382	-2.89859	0.00374839	0.0375239	Fubp1
ENSMUSG00000022265	4437.1	0.39858	0.11854	-3.3624	0.000772675	0.0130825	Ank
ENSMUSG00000029512	4561.44	0.398484	0.127003	-3.1376	0.00170338	0.0223309	Ulk1
ENSMUSG00000021257	770.205	0.398003	0.143864	-2.76652	0.00566575	0.0481383	Angel1
ENSMUSG00000013076	6128.39	0.3962	0.125806	-3.1493	0.0016366	0.0217613	Amotl1
ENSMUSG00000049323	1818.73	0.395852	0.118539	-3.33943	0.000839497	0.0139002	Smcr8
ENSMUSG00000040865	1621.41	0.395691	0.132894	-2.9775	0.00290609	0.0316966	Ino80d
ENSMUSG00000037890	1171.57	0.39529	0.143295	-2.75858	0.00580536	0.0489457	Wdr19
ENSMUSG00000005374	1257.78	0.395002	0.133785	-2.95251	0.00315198	0.0334641	Tbl2
ENSMUSG00000027550	1225.81	0.394071	0.134976	-2.91956	0.00350528	0.0359146	Lrrcc1
ENSMUSG00000050310	2736.94	0.393881	0.118741	-3.31714	0.000909425	0.0147457	Rictor
ENSMUSG00000039747	1047.55	0.392584	0.125392	-3.13086	0.00174297	0.0226648	Orai2
ENSMUSG00000032705	1617.97	0.392044	0.105468	-3.71719	0.000201453	0.00544199	Exd2
ENSMUSG00000037896	2950.95	0.391875	0.115733	-3.38602	0.000709131	0.0123416	Rcor1
ENSMUSG00000071369	5646.05	0.390764	0.136821	-2.85602	0.00428982	0.0408306	Map3k5
ENSMUSG00000005774	1763.51	0.390689	0.132416	-2.95046	0.003173	0.0336153	Rfx5
ENSMUSG00000049739	2608.29	0.389624	0.132639	-2.93748	0.00330893	0.034544	Zfp646
ENSMUSG00000022142	1501.49	0.389196	0.10913	-3.56634	0.000361996	0.00801357	Nup155
ENSMUSG00000048440	872.009	0.389166	0.129139	-3.01354	0.00258216	0.0296277	Cyp4f16
ENSMUSG00000038886	4779.27	0.388734	0.139286	-2.79091	0.00525602	0.0458832	Man2a2
ENSMUSG00000025199	2271.62	0.388549	0.0984447	-3.94688	7.92e-05	0.00282389	Chuk
ENSMUSG00000048109	834.556	0.3879	0.104626	-3.70749	0.000209326	0.00554655	Rbm15
ENSMUSG00000035168	5715.23	0.387834	0.139198	-2.78621	0.00533285	0.0462028	Tanc1
ENSMUSG00000036898	816.342	0.387287	0.120485	-3.21439	0.00130723	0.0186919	Zfp157
ENSMUSG00000031066	873.882	0.386262	0.136058	-2.83895	0.00452619	0.0422234	Usp11
ENSMUSG00000070044	3194.99	0.385833	0.135277	-2.85217	0.00434225	0.0410551	Fam149a
ENSMUSG00000038827	967.968	0.385815	0.0995344	-3.8762	0.000106101	0.00348649	Abitram
ENSMUSG00000032688	1474.72	0.384822	0.136239	-2.82461	0.00473386	0.0431467	Malt1
ENSMUSG00000021738	2404.45	0.384154	0.133497	-2.87762	0.00400682	0.0390889	Atxn7
ENSMUSG00000043384	2467.66	0.383826	0.0885062	-4.33671	1.45e-05	0.000872437	Gprasp1
ENSMUSG00000012640	1135.75	0.383506	0.10719	-3.57783	0.000346458	0.00778389	Zfp715
ENSMUSG00000028042	4858.16	0.383359	0.135559	-2.82798	0.00468423	0.0428874	Zbtb7b
ENSMUSG00000053470	3613.12	0.381596	0.126213	-3.02342	0.00249935	0.028961	Kdm3a
ENSMUSG00000052917	1231.49	0.381532	0.105056	-3.63169	0.000281569	0.00676343	Senp7
ENSMUSG00000029291	3729.73	0.381418	0.13468	-2.83203	0.00462539	0.0427197	Rufy3
ENSMUSG00000035151	1490.32	0.38052	0.116618	-3.26295	0.00110258	0.0168166	Elmod2
ENSMUSG00000034848	1512.18	0.377602	0.12966	-2.91225	0.00358835	0.036526	Ttc21b
ENSMUSG00000053158	1098.58	0.377452	0.136969	-2.75576	0.00585568	0.0492171	Fes
ENSMUSG00000034522	2346.02	0.376979	0.137038	-2.7509	0.00594309	0.0495855	Zfp395
ENSMUSG00000039952	16020	0.376693	0.132696	-2.83876	0.00452886	0.0422273	Dag1
ENSMUSG00000033799	2326.36	0.376303	0.136407	-2.75867	0.00580364	0.0489457	Tasor2
ENSMUSG00000022788	1999.31	0.375406	0.126718	-2.96254	0.0030511	0.0327452	Fgd4
ENSMUSG00000040565	2254.15	0.375332	0.132552	-2.83158	0.00463182	0.0427197	Btaf1
ENSMUSG00000037434	1871.52	0.374886	0.128628	-2.91449	0.00356266	0.0363631	Slc30a1
ENSMUSG00000034908	8691.95	0.373085	0.107213	-3.47985	0.000501692	0.00979296	Sidt2
ENSMUSG00000020747	2984.43	0.372223	0.129458	-2.87523	0.00403728	0.039242	Tmem94
ENSMUSG00000016933	5235.54	0.372047	0.122672	-3.03286	0.0024225	0.0284572	Plcg1
ENSMUSG00000042647	1261.46	0.370357	0.126501	-2.92769	0.00341486	0.035266	Acad12
ENSMUSG00000029708	1962.95	0.370249	0.128414	-2.88325	0.00393592	0.038598	Gcc1
ENSMUSG00000069729	4948.45	0.37007	0.134602	-2.74936	0.00597111	0.0496353	Arid1b
ENSMUSG00000025949	1728.67	0.369881	0.131747	-2.80751	0.00499254	0.0447065	Pikfyve
ENSMUSG00000029782	1744.54	0.369192	0.117322	-3.14684	0.00165046	0.0218971	Tmem209
ENSMUSG00000031161	1195.4	0.368356	0.120417	-3.05899	0.00222086	0.0268683	Hdac6
ENSMUSG00000056579	6241.48	0.367834	0.117331	-3.13501	0.00171846	0.0224335	Tug1
ENSMUSG00000037784	3267.27	0.367631	0.11939	-3.07924	0.00207531	0.0257152	Dzip1l
ENSMUSG00000025571	2782.7	0.367602	0.116533	-3.15448	0.00160782	0.0215109	Tnrc6c
ENSMUSG00000024965	1221.61	0.367324	0.129285	-2.8412	0.00449441	0.0420315	Fermt3
ENSMUSG00000051469	2765.29	0.366202	0.126106	-2.90392	0.00368521	0.0370695	Zfp24
ENSMUSG00000046404	793.103	0.365988	0.118774	-3.08138	0.00206045	0.0255922	Yod1
ENSMUSG00000059439	2580.68	0.365135	0.114789	-3.18094	0.00146799	0.0202347	Bcas3
ENSMUSG00000000838	2415.86	0.364799	0.0927252	-3.93419	8.35e-05	0.00294364	Fmr1
ENSMUSG00000066595	787.777	0.364612	0.123302	-2.95706	0.00310585	0.0331243	Flvcr1
ENSMUSG00000013878	1261.04	0.364356	0.130162	-2.79924	0.00512225	0.045395	Rnf170
ENSMUSG00000038290	3713.73	0.363244	0.0977954	-3.71432	0.00020375	0.00547915	Smg6
ENSMUSG00000049658	1833.54	0.363101	0.120022	-3.02528	0.00248403	0.0289051	Bdp1
ENSMUSG00000022292	2567.46	0.362429	0.100675	-3.60001	0.000318207	0.00733139	Rrm2b
ENSMUSG00000021013	934.141	0.361415	0.112339	-3.21719	0.00129452	0.0185891	Ttc8
ENSMUSG00000026812	1949.14	0.361038	0.120738	-2.99027	0.00278731	0.0309496	Tsc1
ENSMUSG00000027272	3460.66	0.360934	0.120875	-2.98601	0.00282641	0.0311898	Ubr1
ENSMUSG00000038002	1826.4	0.360914	0.109426	-3.29826	0.000972873	0.015467	Cramp1l
ENSMUSG00000021258	1977.75	0.358719	0.113151	-3.17026	0.00152302	0.0207796	Ccnk
ENSMUSG00000015961	4301.45	0.357986	0.0778525	-4.59827	4.26e-06	0.000360256	Adss
ENSMUSG00000025060	7635.63	0.357847	0.123224	-2.90403	0.00368394	0.0370695	Slk
ENSMUSG00000005370	1843.34	0.357449	0.122878	-2.90897	0.00362626	0.0367127	Msh6
ENSMUSG00000027951	3012.79	0.355241	0.111355	-3.19017	0.00142191	0.0197592	Adar
ENSMUSG00000003119	2101.55	0.355208	0.0977375	-3.6343	0.000278733	0.00672978	Cdk12
ENSMUSG00000057554	3744.86	0.354649	0.0850243	-4.17114	3.03e-05	0.00144307	Lgals8
ENSMUSG00000023994	2434.99	0.354418	0.125296	-2.82865	0.00467443	0.0428533	Nfya
ENSMUSG00000040455	1283.13	0.352872	0.126481	-2.78992	0.00527209	0.0459806	Usp45
ENSMUSG00000069114	945.754	0.351073	0.115593	-3.03715	0.00238825	0.028209	Zbtb10
ENSMUSG00000027582	2464.42	0.350419	0.125662	-2.78859	0.00529385	0.0460557	Zgpat
ENSMUSG00000041258	1591.57	0.350301	0.127529	-2.74684	0.0060173	0.0498947	Zfp236
ENSMUSG00000037808	1556.01	0.350131	0.117182	-2.98792	0.00280884	0.0310695	Fam76b
ENSMUSG00000033392	1874.74	0.348979	0.124992	-2.79202	0.00523803	0.04579	Clasp2
ENSMUSG00000024079	1999.08	0.348621	0.104478	-3.3368	0.000847488	0.0140121	Eif2ak2
ENSMUSG00000071267	957.617	0.347739	0.107002	-3.24983	0.00115476	0.0173306	Zfp942
ENSMUSG00000038121	3233.2	0.344811	0.114284	-3.01714	0.00255172	0.0294087	Fam210a
ENSMUSG00000068747	9937.74	0.344651	0.116704	-2.95322	0.00314482	0.033407	Sort1
ENSMUSG00000044617	1096.39	0.342486	0.0759082	-4.51184	6.43e-06	0.000488437	Zbtb39
ENSMUSG00000021374	3842.32	0.341518	0.114474	-2.98337	0.0028509	0.0312948	Nup153
ENSMUSG00000052406	1644.5	0.340799	0.10586	-3.21935	0.0012848	0.0185121	Rexo4
ENSMUSG00000042487	1124.01	0.340609	0.11557	-2.94721	0.00320659	0.0337953	Leo1
ENSMUSG00000031583	1554.87	0.34037	0.119325	-2.85246	0.00433828	0.0410551	Wrn
ENSMUSG00000066415	3551.59	0.339989	0.11647	-2.91911	0.00351031	0.0359146	Msl2
ENSMUSG00000037773	929.619	0.33871	0.112891	-3.00032	0.00269692	0.0304196	Pced1a
ENSMUSG00000064210	7457.6	0.338506	0.11017	-3.07258	0.00212218	0.0261266	Ano6
ENSMUSG00000034653	675.617	0.337874	0.105718	-3.19599	0.00139352	0.0194512	Ythdc2
ENSMUSG00000057778	553.282	0.337788	0.116151	-2.90819	0.00363531	0.0367449	Cyb5d2
ENSMUSG00000041268	763.522	0.335569	0.103289	-3.24883	0.00115881	0.0173336	Dmxl2
ENSMUSG00000038914	3794.28	0.33536	0.108444	-3.09248	0.00198492	0.0248413	Dido1
ENSMUSG00000006705	1340.87	0.335283	0.113224	-2.96125	0.00306393	0.0328078	Pknox1
ENSMUSG00000026456	1731.96	0.335253	0.0830123	-4.0386	5.38e-05	0.00211922	Cyb5r1
ENSMUSG00000046994	572.14	0.334422	0.0898712	-3.72112	0.00019834	0.00540037	Mars2
ENSMUSG00000025531	2063.41	0.333796	0.120182	-2.77742	0.00547921	0.0470585	Chm
ENSMUSG00000040225	7996.26	0.333564	0.119223	-2.79781	0.00514499	0.0454633	Prrc2c
ENSMUSG00000033382	4630.8	0.332477	0.0949937	-3.49999	0.00046527	0.00946012	Trappc8
ENSMUSG00000029684	7983	0.332275	0.115127	-2.88617	0.00389965	0.0383224	Wasl
ENSMUSG00000025358	840.96	0.331587	0.106777	-3.1054	0.00190023	0.0239411	Cdk2
ENSMUSG00000060657	5054.41	0.33077	0.110569	-2.99153	0.0027758	0.0308621	Marf1
ENSMUSG00000040928	1207.77	0.330526	0.0994999	-3.32187	0.000894148	0.014599	S100pbp
ENSMUSG00000033222	1073.11	0.330454	0.108151	-3.05547	0.00224708	0.0270053	Ttf2
ENSMUSG00000037697	1401.57	0.329193	0.117607	-2.79909	0.00512472	0.045395	Ddhd1
ENSMUSG00000027122	1492.73	0.329181	0.109505	-3.00609	0.00264627	0.0300145	Arl14ep
ENSMUSG00000037410	5662.86	0.32918	0.113441	-2.90179	0.00371042	0.0372631	Tbc1d2b
ENSMUSG00000030894	8021.99	0.328638	0.0664331	-4.9469	7.54e-07	9.62e-05	Tpp1
ENSMUSG00000030929	641.795	0.328344	0.115358	-2.8463	0.00442305	0.041527	Eri2
ENSMUSG00000063382	6019.46	0.327887	0.109346	-2.99861	0.00271214	0.0304968	Bcl9l
ENSMUSG00000050229	1839.29	0.327846	0.100306	-3.26847	0.00108132	0.0165573	Pigm
ENSMUSG00000028995	2236.44	0.327144	0.101584	-3.22043	0.00127997	0.018471	Fam126a
ENSMUSG00000022710	8822.41	0.325885	0.0963221	-3.38329	0.000716241	0.0123978	Usp7
ENSMUSG00000037461	1547.06	0.325845	0.1134	-2.87341	0.00406061	0.0393883	Ints7
ENSMUSG00000036534	1679.66	0.325192	0.0966195	-3.36569	0.000763511	0.0129859	Slc38a7
ENSMUSG00000027259	591.959	0.324217	0.111784	-2.90038	0.00372711	0.0373907	Adal
ENSMUSG00000022994	5154.82	0.323097	0.114717	-2.81648	0.00485536	0.0438971	Adcy6
ENSMUSG00000003575	1358.05	0.32225	0.115366	-2.79328	0.00521769	0.0457188	Crtc1
ENSMUSG00000029119	3492.57	0.321694	0.10871	-2.9592	0.00308436	0.0330078	Man2b2
ENSMUSG00000030515	770.363	0.321149	0.101235	-3.17232	0.00151226	0.0206778	Tarsl2
ENSMUSG00000036282	1995.13	0.320477	0.0829233	-3.86474	0.000111209	0.00360021	Naa30
ENSMUSG00000024241	2269.87	0.319371	0.111171	-2.8728	0.00406853	0.0394338	Sos1
ENSMUSG00000001280	4903.37	0.319352	0.105218	-3.03515	0.00240416	0.0283304	Sp1
ENSMUSG00000033396	2098.25	0.31822	0.101252	-3.14286	0.00167306	0.0220566	Spg11
ENSMUSG00000053390	865.209	0.317533	0.0977503	-3.24841	0.0011605	0.0173336	Zfp952
ENSMUSG00000032777	4604.68	0.315279	0.0907329	-3.47481	0.000511222	0.00990397	Gtf3c1
ENSMUSG00000021556	1728.52	0.314697	0.110227	-2.855	0.00430371	0.0408506	Golm1
ENSMUSG00000047030	1333.38	0.313316	0.11363	-2.75734	0.00582733	0.0490888	Spata2
ENSMUSG00000005043	1240.07	0.312151	0.0927837	-3.36428	0.000767427	0.0130305	Sgsh
ENSMUSG00000044636	322.805	0.311536	0.101028	-3.08365	0.00204478	0.0254377	Csrnp2
ENSMUSG00000027804	2299.93	0.311305	0.0808162	-3.85202	0.000117149	0.00369019	Ppid
ENSMUSG00000026933	2840.6	0.311107	0.098941	-3.14437	0.00166447	0.0219743	Camsap1
ENSMUSG00000052102	1190.51	0.310935	0.0970903	-3.20253	0.00136225	0.0192005	Gnpda1
ENSMUSG00000050619	1487.52	0.310495	0.111307	-2.78954	0.00527837	0.0459958	Zscan29
ENSMUSG00000067825	1848.8	0.309878	0.110554	-2.80295	0.00506376	0.0450646	Pex26
ENSMUSG00000095115	4809.34	0.30833	0.0993915	-3.10218	0.00192103	0.0241707	Itpripl2
ENSMUSG00000043090	1736.54	0.307302	0.0768724	-3.99756	6.4e-05	0.00240429	Zfp866
ENSMUSG00000047454	1884.5	0.306625	0.108337	-2.83029	0.00465052	0.0427665	Gphn
ENSMUSG00000024566	3493.36	0.306025	0.0875825	-3.49414	0.0004756	0.00957278	Atp9b
ENSMUSG00000020818	1989.51	0.304649	0.0939519	-3.2426	0.00118444	0.0175375	Mfsd11
ENSMUSG00000022884	28760	0.304116	0.0956734	-3.17869	0.00147944	0.020303	Eif4a2
ENSMUSG00000039210	940.566	0.303021	0.105755	-2.86531	0.00416603	0.0400999	Gpatch2
ENSMUSG00000031644	1793.12	0.302953	0.0995999	-3.0417	0.00235249	0.0279321	Nek1
ENSMUSG00000039367	8706.57	0.3004	0.102607	-2.92767	0.00341515	0.035266	Sec24c
ENSMUSG00000028233	1268.09	0.299996	0.103022	-2.91196	0.00359164	0.0365379	Tgs1
ENSMUSG00000045252	1973.73	0.299433	0.0958732	-3.12322	0.00178885	0.0230081	Zfp574
ENSMUSG00000033009	1983.59	0.298842	0.106355	-2.80985	0.00495643	0.0444467	Ogfod1
ENSMUSG00000040234	2435.96	0.298556	0.105362	-2.83361	0.00460257	0.0426391	Tm7sf3
ENSMUSG00000047221	493.245	0.297904	0.108277	-2.75132	0.00593564	0.0495561	Fam185a
ENSMUSG00000030323	1164.53	0.297695	0.0812495	-3.66397	0.000248338	0.00624499	Ift122
ENSMUSG00000063550	4431.21	0.295859	0.105018	-2.81723	0.00484395	0.0438198	Nup98
ENSMUSG00000029178	8158.54	0.295343	0.106709	-2.76773	0.00564485	0.048026	Klf3
ENSMUSG00000021540	3134.45	0.294788	0.106261	-2.77419	0.00553388	0.0472964	Smad5
ENSMUSG00000015189	2402.82	0.294587	0.0863021	-3.41344	0.000641481	0.0114502	Casd1
ENSMUSG00000003680	461.71	0.293698	0.10519	-2.79207	0.00523713	0.04579	Taf6l
ENSMUSG00000021713	729.801	0.292852	0.0841466	-3.48026	0.000500925	0.00979296	Ppwd1
ENSMUSG00000018796	3630.85	0.291919	0.0989453	-2.95031	0.00317455	0.0336153	Acsl1
ENSMUSG00000057551	1696.83	0.290978	0.0991351	-2.93517	0.00333369	0.0347059	Zfp317
ENSMUSG00000004270	4152.78	0.289012	0.0923273	-3.13029	0.00174631	0.0226876	Lpcat3
ENSMUSG00000028059	3584.31	0.288442	0.10327	-2.79308	0.0052209	0.0457255	Arhgef2
ENSMUSG00000048000	4167.77	0.287766	0.0969233	-2.96901	0.00298762	0.0322484	Gigyf2
ENSMUSG00000041353	696.566	0.287544	0.0984442	-2.92088	0.0034904	0.0358427	Tmem29
ENSMUSG00000024187	7767.62	0.28734	0.0795816	-3.61063	0.000305457	0.00716297	Fam234a
ENSMUSG00000030064	3505.4	0.286992	0.100653	-2.8513	0.00435411	0.0410881	Frmd4b
ENSMUSG00000038069	1302.62	0.28513	0.0887021	-3.21447	0.00130686	0.0186919	Cdkn2aip
ENSMUSG00000028344	1125.84	0.284102	0.0866953	-3.27702	0.00104908	0.016292	Invs
ENSMUSG00000030846	3327.41	0.283515	0.073292	-3.8683	0.000109597	0.00355716	Tial1
ENSMUSG00000000561	2942.58	0.283062	0.0958322	-2.95373	0.00313961	0.0333729	Wdr77
ENSMUSG00000024260	2686.36	0.282663	0.0902496	-3.13201	0.00173613	0.0226022	Sap130
ENSMUSG00000035367	1358.9	0.282656	0.0860684	-3.28408	0.00102315	0.0160086	Rmi1
ENSMUSG00000017291	5928.66	0.280617	0.0965037	-2.90784	0.00363938	0.0367662	Taok1
ENSMUSG00000033454	1930.08	0.280452	0.0974987	-2.87647	0.00402149	0.0391718	Zbtb1
ENSMUSG00000033526	2114.77	0.280258	0.0877518	-3.19375	0.00140437	0.0195736	Ppip5k1
ENSMUSG00000026854	1774.68	0.280049	0.0959005	-2.92021	0.00349801	0.035879	Usp20
ENSMUSG00000072501	3778.83	0.280035	0.0913517	-3.06546	0.00217337	0.0264756	Phf20l1
ENSMUSG00000041439	4361.96	0.279367	0.0901869	-3.09765	0.00195064	0.0245104	Mfsd6
ENSMUSG00000025579	7214.86	0.278332	0.0882784	-3.15289	0.00161664	0.0215705	Gaa
ENSMUSG00000020366	3356.51	0.276983	0.0930148	-2.97784	0.00290291	0.0316804	Mapk9
ENSMUSG00000033326	3795.37	0.276518	0.0989003	-2.79592	0.00517516	0.0454948	Kdm4a
ENSMUSG00000032462	696.208	0.275821	0.0975087	-2.82868	0.004674	0.0428533	Pik3cb
ENSMUSG00000054199	3640.29	0.275608	0.0897094	-3.07223	0.00212468	0.0261266	Gon4l
ENSMUSG00000074909	1592.78	0.274898	0.0906001	-3.03419	0.00241185	0.0283676	Ranbp6
ENSMUSG00000038773	5406.85	0.274823	0.0746243	-3.68276	0.00023072	0.00595134	Kdm3b
ENSMUSG00000028207	8214.21	0.273964	0.077834	-3.51986	0.000431779	0.00903029	Asph
ENSMUSG00000025474	1980.09	0.273142	0.0799014	-3.41848	0.00062971	0.0112723	Tubgcp2
ENSMUSG00000024826	3645.35	0.272219	0.089756	-3.03287	0.00242236	0.0284572	Dpf2
ENSMUSG00000021767	2858.64	0.271907	0.0965799	-2.81536	0.00487233	0.0439236	Kat6b
ENSMUSG00000046020	3356.39	0.271838	0.0885822	-3.06877	0.00214943	0.0263186	Pofut1
ENSMUSG00000041530	5048.02	0.270235	0.0909257	-2.97204	0.00295826	0.0320607	Ago1
ENSMUSG00000029202	6330.07	0.269827	0.0901844	-2.99195	0.00277202	0.0308621	Pds5a
ENSMUSG00000027933	3156.41	0.267814	0.081269	-3.2954	0.000982814	0.0155986	Ints3
ENSMUSG00000000976	1385.96	0.265973	0.0946476	-2.81014	0.00495204	0.0444286	Heatr6
ENSMUSG00000025534	2748.2	0.262792	0.0833395	-3.15327	0.00161451	0.0215575	Gusb
ENSMUSG00000038446	1655.45	0.259846	0.0824755	-3.15058	0.00162948	0.0217178	Cdc40
ENSMUSG00000020823	6160.86	0.257954	0.0862852	-2.98955	0.00279391	0.0309773	Sec14l1
ENSMUSG00000049878	2108.96	0.257633	0.0850436	-3.02942	0.00245023	0.0286931	Rlf
ENSMUSG00000030604	1104.88	0.25475	0.0802486	-3.17451	0.00150092	0.0205677	Zfp626
ENSMUSG00000018167	1280.39	0.254124	0.0849294	-2.99218	0.00276989	0.0308621	Stard3
ENSMUSG00000034032	1610.32	0.253936	0.0872088	-2.91181	0.00359341	0.0365379	Rpap1
ENSMUSG00000022075	1173.86	0.253818	0.0912318	-2.78213	0.00540041	0.0464946	Rhobtb2
ENSMUSG00000021666	1784.22	0.252779	0.0887294	-2.84887	0.00438747	0.0413613	Gfm2
ENSMUSG00000036333	14973.8	0.25273	0.0891785	-2.83397	0.0045973	0.0426113	Kidins220
ENSMUSG00000034064	2744.72	0.251338	0.071048	-3.53758	0.000403811	0.00867465	Poglut1
ENSMUSG00000026283	1935.37	0.250498	0.0885605	-2.82855	0.00467594	0.0428533	Ing5
ENSMUSG00000028886	2166.2	0.249787	0.0854059	-2.92471	0.00344777	0.0355386	Eya3
ENSMUSG00000027086	754.483	0.246637	0.0767768	-3.21239	0.00131636	0.0187509	Fastkd1
ENSMUSG00000020610	2375.58	0.244719	0.084743	-2.88778	0.00387976	0.0382679	Amz2
ENSMUSG00000033623	3281.46	0.244162	0.0810914	-3.01095	0.00260433	0.029791	Pcgf3
ENSMUSG00000034247	2995.23	0.243164	0.0782844	-3.10616	0.00189534	0.0239024	Plekhm1
ENSMUSG00000021094	2605.3	0.235571	0.0845014	-2.78777	0.00530718	0.046068	Dhrs7
ENSMUSG00000020255	3351.74	0.2348	0.0769332	-3.05199	0.00227328	0.0272503	D10Wsu102e
ENSMUSG00000026816	1274.5	0.232878	0.0668622	-3.48296	0.000495903	0.00977221	Gtf3c5
ENSMUSG00000070939	2892.88	0.230707	0.0730324	-3.15897	0.00158329	0.0212768	Tgfbrap1
ENSMUSG00000035469	2663	0.227533	0.079267	-2.87046	0.0040987	0.0396368	Rcbtb1
ENSMUSG00000048874	5350.85	0.227166	0.0808539	-2.80959	0.00496046	0.0444617	Phf3
ENSMUSG00000040007	2222.46	0.22416	0.0659252	-3.40022	0.000673314	0.0118604	Bahd1
ENSMUSG00000030138	2422.36	0.223506	0.0782496	-2.85632	0.00428585	0.04082	Bms1
ENSMUSG00000050989	3319.69	0.222189	0.0682905	-3.25359	0.00113956	0.0172033	Selenon
ENSMUSG00000025078	2432.61	0.21921	0.0629735	-3.48099	0.000499573	0.00979296	Nhlrc2
ENSMUSG00000036104	3780.41	0.216748	0.0759102	-2.85532	0.00429931	0.0408506	Rab3gap1
ENSMUSG00000057143	1381.74	0.216123	0.0777081	-2.78121	0.00541561	0.046604	Trim12c
ENSMUSG00000002147	7969.25	0.201223	0.0584702	-3.44146	0.000578582	0.0107255	Stat6
ENSMUSG00000034269	6108.02	0.195948	0.0709119	-2.76326	0.00572275	0.048469	Setd5
ENSMUSG00000020184	3718.86	0.191306	0.0683791	-2.79772	0.00514643	0.0454633	Mdm2
ENSMUSG00000005698	4752.53	0.18453	0.0653727	-2.82274	0.00476148	0.0432987	Ctcf
ENSMUSG00000005813	2620.2	0.182929	0.064929	-2.81736	0.00484196	0.0438198	Metap1
ENSMUSG00000038014	16235.5	0.176491	0.0623305	-2.83153	0.00463262	0.0427197	Fam120a
ENSMUSG00000027770	3393.04	0.176162	0.0553624	-3.18197	0.00146275	0.0201922	Dhx36
ENSMUSG00000027187	5849.22	0.16759	0.0554072	-3.0247	0.00248881	0.0289051	Cat
ENSMUSG00000027091	5698.39	-0.151847	0.0549028	2.76573	0.00567951	0.0482334	Zc3h15
ENSMUSG00000004535	20367.3	-0.15606	0.0542008	2.87929	0.00398571	0.0389843	Tax1bp1
ENSMUSG00000025024	2411.37	-0.161273	0.0466425	3.45763	0.000544946	0.0103369	Smndc1
ENSMUSG00000023307	3287.47	-0.163458	0.0572705	2.85413	0.00431548	0.0409087	Marchf5
ENSMUSG00000050017	8772.88	-0.169856	0.0551238	3.08136	0.0020606	0.0255922	Pitpnb
ENSMUSG00000046671	6938.16	-0.170751	0.0599769	2.84695	0.00441396	0.0414859	Mtfr1l
ENSMUSG00000025917	4112.97	-0.173216	0.0580481	2.98401	0.00284493	0.0312659	Cops5
ENSMUSG00000002524	6493.32	-0.176126	0.0587835	2.99618	0.00273387	0.0306194	Puf60
ENSMUSG00000029617	3062.26	-0.180552	0.0621384	2.90565	0.00366497	0.0369604	Ccz1
ENSMUSG00000021650	1423.91	-0.180875	0.0638649	2.83215	0.00462363	0.0427197	Ptcd2
ENSMUSG00000046010	949.07	-0.182652	0.0639134	2.8578	0.00426588	0.0407474	Zfp830
ENSMUSG00000020076	5703.78	-0.18406	0.0662513	2.77821	0.00546589	0.0469936	Ddx50
ENSMUSG00000031776	5856.92	-0.184873	0.0477315	3.87319	0.000107421	0.00351082	Arl2bp
ENSMUSG00000032867	4930.85	-0.18647	0.0651084	2.86399	0.00418338	0.0402256	Fbxw8
ENSMUSG00000047423	2358.74	-0.188334	0.0685259	2.74836	0.00598945	0.0497398	AI837181
ENSMUSG00000063808	1228.97	-0.190914	0.0660802	2.88912	0.00386316	0.0382549	Gpatch1
ENSMUSG00000087679	5741.81	-0.191101	0.0685421	2.78809	0.00530201	0.046068	Tmem250-ps
ENSMUSG00000022437	5786.68	-0.198405	0.0537341	3.69236	0.000222184	0.00578109	Samm50
ENSMUSG00000019173	8814.9	-0.198751	0.0655559	3.03177	0.00243121	0.0285152	Rab5c
ENSMUSG00000001729	10954.3	-0.19876	0.0529132	3.75633	0.000172421	0.00489351	Akt1
ENSMUSG00000026155	3476.78	-0.198861	0.0663119	2.99887	0.0027098	0.0304954	Smap1
ENSMUSG00000055720	2323.79	-0.199627	0.072519	2.75275	0.00590971	0.0494497	Ubl7
ENSMUSG00000025374	2088.93	-0.200113	0.0584192	3.42547	0.000613739	0.0111437	Nabp2
ENSMUSG00000024429	3827.7	-0.200755	0.0707316	2.83826	0.00453599	0.0422353	Gnl1
ENSMUSG00000001018	4750.34	-0.202814	0.0666029	3.04512	0.00232584	0.0277121	Snapin
ENSMUSG00000020537	2377.65	-0.202842	0.0573841	3.53482	0.000408058	0.00872881	Drg2
ENSMUSG00000024639	9168.57	-0.20307	0.0702322	2.89141	0.00383518	0.0380878	Gnaq
ENSMUSG00000019897	1540.36	-0.203851	0.0627086	3.25077	0.00115095	0.0173011	Ccdc59
ENSMUSG00000018326	21070.2	-0.205051	0.0571032	3.59088	0.000329557	0.00749394	Ywhab
ENSMUSG00000041769	2406.85	-0.205277	0.0658708	3.11636	0.00183101	0.0233354	Ppp2r2d
ENSMUSG00000029203	4380.69	-0.205707	0.0594096	3.46252	0.000535138	0.0102597	Ube2k
ENSMUSG00000018567	14106	-0.207164	0.0743127	2.78774	0.00530779	0.046068	Gabarap
ENSMUSG00000036840	1408.92	-0.209523	0.0696694	3.00738	0.00263507	0.0299498	Siah1a
ENSMUSG00000057113	25431.8	-0.210208	0.0736348	2.85474	0.00430717	0.0408506	Npm1
ENSMUSG00000021178	8653.03	-0.210395	0.0727145	2.89344	0.0038105	0.0379506	Psmc1
ENSMUSG00000028932	6653.24	-0.21053	0.0636423	3.30803	0.000939556	0.0150908	Psmc2
ENSMUSG00000022969	3632.83	-0.211531	0.0762371	2.77464	0.00552621	0.0472837	Il10rb
ENSMUSG00000022681	2124.64	-0.212895	0.0661065	3.22048	0.00127976	0.018471	Ntan1
ENSMUSG00000057531	1899.95	-0.213103	0.0629788	3.38373	0.000715081	0.0123978	Dtnbp1
ENSMUSG00000028851	5453.82	-0.213285	0.0651757	3.27246	0.00106616	0.0164337	Nudc
ENSMUSG00000022841	12441.9	-0.213855	0.0594288	3.59851	0.000320044	0.00734888	Ap2m1
ENSMUSG00000028677	3880.91	-0.213903	0.0657115	3.25519	0.00113319	0.0171717	Rnf220
ENSMUSG00000025410	10699.4	-0.216292	0.057767	3.74421	0.000180962	0.00509737	Dctn2
ENSMUSG00000032382	5811.61	-0.2165	0.071837	3.01377	0.00258026	0.0296277	Snx1
ENSMUSG00000029062	5401.54	-0.216765	0.0775527	2.79507	0.00518885	0.0455913	Cdk11b
ENSMUSG00000019428	11005.1	-0.218586	0.0644585	3.39111	0.000696094	0.012159	Fkbp8
ENSMUSG00000044475	2148.67	-0.218845	0.0782473	2.79684	0.00516054	0.0454943	Ascc1
ENSMUSG00000020523	4707.55	-0.218903	0.0589968	3.71041	0.00020692	0.00549729	Fam114a2
ENSMUSG00000025132	21140.5	-0.21911	0.0781436	2.80395	0.00504815	0.0449897	Arhgdia
ENSMUSG00000014504	1925.93	-0.221809	0.0783911	2.82952	0.00466181	0.0428284	Srp19
ENSMUSG00000027551	1008.64	-0.223337	0.0765332	2.91817	0.00352098	0.0359965	Zfp64
ENSMUSG00000026021	4972.49	-0.223905	0.0692732	3.23221	0.00122838	0.0179893	Sumo1
ENSMUSG00000030512	1349.25	-0.227817	0.0794249	2.86834	0.00412637	0.0398101	Snrpa1
ENSMUSG00000027404	5552.66	-0.228552	0.0786953	2.90426	0.00368121	0.037069	Snrpb
ENSMUSG00000030763	1712.87	-0.22856	0.0808885	2.82562	0.0047189	0.0430996	Lcmt1
ENSMUSG00000019802	9727.61	-0.228727	0.0679049	3.36835	0.000756189	0.0129082	Sec63
ENSMUSG00000005779	8359.23	-0.22938	0.08207	2.79494	0.00519099	0.0455913	Psmb4
ENSMUSG00000020402	15899	-0.229697	0.0658259	3.48946	0.000483998	0.00965936	Vdac1
ENSMUSG00000015290	3751.73	-0.230493	0.0717349	3.21311	0.00131304	0.0187339	Ubl4a
ENSMUSG00000030120	11575.5	-0.231759	0.0671053	3.45366	0.000553032	0.0104375	Mlf2
ENSMUSG00000038398	1918.86	-0.231805	0.0835733	2.77367	0.00554273	0.0473074	Upf3a
ENSMUSG00000033055	1204.03	-0.232043	0.0800534	2.89861	0.00374825	0.0375239	Ankrd54
ENSMUSG00000039041	5225.19	-0.23243	0.0802809	2.89521	0.00378908	0.0377901	Adrm1
ENSMUSG00000014959	6538.05	-0.233198	0.0667652	3.4928	0.000477984	0.00958012	Gorasp2
ENSMUSG00000037815	29808.5	-0.234254	0.0576132	4.06598	4.78e-05	0.00195492	Ctnna1
ENSMUSG00000049305	2487.31	-0.234835	0.0841363	2.79112	0.00525253	0.045874	Ccdc71
ENSMUSG00000068290	5034.99	-0.235607	0.0761303	3.09478	0.00196958	0.0246823	Ddrgk1
ENSMUSG00000015133	5685.46	-0.23696	0.0790288	2.9984	0.00271404	0.0304968	Lrrk1
ENSMUSG00000019494	5535.89	-0.237384	0.0677155	3.50561	0.000455563	0.00936074	Cops6
ENSMUSG00000038965	9276.59	-0.237918	0.0775658	3.06731	0.00215994	0.0263292	Ube2l3
ENSMUSG00000036957	1284.04	-0.238187	0.0851423	2.79751	0.00514976	0.0454633	Lrfn3
ENSMUSG00000062963	4049.68	-0.240924	0.0847574	2.84252	0.00447588	0.0419322	Ufc1
ENSMUSG00000000938	4914.59	-0.241136	0.0751559	3.20848	0.00133438	0.0189214	Hoxa10
ENSMUSG00000028291	3001.05	-0.241172	0.0742232	3.24929	0.00115695	0.0173336	Akirin2
ENSMUSG00000025364	7077.66	-0.241662	0.0774662	3.11958	0.00181106	0.0232232	Pa2g4
ENSMUSG00000030802	4111.76	-0.24177	0.0836413	2.89056	0.00384562	0.0381713	Bckdk
ENSMUSG00000029146	5512.49	-0.242877	0.0684003	3.55083	0.000384024	0.00835766	Snx17
ENSMUSG00000006304	24599	-0.243089	0.0839222	2.8966	0.00377226	0.0376976	Arpc2
ENSMUSG00000028779	3408.16	-0.243501	0.0765048	3.18282	0.00145847	0.0201628	Pef1
ENSMUSG00000051234	4234.92	-0.244505	0.0772229	3.16622	0.00154434	0.0209486	Rnf7
ENSMUSG00000022023	2534.98	-0.245237	0.0644222	3.80671	0.000140829	0.00422533	Wbp4
ENSMUSG00000000339	1569.7	-0.245479	0.0821987	2.98641	0.00282271	0.0311898	Rtca
ENSMUSG00000035199	6828.96	-0.245567	0.0849155	2.8919	0.00382925	0.0380492	Arl6ip5
ENSMUSG00000021598	1594.13	-0.246164	0.0852859	2.88633	0.0038976	0.0383224	Med10
ENSMUSG00000019505	64797.8	-0.246342	0.0784787	3.13897	0.00169544	0.0222579	Ubb
ENSMUSG00000029310	2272.95	-0.246672	0.0890167	2.77107	0.00558721	0.0475788	Nudt9
ENSMUSG00000057177	5902.01	-0.246966	0.0700149	3.52734	0.000419761	0.00886792	Gsk3a
ENSMUSG00000041278	3196.34	-0.247902	0.0848507	2.92162	0.00348214	0.0357945	Ttc1
ENSMUSG00000022427	4686.51	-0.248129	0.0882622	2.81127	0.00493465	0.0442938	Tomm22
ENSMUSG00000000399	5537.14	-0.248504	0.0845312	2.93979	0.0032844	0.0343452	Ndufa9
ENSMUSG00000022817	8642.43	-0.248661	0.0850319	2.92433	0.00345201	0.0355628	Itgb5
ENSMUSG00000024767	4178.28	-0.249013	0.0709017	3.51209	0.000444604	0.0091808	Otub1
ENSMUSG00000020375	3310.67	-0.249934	0.0596109	4.19276	2.76e-05	0.00135338	Rufy1
ENSMUSG00000031590	2312.57	-0.251058	0.0881455	2.84823	0.00439638	0.0414037	Frg1
ENSMUSG00000028568	5507.48	-0.251158	0.087632	2.86606	0.00415619	0.0400463	Btf3l4
ENSMUSG00000029394	3167.26	-0.251185	0.0810975	3.09732	0.00195276	0.0245206	Cdk2ap1
ENSMUSG00000030876	4280.76	-0.251304	0.0746332	3.36718	0.000759405	0.0129396	Mettl9
ENSMUSG00000031347	2617.71	-0.251616	0.0853417	2.94833	0.00319492	0.0337297	Cetn2
ENSMUSG00000021024	6867.5	-0.252086	0.0886939	2.8422	0.00448033	0.0419416	Psma6
ENSMUSG00000030754	7918.16	-0.252239	0.0882959	2.85675	0.00428007	0.0408082	Copb1
ENSMUSG00000019188	4569.18	-0.25264	0.0808459	3.12495	0.00177833	0.0229131	H13
ENSMUSG00000005150	1258.72	-0.252864	0.0798606	3.16631	0.00154384	0.0209486	Wdr83
ENSMUSG00000028757	7937.62	-0.253022	0.0837768	3.02019	0.00252616	0.0291635	Ddost
ENSMUSG00000058569	8137.55	-0.253154	0.0867141	2.91941	0.00350692	0.0359146	Tmed9
ENSMUSG00000032301	5364.22	-0.253621	0.0864335	2.93429	0.00334307	0.0347457	Psma4
ENSMUSG00000021552	1200.89	-0.253934	0.0912082	2.78412	0.00536733	0.0463801	Gkap1
ENSMUSG00000031839	6873.65	-0.254378	0.0754536	3.37132	0.000748087	0.0128049	Hsbp1
ENSMUSG00000024513	6979.61	-0.254418	0.0836132	3.0428	0.00234389	0.0278829	Mbd2
ENSMUSG00000028656	23036.7	-0.255712	0.0720136	3.55088	0.00038394	0.00835766	Cap1
ENSMUSG00000036241	13356.1	-0.2563	0.0652596	3.92739	8.59e-05	0.00299999	Ube2r2
ENSMUSG00000024829	1362.61	-0.257256	0.090054	2.85668	0.00428095	0.0408082	Mrpl21
ENSMUSG00000054302	2725.53	-0.257381	0.072857	3.53269	0.000411353	0.00875933	Eapp
ENSMUSG00000074649	2341.39	-0.257776	0.0793065	3.25038	0.0011525	0.0173106	BC029722
ENSMUSG00000034252	6523.41	-0.258068	0.093324	2.76529	0.00568717	0.0482575	Senp6
ENSMUSG00000033845	1742.91	-0.258522	0.0739609	3.49539	0.000473368	0.00955909	Mrpl15
ENSMUSG00000024258	1055.45	-0.258579	0.0915376	2.82484	0.00473042	0.0431418	Polr2d
ENSMUSG00000049327	6231.19	-0.25885	0.0889144	2.91122	0.00360016	0.0365668	Kmt5a
ENSMUSG00000018042	19414.1	-0.258987	0.0801868	3.22979	0.00123881	0.0180187	Cyb5r3
ENSMUSG00000018565	1723.47	-0.260506	0.0917209	2.8402	0.00450854	0.0421217	Elp5
ENSMUSG00000052914	1431.05	-0.260954	0.0939502	2.77758	0.00547657	0.0470585	Cyp2j6
ENSMUSG00000024191	1000.68	-0.261184	0.0949849	2.74974	0.00596425	0.0496183	Bnip1
ENSMUSG00000024583	4788.95	-0.262304	0.0892618	2.93859	0.0032971	0.0344589	Txnl1
ENSMUSG00000070697	3227.6	-0.262908	0.0714904	3.67753	0.000235504	0.0060028	Utp3
ENSMUSG00000044030	2705.47	-0.263044	0.0833023	3.1577	0.0015902	0.0213544	Irf2bp1
ENSMUSG00000038683	3092.43	-0.26451	0.0841092	3.14485	0.00166175	0.0219538	Pak1ip1
ENSMUSG00000006418	5147.07	-0.264895	0.0619381	4.27676	1.9e-05	0.00104018	Rnf114
ENSMUSG00000028945	7432.78	-0.26522	0.0901168	2.94307	0.00324976	0.0341309	Rheb
ENSMUSG00000028907	1988.07	-0.2653	0.0751337	3.53104	0.00041393	0.00879424	Utp11
ENSMUSG00000055762	11286.7	-0.266043	0.0969123	2.7452	0.00604749	0.0499862	Eef1d
ENSMUSG00000022634	1899.31	-0.266979	0.0862614	3.095	0.0019681	0.0246802	Yaf2
ENSMUSG00000028822	6083.37	-0.26744	0.0728575	3.67073	0.00024186	0.00612321	Tmem50a
ENSMUSG00000022544	1467.5	-0.267758	0.0932909	2.87014	0.00410289	0.0396549	Eef2kmt
ENSMUSG00000029152	9463.47	-0.268784	0.0831193	3.23371	0.00122193	0.017923	Ociad1
ENSMUSG00000078440	2392.77	-0.269021	0.0919737	2.92498	0.00344476	0.0355271	Dohh
ENSMUSG00000036632	1700.78	-0.269731	0.0889463	3.03251	0.0024253	0.0284722	Alg5
ENSMUSG00000029030	9468.32	-0.269933	0.0763784	3.53415	0.000409094	0.00874102	Tprgl
ENSMUSG00000060743	24017.2	-0.270592	0.076953	3.51633	0.000437554	0.00909027	H3f3a
ENSMUSG00000004897	9522.93	-0.271973	0.0777049	3.50007	0.000465129	0.00946012	Hdgf
ENSMUSG00000001105	2580.54	-0.272408	0.0860269	3.16654	0.00154263	0.0209486	Ift20
ENSMUSG00000029640	2970.72	-0.272598	0.0952144	2.86299	0.00419663	0.0403324	Usp12
ENSMUSG00000044224	1894.1	-0.273062	0.0890086	3.06782	0.00215627	0.0263186	Dnajc21
ENSMUSG00000029326	1080.34	-0.273099	0.0840978	3.2474	0.00116465	0.0173541	Enoph1
ENSMUSG00000025532	1720.92	-0.273142	0.074234	3.67947	0.000233718	0.00598062	Crcp
ENSMUSG00000020801	541.536	-0.273369	0.0967329	2.82602	0.00471303	0.0430996	Med31
ENSMUSG00000090553	1976.19	-0.273721	0.0940415	2.91064	0.00360694	0.0365962	Snrpe
ENSMUSG00000072582	1206.79	-0.274895	0.0857605	3.20538	0.00134883	0.0190687	Ptrh2
ENSMUSG00000031388	2185.72	-0.275204	0.0829955	3.31589	0.000913508	0.0147991	Naa10
ENSMUSG00000042111	1770.64	-0.275652	0.0798849	3.45061	0.000559316	0.0105138	Ccdc115
ENSMUSG00000027953	2104.44	-0.27604	0.0806919	3.42091	0.000624121	0.0112043	Slc50a1
ENSMUSG00000024493	3695.2	-0.276139	0.0999185	2.76364	0.00571607	0.0484342	Lars
ENSMUSG00000028692	22119.9	-0.276589	0.0798674	3.4631	0.000533985	0.0102597	Akr1a1
ENSMUSG00000042831	1370.07	-0.27689	0.0821385	3.37101	0.000748934	0.0128077	Alkbh6
ENSMUSG00000042675	3484.42	-0.277081	0.0886249	3.12644	0.00176936	0.0228761	Ypel3
ENSMUSG00000010609	1074.9	-0.277249	0.0963661	2.87703	0.00401432	0.0391417	Psen2
ENSMUSG00000061046	1534.89	-0.277561	0.0980335	2.83129	0.0046361	0.0427197	Haghl
ENSMUSG00000068856	2760.17	-0.278094	0.0669591	4.15319	3.28e-05	0.00152247	Sf3b4
ENSMUSG00000016308	1746.26	-0.278334	0.0918895	3.02901	0.00245358	0.0286947	Ube2a
ENSMUSG00000013646	1912.03	-0.278794	0.0998386	2.79245	0.00523113	0.0457724	Sh3bp5l
ENSMUSG00000042712	4752.04	-0.279088	0.0949191	2.94027	0.00327925	0.0343105	Tceal9
ENSMUSG00000026511	3884.13	-0.279099	0.0679586	4.1069	4.01e-05	0.00172941	Srp9
ENSMUSG00000054733	1421.83	-0.279135	0.0945926	2.95092	0.0031683	0.0336153	Msra
ENSMUSG00000037958	2076.35	-0.279252	0.0913709	3.05624	0.0022413	0.0269877	Nsrp1
ENSMUSG00000053329	3666.39	-0.27955	0.0812942	3.43874	0.000584419	0.0108017	Gatd3a
ENSMUSG00000079184	2103.7	-0.279678	0.0945199	2.95893	0.00308708	0.0330097	Mphosph8
ENSMUSG00000029462	3804.03	-0.279813	0.0874827	3.19849	0.00138147	0.0193262	Vps29
ENSMUSG00000002984	3180.36	-0.280104	0.0964041	2.90552	0.00366648	0.0369604	Tomm40
ENSMUSG00000115987	4594.4	-0.280639	0.0888927	3.15705	0.00159373	0.0213712	Vps28
ENSMUSG00000059796	29086	-0.280815	0.0894328	3.13995	0.00168975	0.0222373	Eif4a1
ENSMUSG00000039640	2801.21	-0.281118	0.0994628	2.82637	0.00470793	0.0430833	Mrpl12
ENSMUSG00000032459	1036.93	-0.281206	0.0912726	3.08094	0.00206345	0.0256021	Mrps22
ENSMUSG00000028559	7325.03	-0.281215	0.0896357	3.13731	0.00170506	0.0223372	Osbpl9
ENSMUSG00000063200	3902.25	-0.28142	0.0917192	3.06828	0.00215298	0.0263186	Nol7
ENSMUSG00000049299	1678.76	-0.281667	0.0911407	3.09047	0.00199843	0.0249605	Trappc1
ENSMUSG00000018858	1846.33	-0.28287	0.0927726	3.04907	0.0022955	0.027429	Mrpl58
ENSMUSG00000028821	4280.36	-0.283703	0.0695753	4.07764	4.55e-05	0.00187991	Syf2
ENSMUSG00000025781	13180.1	-0.283903	0.070125	4.04853	5.15e-05	0.00208385	Atp5c1
ENSMUSG00000014551	1534.43	-0.284013	0.103168	2.75292	0.00590672	0.0494467	Mrps25
ENSMUSG00000026750	6299.17	-0.284548	0.0873322	3.25822	0.00112112	0.0170439	Psmb7
ENSMUSG00000034974	2255.07	-0.284874	0.0801191	3.55563	0.000377071	0.00826307	Dapk3
ENSMUSG00000026766	3821.82	-0.284979	0.0993728	2.86777	0.00413372	0.0398502	Mmadhc
ENSMUSG00000078812	21959.6	-0.285002	0.0942104	3.02517	0.00248496	0.0289051	Eif5a
ENSMUSG00000074922	637.023	-0.285057	0.100923	2.82449	0.00473556	0.0431467	Fam122a
ENSMUSG00000016637	810.682	-0.28557	0.101924	2.80179	0.00508207	0.0451825	Ift27
ENSMUSG00000019179	10802.6	-0.285989	0.0934338	3.06088	0.00220691	0.0267798	Mdh2
ENSMUSG00000075704	913.841	-0.28645	0.100726	2.84385	0.0044572	0.0417877	Txnrd2
ENSMUSG00000030681	6144.29	-0.286551	0.0718636	3.98743	6.68e-05	0.00245696	Mvp
ENSMUSG00000006818	6618.53	-0.286753	0.0986733	2.90608	0.00365983	0.0369528	Sod2
ENSMUSG00000037349	1112.16	-0.288099	0.10462	2.75377	0.00589125	0.0494054	Nudt22
ENSMUSG00000042133	6021.98	-0.288578	0.0959026	3.00907	0.00262047	0.0299151	Ppig
ENSMUSG00000022760	1025.18	-0.288668	0.0815943	3.53784	0.000403416	0.00867465	Thap7
ENSMUSG00000034793	3188.99	-0.289289	0.103938	2.78329	0.00538099	0.0464553	G6pc3
ENSMUSG00000070319	7338.3	-0.289319	0.0869159	3.32873	0.000872441	0.0142818	Eif3g
ENSMUSG00000032497	2876.31	-0.289662	0.082883	3.49484	0.000474354	0.00956868	Lrrfip2
ENSMUSG00000024902	1598.03	-0.289669	0.102388	2.82912	0.00466762	0.0428456	Mrpl11
ENSMUSG00000062981	2711.19	-0.290687	0.104665	2.77732	0.00548096	0.0470585	Mrpl42
ENSMUSG00000021716	1521.26	-0.290815	0.0876333	3.31854	0.000904897	0.0147213	Srek1ip1
ENSMUSG00000039285	4828.11	-0.291698	0.0864243	3.37518	0.000737673	0.0126612	Azi2
ENSMUSG00000002658	3072.97	-0.29179	0.0979547	2.97883	0.00289353	0.0315964	Gtf2f1
ENSMUSG00000044813	2582.21	-0.292153	0.104477	2.79633	0.00516863	0.0454948	Shb
ENSMUSG00000028729	3132.62	-0.292375	0.0996824	2.93306	0.00335635	0.0348451	Ebna1bp2
ENSMUSG00000028029	3390.64	-0.292377	0.0912507	3.20411	0.00135482	0.0191244	Aimp1
ENSMUSG00000025027	3792	-0.29257	0.103107	2.83755	0.00454618	0.0422837	Xpnpep1
ENSMUSG00000068749	4715.99	-0.293786	0.080632	3.64354	0.000268917	0.00657075	Psma5
ENSMUSG00000030647	2930.19	-0.294062	0.0869926	3.38031	0.00072404	0.0124844	Ndufc2
ENSMUSG00000000378	2656.16	-0.295047	0.0815175	3.61943	0.000295256	0.0069673	Ccm2
ENSMUSG00000003421	2713.95	-0.295267	0.0691867	4.26768	1.98e-05	0.00107093	Nosip
ENSMUSG00000030718	3981.75	-0.296038	0.087945	3.36617	0.000762193	0.0129753	Ppme1
ENSMUSG00000028081	85275.2	-0.296376	0.100546	2.94766	0.00320187	0.0337835	Rps3a1
ENSMUSG00000025066	6115.4	-0.296382	0.0724523	4.09072	4.3e-05	0.00181131	Sfr1
ENSMUSG00000062169	2508.29	-0.296734	0.0877648	3.38102	0.000722178	0.0124721	Cnih4
ENSMUSG00000022338	2403.97	-0.297091	0.0827659	3.58953	0.000331269	0.00750557	Eny2
ENSMUSG00000078656	5133.68	-0.297488	0.0888705	3.34743	0.000815641	0.0136742	Vps25
ENSMUSG00000026239	1772.03	-0.297578	0.0917288	3.2441	0.00117822	0.0174599	Pde6d
ENSMUSG00000033917	4073.4	-0.297612	0.0842633	3.53193	0.000412537	0.00877461	Gde1
ENSMUSG00000029538	2775.64	-0.297712	0.0946911	3.14404	0.00166634	0.0219835	Srsf9
ENSMUSG00000020415	2097.87	-0.298113	0.108372	2.75083	0.00594445	0.0495855	Pttg1
ENSMUSG00000031660	2916.52	-0.298198	0.0947932	3.14578	0.00165646	0.0219409	Brd7
ENSMUSG00000047067	655.782	-0.298681	0.105821	2.82251	0.004765	0.0433098	Dusp28
ENSMUSG00000004096	3777.98	-0.298932	0.074608	4.0067	6.16e-05	0.00235027	Cwc15
ENSMUSG00000032565	1521.88	-0.300135	0.093341	3.21547	0.00130233	0.0186502	Nudt16
ENSMUSG00000000088	5233.98	-0.300246	0.0837508	3.58499	0.000337089	0.00761903	Cox5a
ENSMUSG00000024854	1686.59	-0.3003	0.0839891	3.57547	0.000349601	0.00783575	Pold4
ENSMUSG00000014769	9720.65	-0.300482	0.0861735	3.48694	0.000488583	0.00968067	Psmb1
ENSMUSG00000030007	11507.7	-0.301298	0.0734399	4.10265	4.08e-05	0.00174942	Cct7
ENSMUSG00000051671	684.239	-0.301501	0.105526	2.85713	0.00427495	0.0408082	Coa6
ENSMUSG00000034259	1256.67	-0.302071	0.109827	2.75042	0.00595198	0.0495859	Exosc4
ENSMUSG00000035325	9718.36	-0.302096	0.109014	2.77117	0.00558557	0.0475788	Sec31a
ENSMUSG00000043991	4524.19	-0.30211	0.0606267	4.98312	6.26e-07	8.32e-05	Pura
ENSMUSG00000018189	1700.94	-0.302572	0.0891938	3.3923	0.000693091	0.0121178	Uchl5
ENSMUSG00000021096	9308.58	-0.304073	0.105711	2.87646	0.00402159	0.0391718	Ppm1a
ENSMUSG00000031783	2443.74	-0.304596	0.105475	2.88784	0.00387899	0.0382679	Polr2c
ENSMUSG00000040158	3909.67	-0.304758	0.102553	2.9717	0.00296156	0.0320778	Tax1bp3
ENSMUSG00000036748	2980.87	-0.304892	0.102415	2.97703	0.00291055	0.0317085	Cuedc2
ENSMUSG00000014873	1136.65	-0.305481	0.0994908	3.07044	0.00213744	0.0262424	Surf2
ENSMUSG00000006356	10878.2	-0.30561	0.0778881	3.9237	8.72e-05	0.00302931	Crip2
ENSMUSG00000020440	5484.47	-0.305722	0.105318	2.90284	0.00369801	0.0371783	Arf5
ENSMUSG00000026966	1603.2	-0.30585	0.0835726	3.65969	0.000252521	0.00632482	Ssna1
ENSMUSG00000022972	1168.89	-0.305962	0.108368	2.82338	0.00475205	0.043234	Cfap298
ENSMUSG00000033940	6530.91	-0.30597	0.0918446	3.33138	0.000864151	0.0141833	Brk1
ENSMUSG00000041629	2403.15	-0.306049	0.100563	3.04335	0.00233961	0.0278497	Fam104a
ENSMUSG00000039615	6373.65	-0.306336	0.0859478	3.56421	0.000364952	0.00806418	Stub1
ENSMUSG00000039849	3309.81	-0.306626	0.0987719	3.10438	0.00190677	0.0240074	Pcif1
ENSMUSG00000013701	3407.49	-0.306658	0.098319	3.11901	0.0018146	0.0232367	Timm23
ENSMUSG00000028070	3551.37	-0.306738	0.0879685	3.48691	0.000488631	0.00968067	Naxe
ENSMUSG00000044502	3919.53	-0.306912	0.0711869	4.31136	1.62e-05	0.000957202	Bod1
ENSMUSG00000059586	1077.6	-0.306936	0.0871658	3.52129	0.000429458	0.00899735	Nsmce2
ENSMUSG00000049550	10391.5	-0.307168	0.0741145	4.14451	3.41e-05	0.00156198	Clip1
ENSMUSG00000033099	1285.37	-0.307242	0.100985	3.04245	0.00234665	0.027898	Nol12
ENSMUSG00000059070	35975.2	-0.307346	0.099882	3.07709	0.0020903	0.0258289	Rpl18
ENSMUSG00000079197	4589.23	-0.307428	0.108477	2.83404	0.0045964	0.0426113	Psme2
ENSMUSG00000041625	1301.72	-0.307847	0.109016	2.82386	0.00474489	0.0431898	Ggact
ENSMUSG00000091780	568.275	-0.307958	0.111745	2.7559	0.00585308	0.0492171	Sco2
ENSMUSG00000058267	2240.97	-0.308143	0.109537	2.81315	0.00490592	0.0440781	Mrps14
ENSMUSG00000000827	4665.72	-0.308143	0.10287	2.99547	0.0027402	0.0306562	Tpd52l2
ENSMUSG00000026799	827.596	-0.308602	0.104608	2.95008	0.00317689	0.0336153	Med27
ENSMUSG00000038880	2309.41	-0.308834	0.0806096	3.83124	0.0001275	0.00394052	Mrps34
ENSMUSG00000005510	5113.68	-0.308858	0.0992818	3.11092	0.00186504	0.0235928	Ndufs3
ENSMUSG00000055013	3684.88	-0.30889	0.107213	2.88108	0.00396321	0.0388047	Agap1
ENSMUSG00000007041	8494.73	-0.309288	0.088883	3.47972	0.000501945	0.00979296	Clic1
ENSMUSG00000045095	2730.69	-0.31028	0.0983667	3.15432	0.00160873	0.0215109	Magi1
ENSMUSG00000010095	4627.76	-0.311061	0.0937648	3.31746	0.000908406	0.0147457	Slc3a2
ENSMUSG00000002102	9818.12	-0.31111	0.0776885	4.00459	6.21e-05	0.00236407	Psmc3
ENSMUSG00000001687	6632.22	-0.31125	0.102793	3.02793	0.00246235	0.0287453	Ubl3
ENSMUSG00000020171	1788.24	-0.311538	0.0876554	3.55412	0.000379241	0.00829202	Yeats4
ENSMUSG00000036860	981.549	-0.312225	0.112003	2.78765	0.00530912	0.046068	Mrpl55
ENSMUSG00000070493	14996.9	-0.312847	0.0970879	3.22231	0.00127162	0.0184071	Chchd2
ENSMUSG00000080268	1809.44	-0.312885	0.0889317	3.51826	0.000434394	0.00906478	Brms1
ENSMUSG00000020803	4545.75	-0.312989	0.0860545	3.6371	0.000275721	0.00667422	Txndc17
ENSMUSG00000028837	4153.58	-0.3139	0.080584	3.89531	9.81e-05	0.00330416	Psmb2
ENSMUSG00000025393	52705.2	-0.314579	0.0949577	3.31283	0.000923573	0.0149107	Atp5b
ENSMUSG00000060739	14868.1	-0.314685	0.0930132	3.38323	0.000716374	0.0123978	Nsa2
ENSMUSG00000046573	612.003	-0.314743	0.106133	2.96556	0.0030213	0.0325184	Lyrm4
ENSMUSG00000005625	7096.56	-0.315438	0.072769	4.33479	1.46e-05	0.000877255	Psmd4
ENSMUSG00000018882	1981.94	-0.31573	0.0771879	4.0904	4.31e-05	0.00181131	Mrpl45
ENSMUSG00000043284	1581.2	-0.315775	0.096515	3.27177	0.00106878	0.0164481	Tmem11
ENSMUSG00000055239	4568.14	-0.31585	0.0716157	4.41035	1.03e-05	0.00069895	Kcmf1
ENSMUSG00000028688	983.866	-0.315888	0.0890319	3.54803	0.000388123	0.00841756	Toe1
ENSMUSG00000093989	3620	-0.315999	0.0946036	3.34025	0.000837041	0.0138718	Rnasek
ENSMUSG00000021486	9923.57	-0.316586	0.102526	3.08787	0.00201596	0.0251124	Prelid1
ENSMUSG00000029632	8348.06	-0.31702	0.111659	2.83917	0.00452312	0.0422158	Ndufa4
ENSMUSG00000027384	570.021	-0.318102	0.112577	2.82564	0.00471865	0.0430996	Ndufaf5
ENSMUSG00000053012	5265.62	-0.318527	0.0753013	4.23004	2.34e-05	0.00121127	Krcc1
ENSMUSG00000024516	2478.26	-0.319076	0.109034	2.9264	0.00342914	0.0353854	Sec11c
ENSMUSG00000053565	7973.39	-0.319458	0.0829501	3.85121	0.000117537	0.00369346	Eif3k
ENSMUSG00000002728	2072	-0.320855	0.0892713	3.59416	0.000325444	0.0074274	Naa20
ENSMUSG00000034321	1052.55	-0.321015	0.0820456	3.91264	9.13e-05	0.00315401	Exosc1
ENSMUSG00000022400	4070.19	-0.321071	0.107141	2.99673	0.00272895	0.0305848	Rbx1
ENSMUSG00000042682	5055.86	-0.321303	0.100376	3.20098	0.0013696	0.0192607	Selenok
ENSMUSG00000027131	2688.09	-0.321664	0.0904718	3.55541	0.000377391	0.00826307	Emc4
ENSMUSG00000022205	7513.3	-0.321713	0.113111	2.84423	0.00445189	0.0417587	Sub1
ENSMUSG00000029686	9777.1	-0.32175	0.0826099	3.89481	9.83e-05	0.00330416	Cul1
ENSMUSG00000008958	2801.49	-0.321815	0.0841883	3.82257	0.000132069	0.00404179	Vps72
ENSMUSG00000034345	2802.82	-0.321841	0.0937294	3.43373	0.000595344	0.0109175	Gtf2h5
ENSMUSG00000053091	765.259	-0.322263	0.115785	2.7833	0.0053809	0.0464553	Lins1
ENSMUSG00000031907	636.816	-0.322575	0.115157	2.80117	0.00509183	0.0452256	Zfp90
ENSMUSG00000087260	2299.79	-0.323391	0.0945669	3.41971	0.000626876	0.0112323	Lamtor5
ENSMUSG00000015289	1307.43	-0.323671	0.0868266	3.72778	0.000193174	0.00532933	Lage3
ENSMUSG00000016528	9165.08	-0.323747	0.113965	2.84076	0.00450064	0.0420688	Mapkapk2
ENSMUSG00000027706	8854.14	-0.323895	0.0836809	3.87059	0.000108573	0.00353002	Sec62
ENSMUSG00000045211	2218.76	-0.32449	0.0857572	3.78383	0.000154433	0.00449173	Nudt18
ENSMUSG00000032383	10402.7	-0.324529	0.0899768	3.60681	0.000309984	0.00722574	Ppib
ENSMUSG00000001794	19747.2	-0.324544	0.0911297	3.56134	0.000368963	0.00812317	Capns1
ENSMUSG00000042814	319.51	-0.325147	0.11125	2.92268	0.00347035	0.035732	Mcts2
ENSMUSG00000029681	2902.9	-0.325173	0.0949193	3.42578	0.000613028	0.0111437	Bcl7b
ENSMUSG00000031901	776.168	-0.325372	0.11112	2.92812	0.0034102	0.035266	Dus2
ENSMUSG00000031059	6144.88	-0.325528	0.0842497	3.86385	0.000111615	0.00360395	Ndufb11
ENSMUSG00000028218	1585.67	-0.325986	0.103509	3.14935	0.00163633	0.0217613	Cibar1
ENSMUSG00000030695	52186.5	-0.326358	0.107455	3.03715	0.00238824	0.028209	Aldoa
ENSMUSG00000046792	1192.87	-0.327139	0.106942	3.05904	0.00222049	0.0268683	Zfp787
ENSMUSG00000035478	5709.15	-0.327247	0.0775421	4.22025	2.44e-05	0.00124628	Mbd3
ENSMUSG00000008683	26978.4	-0.327736	0.107544	3.04745	0.00230792	0.0275599	Rps15a
ENSMUSG00000036372	1712.48	-0.327752	0.112683	2.90863	0.0036302	0.0367129	Tmem258
ENSMUSG00000018770	12524.7	-0.328404	0.0893092	3.67715	0.000235852	0.00600352	Atp5g3
ENSMUSG00000024217	1633.54	-0.328451	0.0943394	3.48159	0.000498455	0.00979296	Snrpc
ENSMUSG00000062006	25653	-0.328752	0.100495	3.27131	0.00107049	0.016461	Rpl34
ENSMUSG00000038722	2519.09	-0.329644	0.0955055	3.45157	0.000557341	0.0104971	Bud31
ENSMUSG00000028792	3250.24	-0.329815	0.0741467	4.44815	8.66e-06	0.000606304	Ak2
ENSMUSG00000029614	64020.2	-0.329989	0.0914921	3.60675	0.00031006	0.00722574	Rpl6
ENSMUSG00000024194	1981.35	-0.330563	0.0802318	4.1201	3.79e-05	0.00167169	Cuta
ENSMUSG00000014075	595.247	-0.330888	0.107812	3.06912	0.00214691	0.0263069	Tctex1d2
ENSMUSG00000022223	1633.96	-0.331048	0.100698	3.28754	0.00101067	0.0159118	Sdr39u1
ENSMUSG00000028607	2278.74	-0.331883	0.101424	3.27225	0.00106697	0.0164337	Cpt2
ENSMUSG00000020821	28138.4	-0.331912	0.0800476	4.14643	3.38e-05	0.00155276	Kif1c
ENSMUSG00000030615	1020.3	-0.332162	0.107545	3.08859	0.00201111	0.0250853	Tmem126a
ENSMUSG00000022024	4388.1	-0.332358	0.0869856	3.82084	0.000132997	0.00405694	Sugt1
ENSMUSG00000027999	1110.92	-0.332712	0.0961307	3.46104	0.0005381	0.0102597	Pla2g12a
ENSMUSG00000021905	1993.18	-0.332847	0.105438	3.15679	0.00159516	0.0213751	Dph3
ENSMUSG00000025580	4551	-0.332892	0.101284	3.28673	0.00101357	0.0159118	Eif4a3
ENSMUSG00000071497	2340.84	-0.333156	0.111248	2.99472	0.00274696	0.0306562	Nutf2-ps1
ENSMUSG00000073481	4404.18	-0.333214	0.111443	2.99001	0.00278971	0.0309496	Mtarc2
ENSMUSG00000064030	1118.05	-0.333722	0.115919	2.87892	0.00399041	0.0389896	Pym1
ENSMUSG00000045160	1465.21	-0.333824	0.115555	2.88887	0.00386628	0.0382549	Bola3
ENSMUSG00000035530	25267.5	-0.333989	0.112643	2.96503	0.00302651	0.0325272	Eif1
ENSMUSG00000002395	7534.1	-0.334013	0.100435	3.32564	0.000882143	0.0144281	Use1
ENSMUSG00000096199	501.385	-0.334322	0.115979	2.8826	0.00394409	0.0386579	Ptrhd1
ENSMUSG00000052712	3493.76	-0.334552	0.103212	3.24141	0.00118942	0.0175974	BC004004
ENSMUSG00000030595	914.165	-0.334617	0.0895185	3.73796	0.000185517	0.00517133	Nfkbib
ENSMUSG00000023861	3976.64	-0.335783	0.0966825	3.47305	0.000514578	0.00995205	Mpc1
ENSMUSG00000027076	524.537	-0.335849	0.11869	2.82962	0.00466027	0.0428284	Timm10
ENSMUSG00000029918	2191.79	-0.335941	0.101776	3.3008	0.000964079	0.0153794	Mrps33
ENSMUSG00000074884	16953.7	-0.336133	0.11531	2.91503	0.00355653	0.0363204	Serf2
ENSMUSG00000026234	25690.7	-0.336231	0.100961	3.33031	0.000867498	0.0142179	Ncl
ENSMUSG00000021537	3343.78	-0.33638	0.0944605	3.56107	0.000369353	0.00812317	Cetn3
ENSMUSG00000020444	2922.17	-0.336382	0.0927445	3.62697	0.000286765	0.00685313	Guk1
ENSMUSG00000002768	3178.94	-0.336515	0.108093	3.1132	0.00185073	0.0235069	Mea1
ENSMUSG00000057895	425.724	-0.336605	0.122378	2.75054	0.00594975	0.0495859	Zfp105
ENSMUSG00000055041	983.084	-0.336616	0.0963868	3.49234	0.000478803	0.00958628	Commd5
ENSMUSG00000031843	1024.1	-0.336789	0.103527	3.25314	0.00114138	0.0172125	Mphosph6
ENSMUSG00000024556	1475.58	-0.336846	0.0975313	3.45372	0.000552904	0.0104375	Me2
ENSMUSG00000012483	545.948	-0.337363	0.121514	2.77633	0.00549769	0.0471374	Rpa3
ENSMUSG00000020956	812.272	-0.337394	0.0855464	3.94398	8.01e-05	0.00284738	Dtd2
ENSMUSG00000059518	1880.62	-0.337496	0.112193	3.00818	0.0026282	0.0299227	Znhit1
ENSMUSG00000029713	13817.8	-0.337588	0.106657	3.16519	0.00154982	0.0209925	Gnb2
ENSMUSG00000024725	4505.72	-0.338353	0.089344	3.78708	0.000152426	0.0044429	Ostf1
ENSMUSG00000016503	2307.92	-0.338723	0.0810594	4.1787	2.93e-05	0.00141026	Gtf3a
ENSMUSG00000028651	1650.06	-0.338847	0.0941209	3.60013	0.000318062	0.00733139	Ppie
ENSMUSG00000032518	88717.3	-0.338962	0.117394	2.88739	0.00388454	0.0382679	Rpsa
ENSMUSG00000036114	883.293	-0.339092	0.0961673	3.52607	0.000421783	0.00890062	Rpp25l
ENSMUSG00000013822	2038.13	-0.339167	0.0972206	3.48863	0.000485507	0.00966891	Elof1
ENSMUSG00000037935	5153.6	-0.339223	0.112434	3.0171	0.0025521	0.0294087	Smarce1
ENSMUSG00000045128	60253.4	-0.339387	0.122764	2.76455	0.00570022	0.0483436	Rpl18a
ENSMUSG00000033429	1083.06	-0.339786	0.114878	2.95781	0.00309836	0.0331009	Mcee
ENSMUSG00000009863	5185.58	-0.340125	0.0891718	3.81426	0.00013659	0.00413962	Sdhb
ENSMUSG00000020219	2444.31	-0.340212	0.111229	3.05867	0.00222322	0.0268683	Timm13
ENSMUSG00000022174	4563.09	-0.340333	0.092071	3.69642	0.000218663	0.00571326	Dad1
ENSMUSG00000015536	6478.27	-0.340409	0.108805	3.12863	0.00175623	0.0227376	Mocs2
ENSMUSG00000025858	4143.16	-0.340974	0.0764923	4.45762	8.29e-06	0.000591144	Get4
ENSMUSG00000047843	4004.04	-0.341068	0.118281	2.88353	0.00393241	0.0385876	Bri3
ENSMUSG00000026078	9803.07	-0.341115	0.0877771	3.88615	0.000101848	0.00338191	Pdcl3
ENSMUSG00000025337	5614.74	-0.34133	0.0717251	4.75887	1.95e-06	0.000197419	Sbds
ENSMUSG00000020099	6559.97	-0.341433	0.124303	2.74678	0.00601831	0.0498947	Unc5b
ENSMUSG00000000085	3372.61	-0.341439	0.119603	2.85477	0.00430687	0.0408506	Scmh1
ENSMUSG00000025260	3940.91	-0.34199	0.094329	3.6255	0.000288405	0.00687482	Hsd17b10
ENSMUSG00000042541	4819.19	-0.342734	0.0951377	3.6025	0.000315168	0.00732657	Sem1
ENSMUSG00000021018	781.173	-0.342742	0.108472	3.15974	0.00157911	0.0212664	Polr2h
ENSMUSG00000026857	1008.01	-0.342759	0.109777	3.12232	0.00179429	0.0230396	Ntmt1
ENSMUSG00000031848	2405.13	-0.3437	0.0906498	3.79151	0.000149732	0.00440125	Lsm4
ENSMUSG00000020153	3194.25	-0.343706	0.113641	3.0245	0.00249047	0.0289051	Ndufs7
ENSMUSG00000003072	8232.23	-0.344022	0.0903794	3.80642	0.000140995	0.00422533	Atp5d
ENSMUSG00000028807	522.844	-0.344089	0.117178	2.93646	0.00331979	0.0346188	Zbtb8a
ENSMUSG00000066551	19683	-0.344357	0.0803485	4.28579	1.82e-05	0.00101971	Hmgb1
ENSMUSG00000046230	3458.05	-0.344392	0.0954788	3.607	0.000309756	0.00722574	Vps13a
ENSMUSG00000028416	9252.29	-0.344425	0.0837654	4.11178	3.93e-05	0.00171289	Bag1
ENSMUSG00000003873	2660.44	-0.344647	0.12097	2.84903	0.00438533	0.0413613	Bax
ENSMUSG00000029911	1711.65	-0.344715	0.0829993	4.15323	3.28e-05	0.00152247	Ssbp1
ENSMUSG00000021645	1305.15	-0.344757	0.0936879	3.67985	0.000233374	0.00598062	Smn1
ENSMUSG00000032562	20976.6	-0.344775	0.0861547	4.00181	6.29e-05	0.0023823	Gnai2
ENSMUSG00000006717	1725.12	-0.344804	0.111369	3.09604	0.00196127	0.024611	Acot13
ENSMUSG00000016833	1464.83	-0.345438	0.0864801	3.99442	6.49e-05	0.00241875	Mrps18c
ENSMUSG00000044533	81594.9	-0.345625	0.098838	3.49689	0.000470719	0.0095467	Rps2
ENSMUSG00000026087	3086.62	-0.346307	0.108703	3.1858	0.00144356	0.019985	Mrpl30
ENSMUSG00000052253	2952.19	-0.346538	0.0913417	3.79386	0.000148321	0.00438849	Zfp622
ENSMUSG00000028847	3822.8	-0.34667	0.0790354	4.38626	1.15e-05	0.000761737	Trappc3
ENSMUSG00000035443	1242.86	-0.346793	0.101065	3.4314	0.000600473	0.0109702	Thyn1
ENSMUSG00000022671	921.885	-0.347327	0.109946	3.15907	0.00158271	0.0212768	Mzt2
ENSMUSG00000032892	673.094	-0.347803	0.116245	2.992	0.00277159	0.0308621	Rangrf
ENSMUSG00000034789	2722.93	-0.347956	0.0937683	3.71081	0.000206597	0.00549729	Rab24
ENSMUSG00000063882	10374.7	-0.348018	0.106185	3.27746	0.00104745	0.0162801	Uqcrh
ENSMUSG00000030342	31249.9	-0.348412	0.096389	3.61464	0.000300764	0.00707947	Cd9
ENSMUSG00000029554	1137.73	-0.348515	0.0932539	3.73727	0.000186027	0.00517273	Mad1l1
ENSMUSG00000018287	2916.46	-0.348605	0.0982341	3.54872	0.00038711	0.0084053	Spag7
ENSMUSG00000022982	25647.5	-0.348653	0.119013	2.92953	0.00339475	0.0352048	Sod1
ENSMUSG00000042380	1366.73	-0.34945	0.0918653	3.80394	0.000142411	0.0042542	Smim12
ENSMUSG00000050295	1985.96	-0.349518	0.122564	2.85171	0.00434843	0.0410551	Foxc1
ENSMUSG00000016409	1376.12	-0.34956	0.0908402	3.84807	0.000119051	0.00373479	Nkap
ENSMUSG00000050732	8391.6	-0.349591	0.114133	3.06302	0.00219119	0.026658	Vamp8
ENSMUSG00000050552	2095.22	-0.350037	0.102807	3.40479	0.000662153	0.0117182	Lamtor4
ENSMUSG00000004667	3250.07	-0.350463	0.106039	3.30502	0.00094968	0.0151755	Polr2e
ENSMUSG00000024944	2463.62	-0.350658	0.0840069	4.17416	2.99e-05	0.00143136	Arl2
ENSMUSG00000049775	96998.3	-0.350975	0.112608	3.11678	0.0018284	0.0233197	Tmsb4x
ENSMUSG00000028271	1910.91	-0.351353	0.100743	3.48761	0.000487356	0.00968067	Gtf2b
ENSMUSG00000032612	6845.64	-0.351663	0.0942231	3.73224	0.000189787	0.00525751	Usp4
ENSMUSG00000007721	3063.07	-0.351749	0.108341	3.24668	0.00116761	0.0173707	Ccdc124
ENSMUSG00000037787	1672.61	-0.351788	0.0926626	3.79644	0.000146788	0.00435661	Coa8
ENSMUSG00000006333	55552.9	-0.353841	0.101019	3.5027	0.000460574	0.00942751	Rps9
ENSMUSG00000036620	5543.64	-0.354041	0.0957535	3.69742	0.000217806	0.0056988	Mgat4b
ENSMUSG00000032067	4121.13	-0.354214	0.12169	2.91079	0.00360512	0.0365962	Pts
ENSMUSG00000000740	72133.9	-0.35432	0.109422	3.2381	0.00120328	0.0177325	Rpl13
ENSMUSG00000022312	18718.6	-0.354716	0.0885362	4.00645	6.16e-05	0.00235027	Eif3h
ENSMUSG00000043510	1257.85	-0.355887	0.115559	3.0797	0.0020721	0.0256924	Hscb
ENSMUSG00000020708	6769.89	-0.356008	0.0838592	4.2453	2.18e-05	0.00116342	Psmc5
ENSMUSG00000039771	1779.39	-0.356183	0.104826	3.39785	0.000679187	0.0119527	Polr2j
ENSMUSG00000063019	2492.62	-0.356499	0.107471	3.31717	0.000909344	0.0147457	Manbal
ENSMUSG00000029466	4321.5	-0.356535	0.0940425	3.79121	0.000149915	0.00440125	Anapc7
ENSMUSG00000054405	7311.18	-0.357344	0.0763417	4.68085	2.86e-06	0.000266638	Dnajc8
ENSMUSG00000028062	4230.33	-0.357419	0.106631	3.35192	0.000802526	0.0134905	Lamtor2
ENSMUSG00000020460	42341.5	-0.357868	0.107996	3.31371	0.000920677	0.0148767	Rps27a
ENSMUSG00000021957	16645.4	-0.35815	0.128732	2.78214	0.0054001	0.0464946	Tkt
ENSMUSG00000025731	1615.79	-0.358231	0.127736	2.80446	0.00504003	0.04496	Mettl26
ENSMUSG00000060923	701.091	-0.358344	0.108323	3.30809	0.000939348	0.0150908	Acyp2
ENSMUSG00000033475	3816.3	-0.358644	0.12026	2.98224	0.00286145	0.0313923	Tomm6
ENSMUSG00000026603	2993.1	-0.358689	0.0999115	3.59006	0.000330596	0.00750146	Smyd2
ENSMUSG00000007564	13541.5	-0.359374	0.117521	3.05796	0.00222849	0.0268683	Ppp2r1a
ENSMUSG00000029465	8245.75	-0.35938	0.0901012	3.98863	6.65e-05	0.00245375	Arpc3
ENSMUSG00000045969	2530.33	-0.359715	0.0770379	4.66933	3.02e-06	0.000280642	Ing1
ENSMUSG00000042419	1006.87	-0.360301	0.120716	2.9847	0.00283852	0.0312138	Nfkbil1
ENSMUSG00000079658	3952.48	-0.360352	0.121667	2.9618	0.00305848	0.0327869	Eloc
ENSMUSG00000003068	6973.07	-0.360528	0.107338	3.35881	0.000782791	0.0132299	Stk11
ENSMUSG00000028745	21690.8	-0.360564	0.0750584	4.80378	1.56e-06	0.000166912	Capzb
ENSMUSG00000031157	2006.02	-0.361046	0.100435	3.59484	0.000324597	0.0074171	Pqbp1
ENSMUSG00000059355	2625.17	-0.361207	0.0855398	4.22268	2.41e-05	0.00124079	Wdr83os
ENSMUSG00000017778	6883.08	-0.362468	0.121888	2.97377	0.00294168	0.0319733	Cox7c
ENSMUSG00000031146	6346.26	-0.362712	0.0977168	3.71187	0.000205736	0.00549018	Plp2
ENSMUSG00000025790	3741.24	-0.362727	0.11064	3.27843	0.00104385	0.0162376	Slco3a1
ENSMUSG00000028266	7070.92	-0.363016	0.0868258	4.18097	2.9e-05	0.00139986	Lmo4
ENSMUSG00000056938	3455.01	-0.363023	0.113065	3.21074	0.00132396	0.0188305	Acbd4
ENSMUSG00000053453	2377.01	-0.363764	0.0918429	3.96073	7.47e-05	0.00270551	Thoc7
ENSMUSG00000033751	1534.64	-0.363908	0.116366	3.12727	0.00176439	0.0228276	Gadd45gip1
ENSMUSG00000095595	5662.98	-0.36418	0.125659	2.89815	0.00375372	0.0375572	Fam177a
ENSMUSG00000030590	2152.04	-0.364594	0.12388	2.94312	0.00324924	0.0341309	Fam98c
ENSMUSG00000063694	2616.05	-0.364884	0.121638	2.99975	0.00270198	0.0304439	Cycs
ENSMUSG00000008036	3683.91	-0.365099	0.0970347	3.76256	0.000168181	0.00480224	Ap2s1
ENSMUSG00000020993	3662.5	-0.365126	0.0875271	4.17157	3.03e-05	0.00144307	Trappc6b
ENSMUSG00000015092	7308.77	-0.365231	0.0990239	3.68831	0.000225745	0.00584942	Edf1
ENSMUSG00000028035	3861.68	-0.365234	0.123439	2.95883	0.00308806	0.0330097	Dnajb4
ENSMUSG00000041895	5030.02	-0.36562	0.0748348	4.8857	1.03e-06	0.000118618	Wipi1
ENSMUSG00000028124	7341.6	-0.366552	0.105792	3.46482	0.000530585	0.0102195	Gclm
ENSMUSG00000012848	58424.8	-0.366902	0.111	3.30542	0.000948355	0.0151755	Rps5
ENSMUSG00000074211	927.336	-0.366984	0.114701	3.19949	0.0013767	0.0193025	Sdhaf1
ENSMUSG00000024346	2674.95	-0.368006	0.128104	2.87272	0.0040695	0.0394338	Pfdn1
ENSMUSG00000002767	2334.14	-0.368261	0.101091	3.64288	0.000269606	0.00657075	Mrpl2
ENSMUSG00000061286	2101.69	-0.368659	0.119237	3.09182	0.00198936	0.0248803	Exosc5
ENSMUSG00000020180	2680.56	-0.369374	0.126427	2.92164	0.00348189	0.0357945	Snrpd3
ENSMUSG00000032959	24427.1	-0.369401	0.106179	3.47904	0.00050322	0.00979296	Pebp1
ENSMUSG00000022890	7302.17	-0.369424	0.0999579	3.69579	0.000219201	0.00571934	Atp5j
ENSMUSG00000029649	6123.43	-0.369901	0.106822	3.46277	0.000534651	0.0102597	Pomp
ENSMUSG00000019851	28759	-0.369918	0.117081	3.1595	0.00158037	0.0212682	Perp
ENSMUSG00000051319	1046.28	-0.369972	0.115629	3.19965	0.00137596	0.0193025	Mtln
ENSMUSG00000006412	3189.01	-0.370195	0.122437	3.02356	0.00249819	0.028961	Pfdn2
ENSMUSG00000055128	903.073	-0.370248	0.133521	2.77296	0.00555495	0.0473685	Cgrrf1
ENSMUSG00000039568	3903.56	-0.370287	0.125884	2.94149	0.00326641	0.0342334	Ubald1
ENSMUSG00000036850	1185.74	-0.370737	0.100047	3.70565	0.000210853	0.0055645	Mrpl41
ENSMUSG00000031023	1270.93	-0.370903	0.107357	3.45484	0.000550613	0.0104233	Akip1
ENSMUSG00000051518	779.322	-0.370969	0.124429	2.98138	0.00286955	0.0314444	Rps19bp1
ENSMUSG00000024387	4241.27	-0.371102	0.106036	3.49977	0.000465658	0.00946012	Csnk2b
ENSMUSG00000030869	4051.49	-0.372287	0.133487	2.78893	0.00528829	0.0460364	Ndufab1
ENSMUSG00000033701	4016.89	-0.372359	0.106995	3.48014	0.000501153	0.00979296	Acbd6
ENSMUSG00000041571	10873.1	-0.372456	0.106635	3.49282	0.000477951	0.00958012	Selenow
ENSMUSG00000037361	5293.52	-0.372716	0.121073	3.07844	0.00208085	0.0257668	Sf3b6
ENSMUSG00000084786	4856.33	-0.373103	0.124155	3.00515	0.0026545	0.0300534	Ubl5
ENSMUSG00000063235	1502.58	-0.373147	0.0946228	3.94352	8.03e-05	0.00284745	Ptpmt1
ENSMUSG00000058558	3633.88	-0.373541	0.127147	2.93787	0.00330475	0.0345196	Rpl5
ENSMUSG00000020738	9849.89	-0.373674	0.0802617	4.65569	3.23e-06	0.000292631	Sumo2
ENSMUSG00000029623	4627.05	-0.374435	0.0962724	3.88933	0.000100521	0.00334951	Pdap1
ENSMUSG00000001134	611.688	-0.374615	0.129747	2.88727	0.00388594	0.0382679	Uxt
ENSMUSG00000067367	1385.22	-0.374743	0.117988	3.17612	0.00149261	0.0204688	Lyar
ENSMUSG00000055681	5934.79	-0.375071	0.0955124	3.92694	8.6e-05	0.00299999	Cope
ENSMUSG00000041736	5587.5	-0.375444	0.103372	3.63197	0.000281261	0.00676343	Tspo
ENSMUSG00000044155	1478.27	-0.375654	0.0870928	4.31326	1.61e-05	0.000957202	Lsm8
ENSMUSG00000028936	24153.4	-0.376058	0.103785	3.62343	0.000290727	0.00689957	Rpl22
ENSMUSG00000002043	2382.8	-0.376446	0.124842	3.01537	0.00256668	0.0295405	Trappc6a
ENSMUSG00000075227	1040.42	-0.376636	0.122705	3.06945	0.00214452	0.0262949	Znhit2
ENSMUSG00000034868	11318.5	-0.376673	0.107755	3.49564	0.000472922	0.00955909	Myl12b
ENSMUSG00000037966	2126.3	-0.376778	0.116105	3.24515	0.00117388	0.0174224	Ninj1
ENSMUSG00000062691	919.456	-0.37726	0.131187	2.87574	0.00403077	0.0392409	Cebpzos
ENSMUSG00000031400	14476.6	-0.377334	0.123742	3.04936	0.00229331	0.0274204	G6pdx
ENSMUSG00000032330	5215.04	-0.37734	0.100265	3.76341	0.000167613	0.00479575	Cox7a2
ENSMUSG00000022452	3704.21	-0.377651	0.100351	3.76328	0.000167698	0.00479575	Smdt1
ENSMUSG00000024981	8962.95	-0.377991	0.131748	2.86904	0.00411723	0.0397526	Acsl5
ENSMUSG00000073616	3870.52	-0.380026	0.126698	2.99947	0.00270453	0.0304544	Cops9
ENSMUSG00000022354	6208.93	-0.380591	0.117516	3.23864	0.00120101	0.017727	Ndufb9
ENSMUSG00000074227	35447.9	-0.380659	0.136461	2.78951	0.00527873	0.0459958	Spint2
ENSMUSG00000028878	3063.54	-0.381125	0.0953941	3.99527	6.46e-05	0.00241486	Fam76a
ENSMUSG00000033916	7143.96	-0.381529	0.0926924	4.11607	3.85e-05	0.00169316	Chmp2a
ENSMUSG00000090862	29615.9	-0.381717	0.0959919	3.97656	6.99e-05	0.00255694	Rps13
ENSMUSG00000042737	1116.67	-0.382079	0.111644	3.4223	0.000620927	0.0111898	Dpm3
ENSMUSG00000067995	1078.15	-0.382174	0.102549	3.72674	0.000193969	0.00533558	Gtf2f2
ENSMUSG00000056952	3417.76	-0.382871	0.12502	3.06247	0.00219519	0.0266894	Tatdn2
ENSMUSG00000060073	6587.47	-0.382951	0.123545	3.09969	0.00193723	0.0243582	Psma3
ENSMUSG00000039016	1734.83	-0.383156	0.111228	3.44478	0.000571532	0.010658	Timm8b
ENSMUSG00000020018	1525.66	-0.383375	0.125507	3.0546	0.00225361	0.0270664	Snrpf
ENSMUSG00000063856	14006.8	-0.383756	0.137196	2.79714	0.00515575	0.0454734	Gpx1
ENSMUSG00000044627	7100.6	-0.384693	0.0912428	4.21615	2.49e-05	0.00126001	Swi5
ENSMUSG00000021606	3190.84	-0.386023	0.108017	3.57371	0.000351955	0.00786969	Ndufs6
ENSMUSG00000019054	4248.18	-0.38677	0.0884257	4.37396	1.22e-05	0.000783884	Fis1
ENSMUSG00000015943	789.004	-0.387108	0.130467	2.96709	0.00300629	0.0323792	Bola1
ENSMUSG00000027566	6732.39	-0.387221	0.0839098	4.61474	3.94e-06	0.000338707	Psma7
ENSMUSG00000030316	535.449	-0.388255	0.111593	3.4792	0.000502905	0.00979296	Tamm41
ENSMUSG00000003380	8917.03	-0.389332	0.107432	3.62399	0.000290092	0.00689902	Rabac1
ENSMUSG00000061315	36465.8	-0.389731	0.0896548	4.34701	1.38e-05	0.000846059	Naca
ENSMUSG00000026032	3854.21	-0.389903	0.116563	3.345	0.000822839	0.0137236	Ndufb3
ENSMUSG00000028998	4315.48	-0.389938	0.114836	3.3956	0.000684776	0.0120172	Tomm7
ENSMUSG00000040525	2178.16	-0.39032	0.139349	2.80103	0.00509391	0.0452256	Cblc
ENSMUSG00000003444	728.525	-0.39039	0.127689	3.05735	0.002233	0.026905	Med29
ENSMUSG00000030605	6442.15	-0.390391	0.130336	2.99526	0.00274215	0.0306562	Mfge8
ENSMUSG00000022370	2191.71	-0.390455	0.10559	3.69785	0.000217435	0.00569704	Mrpl13
ENSMUSG00000051355	1771.26	-0.391688	0.107524	3.64279	0.000269695	0.00657075	Commd1
ENSMUSG00000031818	27179.2	-0.391827	0.10107	3.87677	0.000105853	0.00348649	Cox4i1
ENSMUSG00000019362	3688.64	-0.392454	0.099625	3.93931	8.17e-05	0.00289244	D8Ertd738e
ENSMUSG00000036835	3364.57	-0.392655	0.11732	3.34688	0.000817273	0.0136893	Psenen
ENSMUSG00000036751	8717.09	-0.392729	0.101088	3.88503	0.000102317	0.00339128	Cox6b1
ENSMUSG00000071654	1699.32	-0.394091	0.115083	3.42441	0.000616146	0.0111437	Uqcc3
ENSMUSG00000054428	5170.68	-0.394835	0.114581	3.44592	0.000569124	0.0106555	Atpif1
ENSMUSG00000024845	5876.19	-0.395363	0.108163	3.65526	0.000256917	0.00635852	Tmem134
ENSMUSG00000035048	3145.43	-0.395645	0.128003	3.09091	0.00199545	0.0249398	Anapc13
ENSMUSG00000028683	1141.54	-0.39571	0.0991305	3.99181	6.56e-05	0.00243285	Eif2b3
ENSMUSG00000020519	1144.26	-0.395886	0.121679	3.25352	0.00113986	0.0172033	Sap30l
ENSMUSG00000010376	3965.03	-0.396552	0.116358	3.40802	0.000654359	0.0116138	Nedd8
ENSMUSG00000026727	6249.28	-0.396934	0.14208	2.79373	0.00521034	0.0456893	Rsu1
ENSMUSG00000023348	2540.87	-0.396992	0.142166	2.79245	0.0052311	0.0457724	Trip6
ENSMUSG00000024844	3031.09	-0.397181	0.125268	3.17066	0.00152091	0.0207659	Banf1
ENSMUSG00000028843	5499.8	-0.39732	0.13725	2.89486	0.00379333	0.0378124	Sh3bgrl3
ENSMUSG00000038374	3202.63	-0.397587	0.119004	3.34095	0.00083491	0.0138664	Rbm8a
ENSMUSG00000029642	6455.61	-0.398314	0.0915125	4.35256	1.35e-05	0.000833107	Polr1d
ENSMUSG00000025508	33072.6	-0.398361	0.117771	3.38249	0.00071831	0.0124198	Rplp2
ENSMUSG00000021102	2657.62	-0.398904	0.0932865	4.27611	1.9e-05	0.00104018	Glrx5
ENSMUSG00000027523	45056.7	-0.398994	0.10218	3.90482	9.43e-05	0.00320465	Gnas
ENSMUSG00000002660	2381.67	-0.399463	0.114665	3.48373	0.000494476	0.00975433	Clpp
ENSMUSG00000028643	1036.28	-0.399872	0.117452	3.40455	0.000662738	0.0117182	Svbp
ENSMUSG00000030037	1331.96	-0.399917	0.107556	3.71824	0.000200613	0.00544199	Mrpl53
ENSMUSG00000025555	6192.45	-0.399966	0.109623	3.64857	0.000263699	0.00646666	Farp1
ENSMUSG00000040883	3103.08	-0.400407	0.133046	3.00954	0.00261643	0.029893	Tmem205
ENSMUSG00000054452	26049.1	-0.401271	0.101634	3.94818	7.87e-05	0.00281389	Tle5
ENSMUSG00000078784	2099.6	-0.401492	0.110733	3.62577	0.000288107	0.00687482	Rbis
ENSMUSG00000021660	24745.8	-0.401654	0.0909145	4.41793	9.97e-06	0.000681597	Btf3
ENSMUSG00000018446	4896.43	-0.402703	0.117155	3.43735	0.00058744	0.0108246	C1qbp
ENSMUSG00000024856	2171.66	-0.403174	0.118173	3.41173	0.000645512	0.0115112	Cdk2ap2
ENSMUSG00000024424	306.633	-0.403473	0.144813	2.78617	0.00533343	0.0462028	Ttc39c
ENSMUSG00000056737	8388.07	-0.403676	0.100666	4.01007	6.07e-05	0.00233826	Capg
ENSMUSG00000025645	746.541	-0.403766	0.115284	3.50237	0.000461146	0.00942751	Ccdc51
ENSMUSG00000047260	1956.98	-0.404195	0.117209	3.44851	0.000563698	0.010575	Emc6
ENSMUSG00000036781	4407.25	-0.40443	0.108891	3.71407	0.000203949	0.00547915	Rps27l
ENSMUSG00000093674	40129.8	-0.404814	0.135594	2.98548	0.00283135	0.0311898	Rpl41
ENSMUSG00000047714	11619.7	-0.405545	0.122646	3.30664	0.000944218	0.0151398	Ppp1r2
ENSMUSG00000049751	8628.47	-0.406176	0.0954778	4.25414	2.1e-05	0.00112482	Rpl36al
ENSMUSG00000065990	2810.29	-0.40701	0.111095	3.66363	0.000248668	0.00624499	Aurkaip1
ENSMUSG00000042747	2185.62	-0.407307	0.129039	3.15647	0.00159694	0.0213837	Krtcap2
ENSMUSG00000035885	11535.2	-0.407591	0.118728	3.43299	0.000596965	0.0109366	Cox8a
ENSMUSG00000019837	2243.2	-0.40866	0.135583	3.01409	0.00257752	0.0296277	Gtf3c6
ENSMUSG00000031627	3641.43	-0.40897	0.0899857	4.54483	5.5e-06	0.000431551	Irf2
ENSMUSG00000025868	3118.9	-0.408991	0.119537	3.42145	0.00062289	0.0111984	Higd2a
ENSMUSG00000030034	1459.93	-0.409439	0.0965506	4.24067	2.23e-05	0.00118102	Ino80b
ENSMUSG00000038717	9878.68	-0.409803	0.113952	3.59629	0.000322787	0.00738475	Atp5l
ENSMUSG00000001964	3837.56	-0.40985	0.126148	3.24897	0.00115824	0.0173336	Emd
ENSMUSG00000003955	3230.86	-0.409967	0.135248	3.03122	0.0024357	0.0285408	Fam162a
ENSMUSG00000022956	7029.7	-0.410008	0.101359	4.04513	5.23e-05	0.00209178	Atp5o
ENSMUSG00000027602	3717.24	-0.410185	0.0970632	4.22596	2.38e-05	0.00122622	Map1lc3a
ENSMUSG00000028445	7532.4	-0.410307	0.116678	3.51658	0.000437149	0.00909027	Enho
ENSMUSG00000002416	2266.5	-0.411144	0.124972	3.2899	0.00100224	0.0158266	Ndufb2
ENSMUSG00000028343	4872.8	-0.411464	0.112117	3.66994	0.000242603	0.00613375	Erp44
ENSMUSG00000078713	1635.81	-0.411888	0.116036	3.54966	0.000385723	0.0083849	Tomm5
ENSMUSG00000009549	5037.99	-0.412701	0.0924771	4.46274	8.09e-06	0.000582967	Srp14
ENSMUSG00000040952	38418.5	-0.412898	0.110639	3.73194	0.00019001	0.00525751	Rps19
ENSMUSG00000028636	1766.74	-0.413775	0.137625	3.00654	0.00264235	0.0299882	Ppcs
ENSMUSG00000061477	48456.4	-0.41516	0.103829	3.9985	6.37e-05	0.0024013	Rps7
ENSMUSG00000028648	3474.94	-0.41517	0.12085	3.43543	0.000591623	0.0108706	Ndufs5
ENSMUSG00000021996	13266	-0.415223	0.10026	4.14144	3.45e-05	0.00157531	Esd
ENSMUSG00000015671	7061.22	-0.415285	0.0984124	4.21984	2.44e-05	0.00124628	Psma2
ENSMUSG00000022415	4190.79	-0.415315	0.130154	3.19094	0.0014181	0.0197355	Syngr1
ENSMUSG00000026500	893.963	-0.415505	0.125466	3.3117	0.000927321	0.0149455	Cox20
ENSMUSG00000031622	4778.26	-0.415642	0.0822533	5.05319	4.34e-07	6.08e-05	Sin3b
ENSMUSG00000048758	30567.8	-0.415739	0.103188	4.02893	5.6e-05	0.00218531	Rpl29
ENSMUSG00000021290	3696.34	-0.4164	0.119175	3.49401	0.000475825	0.00957278	Atp5mpl
ENSMUSG00000059734	4513.26	-0.416691	0.115816	3.59787	0.000320831	0.00735539	Ndufs8
ENSMUSG00000039105	6097.22	-0.416726	0.0940167	4.43247	9.32e-06	0.000647298	Atp6v1g1
ENSMUSG00000028789	1038.43	-0.416741	0.121807	3.42131	0.000623192	0.0111984	Azin2
ENSMUSG00000058833	2024.31	-0.417497	0.124218	3.361	0.000776614	0.0131373	Rex1bd
ENSMUSG00000040048	5316.93	-0.417858	0.121393	3.44219	0.000577018	0.0107248	Ndufb10
ENSMUSG00000024099	6092.52	-0.418061	0.111931	3.73498	0.000187729	0.00520976	Ndufv2
ENSMUSG00000047547	8128.63	-0.418154	0.1022	4.09152	4.29e-05	0.00181073	Cltb
ENSMUSG00000024661	76155.1	-0.420057	0.112577	3.73128	0.000190511	0.00526361	Fth1
ENSMUSG00000029446	599.171	-0.42029	0.124027	3.38869	0.000702271	0.0122441	Psph
ENSMUSG00000050549	1667.24	-0.420452	0.134386	3.12869	0.0017559	0.0227376	Fam241a
ENSMUSG00000025545	1688.58	-0.420519	0.137091	3.06744	0.00215899	0.0263292	Clybl
ENSMUSG00000039001	28747.6	-0.420859	0.116921	3.59953	0.000318794	0.00733139	Rps21
ENSMUSG00000042043	3778.75	-0.421429	0.0917808	4.59169	4.4e-06	0.000362104	Tbca
ENSMUSG00000062647	46377.1	-0.422071	0.0958856	4.40182	1.07e-05	0.000719231	Rpl7a
ENSMUSG00000027593	9161.77	-0.422425	0.149023	2.83463	0.00458785	0.0425659	Raly
ENSMUSG00000032526	527.957	-0.422533	0.131341	3.21707	0.00129509	0.0185891	Ss18l2
ENSMUSG00000108591	374.051	-0.422957	0.112523	3.75885	0.000170694	0.0048666	Particl
ENSMUSG00000060860	3681.4	-0.423647	0.124056	3.41495	0.00063793	0.0113977	Ube2s
ENSMUSG00000026526	5283.74	-0.423671	0.129049	3.28302	0.00102702	0.0160558	Fh1
ENSMUSG00000032288	2625.96	-0.423932	0.104521	4.05597	4.99e-05	0.00202297	Imp3
ENSMUSG00000020955	1287.61	-0.424	0.143906	2.94637	0.00321528	0.0338679	Ap4s1
ENSMUSG00000004285	5068.33	-0.424106	0.105092	4.03558	5.45e-05	0.00213768	Atp6v1f
ENSMUSG00000020086	849.767	-0.425031	0.134034	3.17108	0.00151874	0.0207513	Macroh2a2
ENSMUSG00000046727	3947.68	-0.425667	0.146255	2.91045	0.00360911	0.0365984	Cystm1
ENSMUSG00000025290	55017.1	-0.426059	0.0947112	4.4985	6.84e-06	0.000513527	Rps24
ENSMUSG00000029404	2358.83	-0.426298	0.0836215	5.09794	3.43e-07	4.99e-05	Arl6ip4
ENSMUSG00000010406	2840.21	-0.428169	0.136594	3.13462	0.00172078	0.0224335	Mrpl52
ENSMUSG00000058503	1617.84	-0.429401	0.104169	4.12216	3.75e-05	0.00166401	Fam133b
ENSMUSG00000036093	6623.53	-0.429491	0.153708	2.79419	0.00520296	0.0456536	Arl5a
ENSMUSG00000045251	699.04	-0.429508	0.136995	3.13521	0.00171732	0.0224335	Zfp688
ENSMUSG00000024913	3738.7	-0.429644	0.0726402	5.91469	3.32e-09	8.54e-07	Lrp5
ENSMUSG00000037960	924.748	-0.429866	0.114142	3.76605	0.000165851	0.00476474	Card19
ENSMUSG00000055401	2469.76	-0.430292	0.0892078	4.82348	1.41e-06	0.00015298	Fbxo6
ENSMUSG00000028609	1946.1	-0.430529	0.129687	3.31975	0.00090098	0.014685	Magoh
ENSMUSG00000041126	2309.13	-0.430762	0.0982942	4.38238	1.17e-05	0.00077272	H2az2
ENSMUSG00000015085	3055.22	-0.431274	0.104189	4.13933	3.48e-05	0.00158219	Entpd2
ENSMUSG00000020766	2416.61	-0.431308	0.116738	3.69468	0.00022016	0.00573639	Galk1
ENSMUSG00000042462	470.52	-0.431556	0.145552	2.96495	0.00302732	0.0325272	Dctpp1
ENSMUSG00000058546	46072.3	-0.431724	0.104339	4.13769	3.51e-05	0.0015897	Rpl23a
ENSMUSG00000071655	10845	-0.432099	0.0990308	4.36329	1.28e-05	0.000809294	Ubxn1
ENSMUSG00000016382	14438.6	-0.432341	0.14274	3.02887	0.00245471	0.0286947	Pls3
ENSMUSG00000037405	1781.36	-0.432562	0.131534	3.28859	0.0010069	0.0158868	Icam1
ENSMUSG00000030814	1307.54	-0.432853	0.13412	3.22735	0.00124942	0.0181558	Bcl7c
ENSMUSG00000035674	3947.59	-0.432941	0.121115	3.57464	0.000350713	0.00785128	Ndufa3
ENSMUSG00000061104	6744.92	-0.43404	0.0965285	4.4965	6.91e-06	0.000516332	Sap18b
ENSMUSG00000044709	1729.2	-0.435081	0.115079	3.78071	0.000156383	0.00452739	Gemin7
ENSMUSG00000028964	9328.52	-0.435392	0.111298	3.91196	9.15e-05	0.00315712	Park7
ENSMUSG00000015126	1310.25	-0.435623	0.105521	4.12832	3.65e-05	0.00163611	Tsr3
ENSMUSG00000025144	1025.85	-0.436867	0.104214	4.19203	2.76e-05	0.00135419	Cenpx
ENSMUSG00000045435	677.251	-0.437506	0.0979843	4.46507	8e-06	0.000579778	Tmem60
ENSMUSG00000018286	7068.72	-0.438392	0.102046	4.29602	1.74e-05	0.000997626	Psmb6
ENSMUSG00000041777	2982.26	-0.438437	0.09011	4.86558	1.14e-06	0.000128199	Cir1
ENSMUSG00000056201	25462	-0.438514	0.0952894	4.60192	4.19e-06	0.000356958	Cfl1
ENSMUSG00000025825	5852.02	-0.438769	0.107424	4.08446	4.42e-05	0.00183774	Iscu
ENSMUSG00000037499	2391.47	-0.438872	0.136483	3.21558	0.00130182	0.0186502	Nenf
ENSMUSG00000019738	1029.65	-0.438953	0.129025	3.40208	0.000668758	0.0118024	Polr2i
ENSMUSG00000054312	2451.9	-0.439804	0.128398	3.42533	0.00061406	0.0111437	Mrps21
ENSMUSG00000000078	6755.71	-0.440009	0.127183	3.45966	0.000540855	0.0102919	Klf6
ENSMUSG00000058600	31787.4	-0.440041	0.112967	3.8953	9.81e-05	0.00330416	Rpl30
ENSMUSG00000050856	3392.3	-0.440205	0.129668	3.39486	0.000686627	0.0120384	Atp5k
ENSMUSG00000001158	1998.78	-0.440578	0.117069	3.76339	0.000167626	0.00479575	Snrnp27
ENSMUSG00000044442	2195.39	-0.440591	0.108989	4.04252	5.29e-05	0.00210174	N6amt1
ENSMUSG00000024309	2191.33	-0.441153	0.141166	3.12507	0.00177764	0.0229131	Pfdn6
ENSMUSG00000038690	6673.68	-0.441337	0.134239	3.28769	0.00101012	0.0159118	Atp5j2
ENSMUSG00000028329	1031.77	-0.441903	0.118899	3.71663	0.000201899	0.00544199	Xpa
ENSMUSG00000023089	2096.92	-0.442099	0.148883	2.96943	0.00298348	0.0322223	Ndufa5
ENSMUSG00000025362	32061.5	-0.442731	0.126005	3.51361	0.000442062	0.00915352	Rps26
ENSMUSG00000000295	458.773	-0.442771	0.12258	3.6121	0.000303733	0.00714038	Hddc2
ENSMUSG00000026895	3574.89	-0.442834	0.112669	3.9304	8.48e-05	0.00297932	Ndufa8
ENSMUSG00000022635	2301.76	-0.442923	0.110451	4.01014	6.07e-05	0.00233826	Zcrb1
ENSMUSG00000075279	2009.57	-0.443056	0.12689	3.49167	0.000480016	0.00960032	Mrpl23-ps1
ENSMUSG00000091625	553.533	-0.443344	0.114791	3.86218	0.000112378	0.00361646	Lsm5
ENSMUSG00000050628	4442.24	-0.443706	0.11807	3.75798	0.000171289	0.00487512	Ubald2
ENSMUSG00000059336	10741.7	-0.444619	0.134154	3.31425	0.000918894	0.0148607	Slc14a1
ENSMUSG00000058443	53623.6	-0.444665	0.0983784	4.51994	6.19e-06	0.000473645	Rpl10-ps3
ENSMUSG00000071014	2505.37	-0.446441	0.122199	3.65339	0.000258804	0.00639678	Ndufb6
ENSMUSG00000003810	4083.91	-0.446953	0.15929	2.80591	0.00501745	0.0448653	Mast2
ENSMUSG00000038210	2930.78	-0.447025	0.11214	3.98631	6.71e-05	0.00246372	Hoxa11
ENSMUSG00000028470	2112.42	-0.447189	0.132527	3.37434	0.000739934	0.0126884	Hint2
ENSMUSG00000034278	858.524	-0.4476	0.127601	3.50782	0.000451793	0.00929347	Dnajc17
ENSMUSG00000051989	1113.27	-0.447762	0.122167	3.66515	0.000247192	0.0062246	Smim11
ENSMUSG00000047139	6396.9	-0.447904	0.157337	2.84679	0.00441628	0.041487	Cd24a
ENSMUSG00000073471	2060.8	-0.448098	0.119448	3.75141	0.000175841	0.00498305	Rsph3a
ENSMUSG00000038274	34231.6	-0.448157	0.117721	3.80695	0.000140692	0.00422533	Fau
ENSMUSG00000029580	168769	-0.448179	0.149327	3.00132	0.00268808	0.0303527	Actb
ENSMUSG00000042066	914.099	-0.448254	0.157065	2.85394	0.00431806	0.0409126	Tmcc2
ENSMUSG00000001056	2952.01	-0.448394	0.124849	3.59148	0.000328801	0.00748581	Nhp2
ENSMUSG00000029610	1297.73	-0.448861	0.120869	3.71361	0.000204324	0.00547915	Aimp2
ENSMUSG00000016427	2808.91	-0.450185	0.135093	3.33242	0.000860949	0.0141648	Ndufa1
ENSMUSG00000057841	43735.4	-0.450308	0.116657	3.86011	0.000113335	0.00362826	Rpl32
ENSMUSG00000030417	2482.33	-0.450439	0.12411	3.62935	0.000284132	0.00680567	Pdcd5
ENSMUSG00000022216	5116.29	-0.450489	0.111741	4.03154	5.54e-05	0.00216567	Psme1
ENSMUSG00000046229	2111.06	-0.452214	0.151288	2.9891	0.00279802	0.0310047	Scand1
ENSMUSG00000032348	143034	-0.452285	0.160731	2.81392	0.00489407	0.0440291	Gsta4
ENSMUSG00000052926	1747.02	-0.452719	0.144194	3.13965	0.00169152	0.0222373	Rnaseh2a
ENSMUSG00000034932	1997.1	-0.453002	0.13366	3.38921	0.000700942	0.0122322	Mrpl54
ENSMUSG00000030335	2609.1	-0.454034	0.131185	3.46101	0.000538144	0.0102597	Mrpl51
ENSMUSG00000038803	5247.67	-0.454316	0.117208	3.87616	0.000106119	0.00348649	Ost4
ENSMUSG00000040174	982.327	-0.454452	0.154536	2.94076	0.00327406	0.0342945	Alkbh3
ENSMUSG00000041881	5166.08	-0.455358	0.114375	3.98128	6.85e-05	0.00251153	Ndufa7
ENSMUSG00000005354	8635.19	-0.456228	0.102242	4.46224	8.11e-06	0.000582967	Txn2
ENSMUSG00000036438	33605.7	-0.456831	0.151722	3.01098	0.00260405	0.029791	Calm2
ENSMUSG00000022193	5867.35	-0.457802	0.110847	4.13003	3.63e-05	0.00163178	Psmb5
ENSMUSG00000023904	4532.19	-0.458054	0.143109	3.20075	0.00137072	0.019262	Hcfc1r1
ENSMUSG00000029815	872.168	-0.458106	0.166781	2.74676	0.00601875	0.0498947	Malsu1
ENSMUSG00000021520	5693.52	-0.458922	0.104772	4.38018	1.19e-05	0.00077272	Uqcrb
ENSMUSG00000034165	5826.15	-0.458964	0.127221	3.60762	0.000309013	0.00722574	Ccnd3
ENSMUSG00000060126	112130	-0.459583	0.105576	4.35308	1.34e-05	0.000833107	Tpt1
ENSMUSG00000089847	1208.11	-0.459619	0.151178	3.04025	0.00236381	0.0280208	Timm10b
ENSMUSG00000005575	4913.91	-0.460518	0.102607	4.48815	7.18e-06	0.00053062	Ube2m
ENSMUSG00000042659	2511.95	-0.461272	0.152694	3.0209	0.00252025	0.0291312	Arrdc4
ENSMUSG00000045538	1050.49	-0.461347	0.113418	4.06767	4.75e-05	0.00194503	Ddx28
ENSMUSG00000056629	1937.16	-0.461623	0.127516	3.6201	0.000294485	0.00695786	Fkbp2
ENSMUSG00000063457	51820.1	-0.462352	0.113367	4.07836	4.54e-05	0.00187828	Rps15
ENSMUSG00000079480	1155.85	-0.462779	0.136967	3.37875	0.00072815	0.0125437	Pin4
ENSMUSG00000020163	4117.97	-0.46329	0.135392	3.42184	0.000621998	0.0111983	Uqcr11
ENSMUSG00000047617	902.482	-0.464358	0.125094	3.71208	0.000205564	0.00549018	Paxx
ENSMUSG00000020372	61184.6	-0.464613	0.11649	3.98845	6.65e-05	0.00245375	Rack1
ENSMUSG00000074656	9466.67	-0.465044	0.0913736	5.08948	3.59e-07	5.14e-05	Eif2s2
ENSMUSG00000031807	3322.13	-0.465893	0.114193	4.07986	4.51e-05	0.00187032	Pgls
ENSMUSG00000029860	8949.96	-0.466991	0.14691	3.17875	0.00147912	0.020303	Zyx
ENSMUSG00000058173	863.153	-0.467137	0.132564	3.52385	0.000425325	0.00894209	Smco4
ENSMUSG00000060803	16531.7	-0.467204	0.139377	3.35208	0.000802081	0.0134905	Gstp1
ENSMUSG00000021040	1377.76	-0.467511	0.116671	4.0071	6.15e-05	0.00235027	Slirp
ENSMUSG00000038489	2233.37	-0.46754	0.132196	3.53671	0.00040514	0.0086862	Polr2l
ENSMUSG00000024646	22212	-0.46793	0.133319	3.50984	0.000448372	0.00923321	Cyb5a
ENSMUSG00000090247	2745.25	-0.467945	0.132728	3.52558	0.000422558	0.00890695	Bloc1s1
ENSMUSG00000021555	2954.7	-0.468323	0.16633	2.81562	0.00486835	0.0439088	Naa35
ENSMUSG00000081534	7887.4	-0.469088	0.107554	4.36141	1.29e-05	0.000810791	Slc48a1
ENSMUSG00000059278	1740.14	-0.469459	0.147948	3.17314	0.00150799	0.0206345	Naa38
ENSMUSG00000050621	49531.7	-0.469613	0.125237	3.74978	0.000176987	0.00500796	Rps27rt
ENSMUSG00000052146	38637.6	-0.470874	0.106867	4.40618	1.05e-05	0.000707445	Rps10
ENSMUSG00000005161	12766.7	-0.471469	0.11237	4.19569	2.72e-05	0.00134658	Prdx2
ENSMUSG00000050608	3905.94	-0.472088	0.120084	3.93131	8.45e-05	0.00297364	Micos10
ENSMUSG00000098234	479.799	-0.472108	0.143954	3.27958	0.00103963	0.0162124	Snhg6
ENSMUSG00000022863	1131.72	-0.472539	0.146226	3.23156	0.00123117	0.0179967	Btg3
ENSMUSG00000027160	1013.19	-0.472931	0.120966	3.90964	9.24e-05	0.00317443	Ccdc34
ENSMUSG00000061167	12078.1	-0.473199	0.124586	3.79818	0.00014576	0.0043404	Rpl15-ps3
ENSMUSG00000028645	4629.38	-0.474031	0.122945	3.85563	0.00011543	0.00365255	Slc2a1
ENSMUSG00000022450	4384.93	-0.474397	0.124059	3.82398	0.000131317	0.00403618	Ndufa6
ENSMUSG00000068523	5161.99	-0.474417	0.11237	4.22193	2.42e-05	0.00124152	Gng5
ENSMUSG00000024608	76921.7	-0.474662	0.141096	3.36411	0.000767905	0.0130305	Rps14
ENSMUSG00000020857	9331.46	-0.474845	0.137845	3.44479	0.000571507	0.010658	Nme2
ENSMUSG00000029725	820.953	-0.474861	0.136754	3.47238	0.000515867	0.00996671	Ppp1r35
ENSMUSG00000030793	2312.22	-0.474911	0.143981	3.29844	0.000972252	0.015467	Pycard
ENSMUSG00000047675	58487.4	-0.475205	0.124576	3.81459	0.000136407	0.00413962	Rps8
ENSMUSG00000090258	2478.1	-0.475358	0.104671	4.54145	5.59e-06	0.000436703	Churc1
ENSMUSG00000046330	37223.6	-0.476151	0.119141	3.99653	6.43e-05	0.00240685	Rpl37a
ENSMUSG00000032575	3484.84	-0.476794	0.14691	3.24547	0.00117255	0.0174165	Manf
ENSMUSG00000069744	5056.17	-0.477458	0.111719	4.27375	1.92e-05	0.00104823	Psmb3
ENSMUSG00000042406	7603.8	-0.477864	0.136706	3.49556	0.000473064	0.00955909	Atf4
ENSMUSG00000020022	3732.07	-0.478146	0.114707	4.1684	3.07e-05	0.00145687	Ndufa12
ENSMUSG00000002477	1940.24	-0.479277	0.122767	3.90395	9.46e-05	0.00321045	Snrpd1
ENSMUSG00000019857	1287.99	-0.481117	0.107605	4.47114	7.78e-06	0.000565733	Asf1a
ENSMUSG00000079677	1044.82	-0.481669	0.127667	3.77286	0.000161388	0.00466508	Fdx2
ENSMUSG00000007656	7658.26	-0.481756	0.108181	4.45325	8.46e-06	0.000594291	Arpp19
ENSMUSG00000019782	2590.6	-0.482505	0.100304	4.81042	1.51e-06	0.000162389	Rwdd1
ENSMUSG00000024038	4548.15	-0.482813	0.122112	3.95387	7.69e-05	0.00275829	Ndufv3
ENSMUSG00000034192	1010.17	-0.484083	0.120249	4.02568	5.68e-05	0.00221119	Lsm3
ENSMUSG00000025533	1301.95	-0.484633	0.0799687	6.06028	1.36e-09	3.8e-07	Asl
ENSMUSG00000033020	2859.74	-0.485409	0.135975	3.56985	0.000357185	0.00793932	Polr2f
ENSMUSG00000031231	5677.98	-0.485419	0.116546	4.16506	3.11e-05	0.00147463	Cox7b
ENSMUSG00000036199	5016.27	-0.486735	0.140728	3.45869	0.000542815	0.0103173	Ndufa13
ENSMUSG00000040269	1000.63	-0.487266	0.142069	3.42978	0.000604066	0.0110129	Mrps28
ENSMUSG00000031897	1568.51	-0.48802	0.145884	3.34527	0.000822039	0.0137236	Psmb10
ENSMUSG00000071866	52609.8	-0.490045	0.103911	4.71599	2.41e-06	0.000231412	Ppia
ENSMUSG00000040703	4431.21	-0.490182	0.145215	3.37556	0.000736645	0.0126552	Cyp2s1
ENSMUSG00000028381	2713.7	-0.490298	0.136166	3.60073	0.000317322	0.00733139	Ugcg
ENSMUSG00000036459	1159.02	-0.49069	0.172981	2.83667	0.00455871	0.0423599	Wtip
ENSMUSG00000063316	13105.2	-0.491822	0.121834	4.03682	5.42e-05	0.00213084	Rpl27
ENSMUSG00000001416	9173.9	-0.491836	0.134476	3.65742	0.000254765	0.00634711	Cct3
ENSMUSG00000046516	3122.83	-0.492382	0.115621	4.25857	2.06e-05	0.00110908	Cox17
ENSMUSG00000041453	59483.6	-0.492413	0.123467	3.9882	6.66e-05	0.00245375	Rpl21
ENSMUSG00000041203	4656.46	-0.494696	0.128094	3.86197	0.000112475	0.00361646	Trir
ENSMUSG00000030750	1347.28	-0.494932	0.131271	3.77031	0.000163048	0.00470581	Nsmce1
ENSMUSG00000025204	5588.65	-0.497037	0.146884	3.38388	0.000714682	0.0123978	Ndufb8
ENSMUSG00000104960	1643.26	-0.497353	0.129715	3.8342	0.000125974	0.00390622	Snhg8
ENSMUSG00000014294	4029.48	-0.497709	0.125401	3.96895	7.22e-05	0.00262972	Ndufa2
ENSMUSG00000039163	1119.48	-0.498436	0.141687	3.51787	0.000435032	0.009068	Cmc1
ENSMUSG00000036398	2887.5	-0.499411	0.127818	3.90722	9.34e-05	0.00318461	Ppp1r11
ENSMUSG00000075706	12816.7	-0.499542	0.123646	4.04009	5.34e-05	0.00211094	Gpx4
ENSMUSG00000003429	48561	-0.499583	0.113095	4.41736	9.99e-06	0.000681597	Rps11
ENSMUSG00000031819	3257.56	-0.500553	0.153088	3.2697	0.00107663	0.0165148	Emc8
ENSMUSG00000021967	1688.89	-0.50078	0.149661	3.34608	0.000819615	0.0137041	Mrpl57
ENSMUSG00000018585	6273.59	-0.501156	0.139975	3.58031	0.000343183	0.00772882	Atox1
ENSMUSG00000020267	6878.19	-0.501277	0.110254	4.54658	5.45e-06	0.000429777	Hint1
ENSMUSG00000044408	3205.05	-0.501608	0.139338	3.59995	0.000318282	0.00733139	Sptssa
ENSMUSG00000020224	2482.68	-0.50246	0.112354	4.4721	7.75e-06	0.000565384	Llph
ENSMUSG00000047459	8238.42	-0.502504	0.109148	4.60388	4.15e-06	0.000355241	Dynlrb1
ENSMUSG00000059291	41539.1	-0.503637	0.111389	4.52141	6.14e-06	0.00047229	Rpl11
ENSMUSG00000040354	2737.69	-0.503638	0.155837	3.23183	0.00123	0.0179967	Mars1
ENSMUSG00000109324	5089.87	-0.50461	0.10154	4.96957	6.71e-07	8.8e-05	Prmt1
ENSMUSG00000053317	2625.35	-0.505952	0.111077	4.55496	5.24e-06	0.000416496	Sec61b
ENSMUSG00000085241	443.401	-0.506816	0.153254	3.30703	0.000942902	0.0151316	Snhg3
ENSMUSG00000031955	3690.89	-0.507163	0.087147	5.81963	5.9e-09	1.44e-06	Bcar1
ENSMUSG00000001424	8614.97	-0.508003	0.172266	2.94895	0.00318856	0.0336999	Snd1
ENSMUSG00000034566	10164.9	-0.508648	0.104215	4.88075	1.06e-06	0.000120159	Atp5h
ENSMUSG00000006057	4407.8	-0.508706	0.133095	3.82213	0.000132303	0.00404235	Atp5g1
ENSMUSG00000034729	1364.94	-0.509794	0.119197	4.2769	1.9e-05	0.00104018	Mrps10
ENSMUSG00000021792	3907.62	-0.510639	0.145131	3.51846	0.000434052	0.00906478	Prxl2a
ENSMUSG00000060938	56824.1	-0.511241	0.120862	4.22996	2.34e-05	0.00121127	Rpl26
ENSMUSG00000033467	1425.17	-0.512018	0.0991203	5.16563	2.4e-07	3.72e-05	Crlf2
ENSMUSG00000017405	682.329	-0.512018	0.184678	2.77249	0.00556292	0.047415	Nek8
ENSMUSG00000029066	1967.88	-0.512715	0.123263	4.15953	3.19e-05	0.0015032	Mrpl20
ENSMUSG00000025880	1843.65	-0.513207	0.159864	3.21026	0.00132614	0.0188473	Smad7
ENSMUSG00000044080	15770.9	-0.513831	0.178816	2.87352	0.00405929	0.0393883	S100a1
ENSMUSG00000090137	11851.3	-0.515865	0.131894	3.91122	9.18e-05	0.00316105	Uba52
ENSMUSG00000040435	1501.77	-0.516385	0.172411	2.99509	0.00274365	0.0306562	Ppp1r15a
ENSMUSG00000029149	1045.68	-0.516847	0.147513	3.50375	0.000458756	0.00940575	Krtcap3
ENSMUSG00000007039	1577.69	-0.516907	0.187753	2.75312	0.00590301	0.0494467	Ddah2
ENSMUSG00000042306	5761.84	-0.517405	0.184525	2.80398	0.00504765	0.0449897	S100a14
ENSMUSG00000041697	8220.86	-0.517825	0.139153	3.72127	0.000198224	0.00540037	Cox6a1
ENSMUSG00000002014	4809.14	-0.519262	0.0978948	5.30429	1.13e-07	1.96e-05	Ssr4
ENSMUSG00000036606	18765.4	-0.520174	0.188328	2.76206	0.00574374	0.0485982	Plxnb2
ENSMUSG00000057322	14377.7	-0.520372	0.126252	4.1217	3.76e-05	0.00166401	Rpl38
ENSMUSG00000071415	52170.5	-0.520592	0.12711	4.0956	4.21e-05	0.00179125	Rpl23
ENSMUSG00000061983	53164.5	-0.521127	0.1107	4.70757	2.51e-06	0.000239942	Rps12
ENSMUSG00000002980	16304.7	-0.521242	0.168451	3.09432	0.00197267	0.0247044	Bcam
ENSMUSG00000061518	7088.61	-0.523324	0.130921	3.99726	6.41e-05	0.00240429	Cox5b
ENSMUSG00000022114	786.832	-0.524356	0.164066	3.19601	0.00139342	0.0194512	Spry2
ENSMUSG00000061787	43370.4	-0.525108	0.125016	4.20033	2.67e-05	0.00132626	Rps17
ENSMUSG00000022013	1349.63	-0.525345	0.185318	2.83484	0.00458492	0.0425596	Dnajc15
ENSMUSG00000024048	9906.96	-0.526037	0.142605	3.68876	0.000225351	0.00584728	Myl12a
ENSMUSG00000059395	91.1716	-0.5263	0.177486	2.9653	0.00302388	0.0325272	Nkapl
ENSMUSG00000063171	2396.61	-0.527925	0.182548	2.89197	0.00382833	0.0380492	Rps4l
ENSMUSG00000071451	520.386	-0.529063	0.147226	3.59353	0.000326226	0.0074362	Psmg4
ENSMUSG00000024914	6629.74	-0.531199	0.123581	4.2984	1.72e-05	0.000993055	Drap1
ENSMUSG00000023939	1987.43	-0.531391	0.11393	4.66418	3.1e-06	0.000286347	Mrpl14
ENSMUSG00000098274	28320.1	-0.531421	0.111796	4.75348	2e-06	0.000200587	Rpl24
ENSMUSG00000019158	1820.16	-0.533412	0.129512	4.11864	3.81e-05	0.00167837	Tmem160
ENSMUSG00000049950	498.411	-0.534973	0.134897	3.9658	7.32e-05	0.00265953	Rpp38
ENSMUSG00000078695	1462.04	-0.535246	0.138144	3.87456	0.000106819	0.00349883	Cisd3
ENSMUSG00000037563	34960.1	-0.535613	0.12123	4.41815	9.96e-06	0.000681597	Rps16
ENSMUSG00000046364	23530.1	-0.535747	0.131025	4.08888	4.33e-05	0.00181508	Rpl27a
ENSMUSG00000087687	1093.43	-0.536014	0.171114	3.13249	0.00173332	0.0225813	Pet100
ENSMUSG00000058704	2590.62	-0.537513	0.0938909	5.72486	1.04e-08	2.26e-06	Memo1
ENSMUSG00000024953	13241.5	-0.538032	0.131441	4.09334	4.25e-05	0.00180061	Prdx5
ENSMUSG00000067288	25660.3	-0.53909	0.134654	4.00352	6.24e-05	0.00236998	Rps28
ENSMUSG00000057666	64131.6	-0.539363	0.131755	4.09367	4.25e-05	0.00180061	Gapdh
ENSMUSG00000033938	2870.21	-0.539896	0.142225	3.79608	0.000147001	0.00435661	Ndufb7
ENSMUSG00000006095	3552.11	-0.540125	0.113368	4.76437	1.89e-06	0.000194204	Tbcb
ENSMUSG00000029223	36117	-0.541019	0.170867	3.16632	0.00154381	0.0209486	Uchl1
ENSMUSG00000007892	94316.5	-0.541959	0.117432	4.61511	3.93e-06	0.000338707	Rplp1
ENSMUSG00000018293	27515.9	-0.542362	0.135591	3.99997	6.33e-05	0.00239604	Pfn1
ENSMUSG00000046432	1180.08	-0.543875	0.128551	4.23081	2.33e-05	0.00121127	Bex3
ENSMUSG00000071528	4100.76	-0.544269	0.140954	3.86133	0.000112773	0.00361646	Atp5md
ENSMUSG00000062115	4741.28	-0.544709	0.13004	4.18878	2.8e-05	0.00136305	Rai1
ENSMUSG00000028786	1472.62	-0.544843	0.139444	3.90727	9.33e-05	0.00318461	Tmem54
ENSMUSG00000026259	466.704	-0.544854	0.132019	4.12708	3.67e-05	0.00164108	Ngef
ENSMUSG00000031490	3103.79	-0.545593	0.0945662	5.76942	7.95e-09	1.84e-06	Eif4ebp1
ENSMUSG00000058603	21979	-0.545838	0.150648	3.62326	0.000290915	0.00689957	Rpl28-ps1
ENSMUSG00000056209	1728.08	-0.54714	0.149924	3.64946	0.000262792	0.00645284	Npm3
ENSMUSG00000064326	1692.39	-0.549387	0.154886	3.54704	0.000389588	0.00842012	Siva1
ENSMUSG00000059534	7623.07	-0.551782	0.124456	4.43354	9.27e-06	0.000646473	Uqcr10
ENSMUSG00000036390	2423.77	-0.552312	0.126096	4.3801	1.19e-05	0.00077272	Gadd45a
ENSMUSG00000005447	1531.18	-0.552677	0.144686	3.81983	0.000133544	0.00406044	Pafah1b3
ENSMUSG00000004951	22085.9	-0.552955	0.171201	3.22986	0.00123853	0.0180187	Hspb1
ENSMUSG00000079641	22067.9	-0.553607	0.121615	4.55212	5.31e-06	0.000420379	Rpl39
ENSMUSG00000017404	68735.5	-0.553894	0.120561	4.59431	4.34e-06	0.000360616	Rpl19
ENSMUSG00000038393	46040.8	-0.554075	0.177953	3.11361	0.00184813	0.0235058	Txnip
ENSMUSG00000014592	689.618	-0.555089	0.165667	3.35064	0.000806251	0.013541	Camta1
ENSMUSG00000031371	760.286	-0.559894	0.146962	3.80979	0.000139083	0.00418812	Haus7
ENSMUSG00000070394	1808.37	-0.560812	0.153617	3.65072	0.000261506	0.00643813	Tmem256
ENSMUSG00000001289	14385.9	-0.562123	0.136735	4.11104	3.94e-05	0.00171443	Pfdn5
ENSMUSG00000022820	986.967	-0.563559	0.128139	4.39804	1.09e-05	0.000729266	Ndufb4
ENSMUSG00000041841	25425.7	-0.563693	0.152119	3.7056	0.000210893	0.0055645	Rpl37
ENSMUSG00000079435	13024.3	-0.56441	0.116119	4.8606	1.17e-06	0.000130685	Rpl36a
ENSMUSG00000064363	218357	-0.565078	0.199549	2.83177	0.00462908	0.0427197	ND4
ENSMUSG00000030790	720.607	-0.565318	0.154824	3.65136	0.000260858	0.00643813	Adm
ENSMUSG00000044894	5122.09	-0.566837	0.14876	3.81041	0.000138735	0.00418436	Uqcrq
ENSMUSG00000037664	713.929	-0.566929	0.199491	2.84188	0.00448479	0.0419625	Cdkn1c
ENSMUSG00000035268	2864.75	-0.567361	0.194809	2.91239	0.00358675	0.036526	Pkig
ENSMUSG00000047250	4852.55	-0.568399	0.140584	4.04313	5.27e-05	0.00210174	Ptgs1
ENSMUSG00000091957	712.745	-0.568789	0.182092	3.12364	0.00178629	0.0229998	Rps2-ps10
ENSMUSG00000034892	28340.8	-0.569414	0.132697	4.29107	1.78e-05	0.00101084	Rps29
ENSMUSG00000056121	5462.85	-0.571117	0.184926	3.08835	0.00201271	0.0250886	Fez2
ENSMUSG00000055980	851.533	-0.57278	0.141519	4.04736	5.18e-05	0.00208532	Irs1
ENSMUSG00000016252	7863.39	-0.574144	0.153232	3.74688	0.000179044	0.00505094	Atp5e
ENSMUSG00000038387	6039.63	-0.575018	0.209159	2.74919	0.00597423	0.0496353	Rras
ENSMUSG00000056612	6525.35	-0.576868	0.154161	3.74199	0.000182568	0.00511189	Ppp1r14b
ENSMUSG00000031119	3565.95	-0.578304	0.192756	3.00018	0.0026982	0.0304196	Gpc4
ENSMUSG00000040824	4503.81	-0.579098	0.135067	4.2875	1.81e-05	0.0010179	Snrpd2
ENSMUSG00000020644	8981.86	-0.579263	0.192735	3.00549	0.00265151	0.0300377	Id2
ENSMUSG00000009013	8018.84	-0.58032	0.203896	2.84616	0.00442497	0.041527	Dynll1
ENSMUSG00000060636	28919.3	-0.581148	0.127455	4.55964	5.12e-06	0.000413321	Rpl35a
ENSMUSG00000062997	25441.8	-0.581186	0.13809	4.20875	2.57e-05	0.00128807	Rpl35
ENSMUSG00000020601	378.359	-0.581609	0.148054	3.92836	8.55e-05	0.00299907	Trib2
ENSMUSG00000033307	6762.87	-0.582269	0.137091	4.24733	2.16e-05	0.00115625	Mif
ENSMUSG00000030890	12794.6	-0.582504	0.187473	3.10714	0.00188905	0.0238483	Ilk
ENSMUSG00000002379	3631.67	-0.582683	0.124354	4.68566	2.79e-06	0.000261754	Ndufa11
ENSMUSG00000106918	2512	-0.584269	0.119305	4.89728	9.72e-07	0.000116114	Mrpl33
ENSMUSG00000027679	2050.23	-0.585836	0.139118	4.21107	2.54e-05	0.0012783	Dnajc19
ENSMUSG00000062328	62772	-0.587619	0.129884	4.52418	6.06e-06	0.000470015	Rpl17
ENSMUSG00000039221	5567.41	-0.58875	0.124816	4.71696	2.39e-06	0.000231412	Rpl22l1
ENSMUSG00000052560	1213.78	-0.589552	0.184311	3.19867	0.00138062	0.0193262	Cpne8
ENSMUSG00000039481	801.159	-0.589975	0.198508	2.97205	0.00295821	0.0320607	Nrtn
ENSMUSG00000058351	457.861	-0.590843	0.157826	3.74363	0.000181378	0.00510142	Smim4
ENSMUSG00000028234	29936.8	-0.592085	0.148057	3.99904	6.36e-05	0.00240064	Rps20
ENSMUSG00000031505	6070.71	-0.592106	0.103072	5.74458	9.21e-09	2.06e-06	Naxd
ENSMUSG00000039680	1712.84	-0.593334	0.127283	4.66153	3.14e-06	0.000287645	Mrps6
ENSMUSG00000042367	515.189	-0.594285	0.199674	2.97628	0.00291768	0.0317676	Gjb3
ENSMUSG00000055839	6121.27	-0.594325	0.121585	4.88814	1.02e-06	0.000118597	Elob
ENSMUSG00000038412	2228.01	-0.596095	0.145221	4.10473	4.05e-05	0.00173773	Higd1a
ENSMUSG00000029994	16504	-0.596972	0.137254	4.3494	1.37e-05	0.000839641	Anxa4
ENSMUSG00000047721	1792.96	-0.597556	0.178763	3.34273	0.000829582	0.0138092	Bola2
ENSMUSG00000022607	3491.87	-0.599228	0.196328	3.05218	0.00227184	0.0272503	Ptk2
ENSMUSG00000074129	100606	-0.600278	0.134199	4.47306	7.71e-06	0.000565066	Rpl13a
ENSMUSG00000028465	22720.1	-0.600766	0.209645	2.86564	0.00416164	0.0400783	Tln1
ENSMUSG00000061878	1145.99	-0.600837	0.145995	4.11546	3.86e-05	0.00169372	Sphk1
ENSMUSG00000059714	5829.19	-0.60146	0.138874	4.33097	1.48e-05	0.000889783	Flot1
ENSMUSG00000028044	421.761	-0.6015	0.203377	2.95756	0.00310082	0.0331084	Cks1b
ENSMUSG00000030978	2862.98	-0.602057	0.174771	3.44484	0.000571405	0.010658	Rrm1
ENSMUSG00000012405	26006.5	-0.603238	0.124938	4.82829	1.38e-06	0.000150201	Rpl15
ENSMUSG00000058793	10765.1	-0.6101	0.186281	3.27516	0.00105603	0.016348	Cds2
ENSMUSG00000024208	2235.21	-0.613651	0.159753	3.84125	0.000122409	0.0038146	Uqcc2
ENSMUSG00000113902	2348.08	-0.61804	0.154197	4.00812	6.12e-05	0.00235027	Ndufb1
ENSMUSG00000022389	8061.69	-0.619582	0.171739	3.60771	0.000308917	0.00722574	Tef
ENSMUSG00000067847	2439.66	-0.619726	0.15636	3.96345	7.39e-05	0.00268062	Romo1
ENSMUSG00000025794	60488.5	-0.62126	0.13151	4.72405	2.31e-06	0.000225896	Rpl14
ENSMUSG00000027805	5947.84	-0.622663	0.16533	3.76618	0.000165765	0.00476474	Pfn2
ENSMUSG00000064345	104497	-0.624291	0.181227	3.4448	0.000571487	0.010658	ND2
ENSMUSG00000040675	695.174	-0.624875	0.16255	3.84421	0.000120942	0.00377517	Mthfd1l
ENSMUSG00000021469	4334.87	-0.626692	0.175875	3.56327	0.000366258	0.00807402	Msx2
ENSMUSG00000052727	5112.13	-0.628561	0.211574	2.97088	0.00296945	0.0321077	Map1b
ENSMUSG00000073702	25918	-0.632048	0.136678	4.62434	3.76e-06	0.000329428	Rpl31
ENSMUSG00000040659	7434.2	-0.635506	0.129376	4.9121	9.01e-07	0.000109058	Efhd2
ENSMUSG00000029762	8009.7	-0.635766	0.204483	3.10913	0.00187637	0.0237202	Akr1b8
ENSMUSG00000079478	660.974	-0.636137	0.147729	4.30612	1.66e-05	0.000967967	Znrd2
ENSMUSG00000056608	5647.43	-0.636985	0.109594	5.81224	6.16e-09	1.46e-06	Chd9
ENSMUSG00000100755	34968.5	-0.637042	0.121195	5.25635	1.47e-07	2.46e-05	Rps23-ps1
ENSMUSG00000074445	27742.2	-0.639653	0.22062	2.89934	0.0037395	0.0374949	Sprr2a3
ENSMUSG00000020911	53821	-0.640331	0.146702	4.36484	1.27e-05	0.000806288	Krt19
ENSMUSG00000008668	62031.1	-0.640784	0.136657	4.68901	2.75e-06	0.000258808	Rps18
ENSMUSG00000079523	12163.5	-0.642374	0.135868	4.72791	2.27e-06	0.000222802	Tmsb10
ENSMUSG00000027175	759.955	-0.642391	0.184186	3.48773	0.000487145	0.00968067	Tcp11l1
ENSMUSG00000105388	6344.72	-0.645259	0.140331	4.59812	4.26e-06	0.000360256	Rpl36a-ps2
ENSMUSG00000083380	2037.41	-0.645274	0.143314	4.5025	6.72e-06	0.000505973	Ndufb4c
ENSMUSG00000037894	9191.91	-0.647627	0.226704	2.8567	0.00428065	0.0408082	H2az1
ENSMUSG00000047507	700.914	-0.653733	0.169659	3.85322	0.000116574	0.00368169	Baiap3
ENSMUSG00000025326	5904.63	-0.654532	0.207835	3.14928	0.00163674	0.0217613	Ube3a
ENSMUSG00000001642	66607.8	-0.654637	0.152649	4.2885	1.8e-05	0.0010179	Akr1b3
ENSMUSG00000049517	20974.3	-0.657455	0.12727	5.16584	2.39e-07	3.72e-05	Rps23
ENSMUSG00000009927	41234.3	-0.657624	0.118797	5.53572	3.1e-08	6.06e-06	Rps25
ENSMUSG00000033192	805.057	-0.661305	0.198457	3.33223	0.000861516	0.0141648	Lpcat2
ENSMUSG00000083307	109.26	-0.666224	0.209896	3.17407	0.00150318	0.0205836	AA414768
ENSMUSG00000039059	605.137	-0.669665	0.235142	2.84792	0.00440057	0.0414223	Hrh3
ENSMUSG00000030748	2744.46	-0.670112	0.22449	2.98504	0.00283544	0.0311982	Il4ra
ENSMUSG00000057863	26096.1	-0.672173	0.135349	4.96623	6.83e-07	8.89e-05	Rpl36
ENSMUSG00000064351	594805	-0.674365	0.20568	3.27872	0.00104281	0.0162349	COX1
ENSMUSG00000053198	494.54	-0.675543	0.229064	2.94914	0.00318655	0.0336976	Prx
ENSMUSG00000024014	2090.13	-0.677951	0.200221	3.386	0.000709182	0.0123416	Pim1
ENSMUSG00000032051	3116.6	-0.680758	0.132658	5.13167	2.87e-07	4.34e-05	Fdx1
ENSMUSG00000030432	30660.7	-0.683134	0.166271	4.10856	3.98e-05	0.00172495	Rpl28
ENSMUSG00000032845	244.901	-0.686918	0.198445	3.46151	0.000537151	0.0102597	Alpk2
ENSMUSG00000064370	263786	-0.687103	0.205615	3.3417	0.000832682	0.0138485	CYTB
ENSMUSG00000031431	2566.18	-0.687693	0.225752	3.04624	0.00231725	0.0276537	Tsc22d3
ENSMUSG00000008384	1182.97	-0.692243	0.201364	3.43777	0.000586533	0.0108194	Sertad1
ENSMUSG00000064354	264817	-0.693409	0.210435	3.29512	0.000983812	0.0156013	COX2
ENSMUSG00000064358	371915	-0.693529	0.161261	4.30067	1.7e-05	0.00098597	COX3
ENSMUSG00000039903	625.014	-0.693735	0.16198	4.28285	1.85e-05	0.0010241	Eva1c
ENSMUSG00000026000	4993.74	-0.694112	0.118783	5.84355	5.11e-09	1.28e-06	Lancl1
ENSMUSG00000001663	2473.72	-0.694395	0.231239	3.00293	0.00267395	0.0302371	Gstt1
ENSMUSG00000005950	160.95	-0.69956	0.251002	2.78707	0.00531877	0.0461304	P2rx5
ENSMUSG00000003849	9137.09	-0.700618	0.226783	3.08938	0.00200573	0.025035	Nqo1
ENSMUSG00000028885	441.71	-0.708611	0.21522	3.29249	0.000993037	0.0157077	Smpdl3b
ENSMUSG00000050212	844.474	-0.709225	0.240551	2.94833	0.00319497	0.0337297	Eva1b
ENSMUSG00000048442	407.967	-0.712389	0.176255	4.04181	5.3e-05	0.00210368	Smim5
ENSMUSG00000030659	2016.2	-0.714731	0.147249	4.85391	1.21e-06	0.000134376	Nucb2
ENSMUSG00000022466	2393.08	-0.717568	0.149625	4.79576	1.62e-06	0.000172741	Rpap3
ENSMUSG00000033684	10065.6	-0.719459	0.129324	5.56321	2.65e-08	5.23e-06	Qsox1
ENSMUSG00000064367	138450	-0.724052	0.198589	3.64597	0.000266382	0.00652392	ND5
ENSMUSG00000019842	2173.47	-0.728466	0.139263	5.23087	1.69e-07	2.73e-05	Traf3ip2
ENSMUSG00000054509	4263.42	-0.72958	0.224519	3.24952	0.00115598	0.0173336	Parp4
ENSMUSG00000026473	22011.9	-0.734291	0.137624	5.33548	9.53e-08	1.67e-05	Glul
ENSMUSG00000046169	1118.69	-0.73943	0.222832	3.31833	0.000905564	0.0147213	Adamts6
ENSMUSG00000024352	442.463	-0.741983	0.16236	4.56997	4.88e-06	0.000397861	Spata24
ENSMUSG00000064360	20741.1	-0.744338	0.188134	3.95643	7.61e-05	0.0027341	ND3
ENSMUSG00000030157	1483.64	-0.747205	0.258277	2.89304	0.00381529	0.0379506	Clec2d
ENSMUSG00000038793	186.71	-0.748117	0.238658	3.13467	0.00172045	0.0224335	Lefty1
ENSMUSG00000024074	7877.15	-0.75727	0.209032	3.62274	0.0002915	0.00690275	Crim1
ENSMUSG00000032366	215343	-0.757755	0.272291	2.78289	0.00538778	0.0464655	Tpm1
ENSMUSG00000055301	8873.7	-0.76069	0.22139	3.43598	0.000590425	0.0108592	Adh7
ENSMUSG00000050359	112815	-0.76351	0.178198	4.2846	1.83e-05	0.00102212	Sprr1a
ENSMUSG00000030739	6024.72	-0.765195	0.178736	4.28114	1.86e-05	0.00102797	Myh14
ENSMUSG00000007867	1182.36	-0.766903	0.185461	4.13511	3.55e-05	0.00160378	Ift43
ENSMUSG00000027907	22959.7	-0.772668	0.167085	4.62439	3.76e-06	0.000329428	S100a11
ENSMUSG00000062515	35159.7	-0.784374	0.227268	3.45131	0.000557869	0.0104971	Fabp4
ENSMUSG00000030878	2275.52	-0.78485	0.242919	3.23091	0.00123395	0.0180016	Cdr2
ENSMUSG00000072944	802.479	-0.78528	0.279683	2.80775	0.00498893	0.0446955	Nup62cl
ENSMUSG00000020098	671.239	-0.786172	0.153258	5.12974	2.9e-07	4.35e-05	Pcbd1
ENSMUSG00000031167	16002.7	-0.788724	0.127452	6.18841	6.08e-10	1.84e-07	Rbm3
ENSMUSG00000034675	3067.72	-0.789062	0.264818	2.97964	0.00288586	0.031531	Dbn1
ENSMUSG00000001025	138759	-0.791301	0.147931	5.34914	8.84e-08	1.56e-05	S100a6
ENSMUSG00000001020	1129.47	-0.794153	0.227335	3.49332	0.000477063	0.00958012	S100a4
ENSMUSG00000085148	1890.27	-0.795975	0.286722	2.77613	0.0055011	0.0471451	Mir22hg
ENSMUSG00000020937	3182.87	-0.796879	0.242441	3.2869	0.00101299	0.0159118	Plcd3
ENSMUSG00000064341	154243	-0.799868	0.193164	4.14089	3.46e-05	0.00157531	ND1
ENSMUSG00000043681	13234	-0.801202	0.194027	4.12934	3.64e-05	0.00163276	Fam25c
ENSMUSG00000026208	248977	-0.802178	0.283931	2.82525	0.00472432	0.0431281	Des
ENSMUSG00000004665	8271.76	-0.803619	0.269173	2.98551	0.00283103	0.0311898	Cnn2
ENSMUSG00000043079	4270.24	-0.806258	0.245614	3.28263	0.00102845	0.0160647	Synpo
ENSMUSG00000064357	352083	-0.806832	0.168512	4.78799	1.68e-06	0.000175571	ATP6
ENSMUSG00000029436	3359.92	-0.807909	0.274475	2.94347	0.00324553	0.034129	Mmp17
ENSMUSG00000064368	1089.67	-0.81551	0.256453	3.17995	0.00147298	0.020269	ND6
ENSMUSG00000042745	8193.4	-0.815605	0.24762	3.29377	0.000988516	0.0156626	Id1
ENSMUSG00000115783	6987.84	-0.81978	0.255578	3.20756	0.00133868	0.018968	Bc1
ENSMUSG00000021123	831.978	-0.820507	0.1857	4.41846	9.94e-06	0.000681597	Rdh12
ENSMUSG00000064356	74360.5	-0.821393	0.176218	4.66123	3.14e-06	0.000287645	ATP8
ENSMUSG00000036944	369.739	-0.82383	0.217214	3.79271	0.000149014	0.00439112	Tmem71
ENSMUSG00000054855	86.7491	-0.82629	0.296333	2.78838	0.00529722	0.0460557	Rnd1
ENSMUSG00000032015	137.897	-0.8267	0.286423	2.88629	0.00389814	0.0383224	Pou2f3
ENSMUSG00000020405	81.9866	-0.828164	0.236609	3.50014	0.000465006	0.00946012	Fabp6
ENSMUSG00000020381	474.912	-0.834905	0.138861	6.01251	1.83e-09	4.9e-07	Mrnip
ENSMUSG00000003531	5231.61	-0.839805	0.160711	5.22557	1.74e-07	2.78e-05	Dgcr6
ENSMUSG00000018143	4817.24	-0.852672	0.234683	3.63329	0.000279826	0.00674748	Mafk
ENSMUSG00000066113	3886.61	-0.854075	0.287852	2.96706	0.00300664	0.0323792	Adamtsl1
ENSMUSG00000055866	1837.89	-0.860471	0.204645	4.20469	2.61e-05	0.0013044	Per2
ENSMUSG00000042485	6207.23	-0.860668	0.246939	3.48535	0.000491493	0.00971592	Mustn1
ENSMUSG00000003541	1609.08	-0.863326	0.252614	3.41758	0.000631813	0.0112992	Ier3
ENSMUSG00000038193	2090.7	-0.879654	0.270789	3.24848	0.00116023	0.0173336	Hand2
ENSMUSG00000068699	24486.6	-0.883146	0.304759	2.89785	0.00375731	0.0375731	Flnc
ENSMUSG00000027208	1490.56	-0.89282	0.274957	3.24713	0.00116577	0.0173569	Fgf7
ENSMUSG00000050335	17861.1	-0.894218	0.156836	5.70161	1.19e-08	2.53e-06	Lgals3
ENSMUSG00000025981	1942.13	-0.89452	0.262306	3.41022	0.000649102	0.0115533	Coq10b
ENSMUSG00000074183	386.912	-0.910705	0.240761	3.78262	0.000155189	0.00449975	Gsta1
ENSMUSG00000050222	504.875	-0.911464	0.248509	3.66773	0.000244716	0.00617883	Il17d
ENSMUSG00000015134	628.717	-0.912028	0.33058	2.75887	0.00580014	0.0489457	Aldh1a3
ENSMUSG00000067038	7380.1	-0.914679	0.245641	3.72364	0.000196367	0.00536958	Rps12-ps3
ENSMUSG00000074625	2027.82	-0.916595	0.199629	4.59149	4.4e-06	0.000362104	Arhgap40
ENSMUSG00000004952	1054.48	-0.918909	0.264886	3.46907	0.000522265	0.0100696	Rasa4
ENSMUSG00000043336	10102.5	-0.924107	0.300388	3.07637	0.00209537	0.0258612	Filip1l
ENSMUSG00000026413	1467.97	-0.925173	0.265694	3.4821	0.000497497	0.00979296	Pkp1
ENSMUSG00000035969	3478.97	-0.933154	0.259379	3.59764	0.000321112	0.00735539	Rusc2
ENSMUSG00000081406	11701.7	-0.95591	0.292879	3.26384	0.00109914	0.0167777	Rps6-ps4
ENSMUSG00000001014	46.7883	-0.960098	0.25649	3.74322	0.00018168	0.00510227	Icam4
ENSMUSG00000022661	2237.12	-0.969061	0.184951	5.23955	1.61e-07	2.63e-05	Cd200
ENSMUSG00000079465	87.0599	-0.974729	0.302237	3.22505	0.0012595	0.0182457	Col4a3
ENSMUSG00000045136	580.423	-0.983676	0.350612	2.8056	0.00502234	0.0448662	Tubb2b
ENSMUSG00000024664	1720.3	-0.988916	0.312888	3.16061	0.00157441	0.0212184	Fads3
ENSMUSG00000057092	14226.9	-0.99479	0.159195	6.24888	4.13e-10	1.44e-07	Fxyd3
ENSMUSG00000024899	384.96	-1.00764	0.352875	2.8555	0.0042969	0.0408506	Papss2
ENSMUSG00000042622	1510.07	-1.0079	0.294325	3.42443	0.000616088	0.0111437	Maff
ENSMUSG00000032346	967.386	-1.01754	0.353918	2.87508	0.00403925	0.039242	Ooep
ENSMUSG00000037035	1285.27	-1.01802	0.197208	5.16219	2.44e-07	3.75e-05	Inhbb
ENSMUSG00000049556	47.1407	-1.02146	0.31074	3.2872	0.00101188	0.0159118	Lingo1
ENSMUSG00000025330	4264.22	-1.02366	0.213671	4.79083	1.66e-06	0.000175055	Padi4
ENSMUSG00000038370	16422	-1.04568	0.249023	4.19913	2.68e-05	0.0013298	Pcp4l1
ENSMUSG00000028755	123.054	-1.05349	0.260765	4.04001	5.34e-05	0.00211094	Cda
ENSMUSG00000024500	746.15	-1.07093	0.304585	3.51601	0.000438077	0.00909107	Ppp2r2b
ENSMUSG00000044006	24.2396	-1.08282	0.375864	2.88089	0.00396556	0.0388075	Cilp2
ENSMUSG00000034959	83.3424	-1.0898	0.369371	2.95042	0.00317346	0.0336153	Rubcnl
ENSMUSG00000038932	70.8096	-1.09731	0.280147	3.91689	8.97e-05	0.00310467	Tcfl5
ENSMUSG00000031504	1979.04	-1.09856	0.168544	6.51794	7.13e-11	2.79e-08	Rab20
ENSMUSG00000062563	957.785	-1.10446	0.320985	3.44085	0.00057989	0.0107391	Cys1
ENSMUSG00000022790	45.9007	-1.10523	0.402594	2.74526	0.00604621	0.0499862	Igsf11
ENSMUSG00000028364	8454.71	-1.10954	0.33873	3.27558	0.00105445	0.016348	Tnc
ENSMUSG00000069763	356.107	-1.12169	0.382418	2.93315	0.00335543	0.0348451	Tmem100
ENSMUSG00000036902	734.167	-1.12451	0.273623	4.1097	3.96e-05	0.00172045	Neto2
ENSMUSG00000071001	68.4282	-1.12458	0.354804	3.16958	0.00152659	0.0207948	Hrct1
ENSMUSG00000057933	2239.91	-1.1276	0.160039	7.04579	1.84e-12	9.88e-10	Gsta2
ENSMUSG00000025511	1733.32	-1.13229	0.184824	6.12631	8.99e-10	2.6e-07	Tspan4
ENSMUSG00000040852	2628.58	-1.13238	0.300456	3.76888	0.000163979	0.0047254	Plekhh2
ENSMUSG00000059824	5970.2	-1.13618	0.312197	3.63931	0.000273365	0.00663432	Dbp
ENSMUSG00000021294	2057.1	-1.14095	0.408747	2.79133	0.00524916	0.045866	Kif26a
ENSMUSG00000055148	1176.78	-1.14881	0.415656	2.76385	0.00571236	0.0484247	Klf2
ENSMUSG00000050957	476.983	-1.15767	0.169998	6.80994	9.76e-12	4.82e-09	Insl6
ENSMUSG00000060487	305.201	-1.16568	0.339705	3.43144	0.000600386	0.0109702	Samd5
ENSMUSG00000005360	155.256	-1.16625	0.34827	3.34869	0.000811944	0.0136244	Slc1a3
ENSMUSG00000020689	8974.29	-1.18133	0.347229	3.40217	0.000668525	0.0118024	Itgb3
ENSMUSG00000087658	49.5809	-1.18507	0.326357	3.63119	0.000282114	0.00676786	Hotairm1
ENSMUSG00000056174	2171.31	-1.18527	0.335718	3.53055	0.000414695	0.00880054	Col8a2
ENSMUSG00000090101	19.9582	-1.19711	0.422845	2.8311	0.00463883	0.0427197	Snhg9
ENSMUSG00000072596	125.462	-1.20032	0.420907	2.85174	0.00434813	0.0410551	Ear2
ENSMUSG00000037621	1169.35	-1.2009	0.296787	4.04633	5.2e-05	0.00208553	Atoh8
ENSMUSG00000046694	2526.98	-1.20882	0.378976	3.1897	0.00142421	0.0197766	Tent5b
ENSMUSG00000021464	1343.77	-1.21597	0.271359	4.48105	7.43e-06	0.000546447	Ror2
ENSMUSG00000020893	2104.02	-1.22682	0.31499	3.8948	9.83e-05	0.00330416	Per1
ENSMUSG00000054034	37.1754	-1.22922	0.433094	2.83823	0.00453647	0.0422353	Tceal5
ENSMUSG00000046807	792.881	-1.23394	0.301209	4.09662	4.19e-05	0.00178744	Lrrc75b
ENSMUSG00000029843	47.1056	-1.23687	0.323524	3.82312	0.000131776	0.00403941	Slc13a4
ENSMUSG00000027401	183.943	-1.23761	0.38229	3.23734	0.00120648	0.0177658	Tgm3
ENSMUSG00000039323	110104	-1.23845	0.247249	5.00891	5.47e-07	7.44e-05	Igfbp2
ENSMUSG00000060044	113.914	-1.24409	0.439471	2.83088	0.004642	0.0427197	Tmem26
ENSMUSG00000079554	34.2957	-1.24707	0.351517	3.54767	0.000388655	0.00841936	Aox2
ENSMUSG00000034881	288.508	-1.26233	0.343059	3.67964	0.000233567	0.00598062	Tbxa2r
ENSMUSG00000022469	939.639	-1.26344	0.299763	4.2148	2.5e-05	0.00126417	Rapgef3
ENSMUSG00000026414	12660.7	-1.26426	0.345206	3.66234	0.000249923	0.00626812	Tnnt2
ENSMUSG00000059430	244199	-1.27005	0.319534	3.97469	7.05e-05	0.00257204	Actg2
ENSMUSG00000040950	732.563	-1.2733	0.368225	3.45794	0.000544327	0.0103356	Mgl2
ENSMUSG00000030022	1131.83	-1.28397	0.428254	2.99816	0.00271618	0.0304968	Adamts9
ENSMUSG00000033022	2582.48	-1.28491	0.333028	3.85826	0.000114198	0.00363727	Cdo1
ENSMUSG00000079654	49.0638	-1.29741	0.447581	2.89873	0.00374683	0.0375239	Prrt4
ENSMUSG00000078144	55.5642	-1.30009	0.370241	3.51147	0.000445632	0.00918687	Capns2
ENSMUSG00000021262	2029.03	-1.30208	0.172694	7.53982	4.71e-14	3.68e-11	Evl
ENSMUSG00000048764	193.728	-1.30464	0.302546	4.31219	1.62e-05	0.000957202	Tmprss11f
ENSMUSG00000033450	709.49	-1.31604	0.368476	3.57159	0.00035482	0.00789612	Tagap
ENSMUSG00000021684	334.256	-1.32515	0.461644	2.87049	0.00409833	0.0396368	Pde8b
ENSMUSG00000042388	51.0019	-1.32575	0.416171	3.1856	0.00144454	0.019985	Dlgap3
ENSMUSG00000070720	1691.49	-1.32841	0.304554	4.36184	1.29e-05	0.000810791	Tmem200b
ENSMUSG00000001655	53.6723	-1.32907	0.481206	2.76195	0.00574578	0.0485982	Hoxc13
ENSMUSG00000031022	357.406	-1.3308	0.390861	3.40478	0.000662167	0.0117182	BC051019
ENSMUSG00000033595	110.189	-1.33225	0.477672	2.78905	0.00528632	0.0460364	Lgi3
ENSMUSG00000050164	152.217	-1.348	0.471282	2.86028	0.00423269	0.0406165	Mchr1
ENSMUSG00000053687	246.892	-1.37564	0.179813	7.6504	2e-14	1.71e-11	Dpep2
ENSMUSG00000036381	88.7031	-1.38201	0.422856	3.26828	0.00108205	0.0165573	P2ry14
ENSMUSG00000004892	39.5977	-1.38205	0.441614	3.12954	0.00175078	0.0227181	Bcan
ENSMUSG00000029503	54.8283	-1.38305	0.316736	4.36656	1.26e-05	0.000803206	P2rx2
ENSMUSG00000032028	115.733	-1.38773	0.398142	3.48553	0.000491166	0.00971592	Nxpe2
ENSMUSG00000033576	1027.22	-1.39726	0.332245	4.20552	2.6e-05	0.00130312	Apol6
ENSMUSG00000004988	477.822	-1.40045	0.326686	4.28685	1.81e-05	0.0010179	Fxyd4
ENSMUSG00000061086	1992.76	-1.40479	0.301875	4.65355	3.26e-06	0.000294272	Myl4
ENSMUSG00000049404	39.0737	-1.40586	0.499266	2.81584	0.00486495	0.0439088	Rarres1
ENSMUSG00000050425	26.1473	-1.42274	0.472412	3.01165	0.00259832	0.0297687	Mrgprb2
ENSMUSG00000060461	70.5168	-1.42464	0.312534	4.55836	5.16e-06	0.000413321	Dppa5a
ENSMUSG00000043388	12.8022	-1.43201	0.441421	3.24409	0.00117827	0.0174599	Tmem130
ENSMUSG00000034796	67.5688	-1.4438	0.491867	2.93536	0.00333165	0.0347039	Cpne7
ENSMUSG00000029154	116.287	-1.45116	0.297269	4.88164	1.05e-06	0.000120159	Cwh43
ENSMUSG00000040569	555.706	-1.45351	0.355475	4.08892	4.33e-05	0.00181508	Slc26a7
ENSMUSG00000047330	1054.57	-1.46664	0.380353	3.856	0.000115256	0.00365255	Kcne4
ENSMUSG00000072845	793.511	-1.46784	0.270455	5.4273	5.72e-08	1.05e-05	Tmprss11a
ENSMUSG00000029321	219.41	-1.48824	0.486638	3.05821	0.00222663	0.0268683	Slc10a6
ENSMUSG00000024176	44.7676	-1.49114	0.430706	3.46208	0.00053602	0.0102597	Sox8
ENSMUSG00000049866	931.269	-1.4934	0.275434	5.42197	5.89e-08	1.07e-05	Arl4c
ENSMUSG00000021508	9687.5	-1.49481	0.293578	5.09168	3.55e-07	5.12e-05	Cxcl14
ENSMUSG00000090125	53.6676	-1.49824	0.313369	4.78108	1.74e-06	0.000180718	Pou3f1
ENSMUSG00000025328	83.9502	-1.50083	0.336946	4.45422	8.42e-06	0.000594291	Padi3
ENSMUSG00000027335	104.398	-1.50327	0.382732	3.92774	8.57e-05	0.00299999	Adra1d
ENSMUSG00000079259	66.9597	-1.52809	0.411502	3.71346	0.000204446	0.00547915	Trim71
ENSMUSG00000046748	22.0905	-1.53976	0.556819	2.76527	0.00568749	0.0482575	Tmem45a2
ENSMUSG00000056752	125.835	-1.54482	0.270161	5.71815	1.08e-08	2.32e-06	Dnah9
ENSMUSG00000029123	65.2238	-1.56241	0.376257	4.15251	3.29e-05	0.00152324	Stk32b
ENSMUSG00000027654	1024.93	-1.5649	0.460228	3.40026	0.000673217	0.0118604	Fam83d
ENSMUSG00000070529	72.9735	-1.58404	0.408507	3.87763	0.00010548	0.00348649	Wfdc10
ENSMUSG00000038128	35.2089	-1.58813	0.504089	3.15049	0.00162999	0.0217178	Camk4
ENSMUSG00000015652	44.829	-1.59213	0.526905	3.02167	0.00251385	0.0290928	Steap1
ENSMUSG00000045019	39.2563	-1.59503	0.446423	3.57292	0.000353022	0.00787285	Acer1
ENSMUSG00000048960	5304.59	-1.62544	0.364555	4.4587	8.25e-06	0.000590439	Prex2
ENSMUSG00000050926	16.7147	-1.62718	0.55066	2.95496	0.00312709	0.0332752	Dcaf12l2
ENSMUSG00000079355	191.597	-1.63004	0.352581	4.62315	3.78e-06	0.000329789	Ackr4
ENSMUSG00000021253	4944.14	-1.66639	0.491113	3.39309	0.000691095	0.0121055	Tgfb3
ENSMUSG00000021379	14131.9	-1.66946	0.294746	5.66406	1.48e-08	3.08e-06	Id4
ENSMUSG00000028989	1249.99	-1.70645	0.521339	3.2732	0.00106336	0.0164322	Angptl7
ENSMUSG00000021765	823.38	-1.71653	0.613922	2.79601	0.00517382	0.0454948	Fst
ENSMUSG00000003411	164.155	-1.73015	0.41249	4.19441	2.74e-05	0.00134706	Rab3b
ENSMUSG00000028927	1342.09	-1.74687	0.272997	6.39885	1.57e-10	5.65e-08	Padi2
ENSMUSG00000031844	3667.15	-1.75777	0.176901	9.93648	2.89e-23	7.74e-20	Hsd17b2
ENSMUSG00000045573	695.502	-1.76325	0.501919	3.51302	0.00044304	0.00916365	Penk
ENSMUSG00000039257	24.4161	-1.77604	0.529664	3.35314	0.000798991	0.0134552	Vstm2b
ENSMUSG00000017144	3072.82	-1.78914	0.535574	3.3406	0.000835974	0.0138664	Rnd3
ENSMUSG00000022548	2582.77	-1.81774	0.441886	4.1136	3.9e-05	0.00170343	Apod
ENSMUSG00000032531	3026.19	-1.83493	0.642079	2.8578	0.00426588	0.0407474	Amotl2
ENSMUSG00000079451	125.705	-1.83502	0.363731	5.04498	4.54e-07	6.27e-05	Tmprss11g
ENSMUSG00000057060	16.3965	-1.85107	0.632018	2.92882	0.00340253	0.0352465	Slc35f3
ENSMUSG00000031994	463.735	-1.85273	0.375071	4.93967	7.83e-07	9.85e-05	Adamts8
ENSMUSG00000005503	39.4785	-1.87145	0.382516	4.89248	9.96e-07	0.00011823	Evx1
ENSMUSG00000070547	26.7487	-1.8854	0.652765	2.88833	0.00387293	0.0382679	Mrgprb1
ENSMUSG00000058290	130.17	-1.90913	0.590154	3.23497	0.00121656	0.0178721	Espl1
ENSMUSG00000033196	1793.43	-1.9103	0.610165	3.13079	0.00174336	0.0226648	Myh2
ENSMUSG00000048399	128.69	-1.92069	0.244909	7.84248	4.42e-15	4.14e-12	Tprg
ENSMUSG00000032033	151.014	-1.9385	0.352879	5.49338	3.94e-08	7.4e-06	Barx2
ENSMUSG00000026989	95.0291	-1.97914	0.375779	5.26677	1.39e-07	2.35e-05	Dapl1
ENSMUSG00000048776	1652.8	-1.98467	0.431997	4.59419	4.34e-06	0.000360616	Pthlh
ENSMUSG00000039131	1086.38	-1.99337	0.235001	8.48239	2.21e-17	2.59e-14	Gipc2
ENSMUSG00000024215	31.4298	-1.99729	0.420049	4.7549	1.99e-06	0.000200253	Spdef
ENSMUSG00000030732	689.446	-2.02271	0.678832	2.97969	0.00288545	0.031531	Chrdl2
ENSMUSG00000033491	529.757	-2.09463	0.428314	4.89042	1.01e-06	0.000118597	Prss35
ENSMUSG00000025064	3550.17	-2.09774	0.216983	9.66775	4.13e-22	8.62e-19	Col17a1
ENSMUSG00000048782	224.381	-2.10237	0.457542	4.59493	4.33e-06	0.000360616	Insc
ENSMUSG00000044041	58.1205	-2.10294	0.580523	3.62249	0.000291785	0.00690275	Krt13
ENSMUSG00000069372	64.7854	-2.13585	0.574674	3.71663	0.000201895	0.00544199	Ctxn3
ENSMUSG00000029868	16.5179	-2.14501	0.475433	4.5117	6.43e-06	0.000488437	Trpv6
ENSMUSG00000050071	50.2108	-2.1765	0.442468	4.919	8.7e-07	0.000106555	Bex1
ENSMUSG00000074934	472.159	-2.18344	0.627223	3.48113	0.00049931	0.00979296	Grem1
ENSMUSG00000019997	4596.29	-2.19138	0.795137	2.75598	0.00585162	0.0492171	Ccn2
ENSMUSG00000034161	145.902	-2.19655	0.444007	4.94712	7.53e-07	9.62e-05	Scx
ENSMUSG00000006143	401.656	-2.26518	0.297479	7.61458	2.65e-14	2.16e-11	Upk3bl
ENSMUSG00000061068	215.925	-2.2852	0.467589	4.88721	1.02e-06	0.000118597	Mcpt4
ENSMUSG00000022225	230.36	-2.28819	0.414546	5.51975	3.39e-08	6.5e-06	Cma1
ENSMUSG00000038550	265.846	-2.35049	0.403155	5.83025	5.53e-09	1.37e-06	Ciart
ENSMUSG00000042477	14.1037	-2.3668	0.646789	3.65932	0.00025289	0.00632562	Tfap2e
ENSMUSG00000022468	189.094	-2.38088	0.352527	6.75377	1.44e-11	6.93e-09	Endou
ENSMUSG00000047898	45.8631	-2.38403	0.67579	3.52776	0.00041909	0.00886373	Ccr4
ENSMUSG00000028356	68.1191	-2.42238	0.336761	7.19318	6.33e-13	3.71e-10	Ambp
ENSMUSG00000048142	203.614	-2.46811	0.411633	5.99591	2.02e-09	5.35e-07	Nat8l
ENSMUSG00000028195	2421.86	-2.49705	0.839974	2.97277	0.00295128	0.032022	Ccn1
ENSMUSG00000050395	30.5952	-2.49816	0.546901	4.56785	4.93e-06	0.000400174	Tnfsf15
ENSMUSG00000050761	38.4437	-2.503	0.581756	4.30249	1.69e-05	0.000980916	Gp1bb
ENSMUSG00000103310	28.0255	-2.52742	0.710878	3.55535	0.000377476	0.00826307	Pcdha12
ENSMUSG00000031780	22.4674	-2.57242	0.588229	4.37317	1.22e-05	0.000784058	Ccl17
ENSMUSG00000001865	170.505	-2.66638	0.492005	5.41941	5.98e-08	1.08e-05	Cpa3
ENSMUSG00000054537	78.4808	-2.67878	0.431625	6.20628	5.43e-10	1.77e-07	Tmprss11e
ENSMUSG00000020734	90.8636	-2.68024	0.532572	5.03263	4.84e-07	6.62e-05	Grin2c
ENSMUSG00000033825	222.043	-2.69654	0.446073	6.04506	1.49e-09	4.12e-07	Tpsb2
ENSMUSG00000019785	21.8946	-2.83291	0.668621	4.23694	2.27e-05	0.00119404	Clvs2
ENSMUSG00000024680	14.0932	-2.91296	0.915327	3.18243	0.00146046	0.0201754	Ms4a2
ENSMUSG00000048485	395.146	-2.91434	0.412418	7.06648	1.59e-12	9.03e-10	Zbtb8b
ENSMUSG00000069515	227.557	-3.05161	0.531098	5.74585	9.15e-09	2.06e-06	Lyz1
ENSMUSG00000032313	148.451	-3.06038	0.360539	8.48835	2.1e-17	2.59e-14	Tmem266
ENSMUSG00000005339	21.0815	-3.06994	0.712605	4.30805	1.65e-05	0.000967967	Fcer1a
ENSMUSG00000063632	63.6328	-3.12504	0.64198	4.86781	1.13e-06	0.000127523	Sox11
ENSMUSG00000050824	36.8307	-3.13638	0.468661	6.69222	2.2e-11	1.01e-08	Sstr5
ENSMUSG00000039097	87.6561	-3.20225	0.391573	8.17793	2.89e-16	3.01e-13	Rln1
ENSMUSG00000068748	5032.32	-3.24759	0.408585	7.94838	1.89e-15	1.87e-12	Ptprz1
ENSMUSG00000050635	76.9588	-3.27645	0.436103	7.51302	5.78e-14	4.17e-11	Sprr2f
ENSMUSG00000087247	322.007	-3.37504	0.957777	3.52383	0.000425364	0.00894209	Alkal1
ENSMUSG00000017724	22.2015	-3.3829	1.01135	3.34495	0.000822979	0.0137236	Etv4
ENSMUSG00000029026	22.976	-3.40542	0.560589	6.07473	1.24e-09	3.53e-07	Trp73
ENSMUSG00000035186	16.2357	-3.54176	1.22785	2.88453	0.00391993	0.0385015	Ubd
ENSMUSG00000030307	13.5395	-3.55408	0.748198	4.75019	2.03e-06	0.000201722	Slc6a11
ENSMUSG00000036264	251.866	-3.56347	0.401679	8.87143	7.22e-19	1.04e-15	Fstl4
ENSMUSG00000026073	865.54	-3.68885	0.413807	8.9144	4.9e-19	7.67e-16	Il1r2
[truncated: 1,046,576+ more rows]

## Sheet: 9 month female vs 9 month male
	baseMean	log2FoldChange	lfcSE	stat	pvalue	padj	symbol
ENSMUSG00000076549	160.993	23.2411	2.85828	-8.13115	4.25e-16	5.91e-13	Igkv4-68
ENSMUSG00000098404	26.0796	20.9044	4.1496	-5.03768	4.71e-07	5.66e-05	Mrip-ps
ENSMUSG00000095630	30.3049	18.3351	2.64664	-6.92767	4.28e-12	2.69e-09	Igkv6-23
ENSMUSG00000095682	55.7727	18.0542	3.4421	-5.24512	1.56e-07	2.17e-05	Igkv3-1
ENSMUSG00000095889	23.8456	15.6062	3.10796	-5.02138	5.13e-07	6.01e-05	Ighv1-58
ENSMUSG00000076525	28.8548	15.2286	4.91421	-3.09889	0.00194246	0.0363041	Igkv1-99
ENSMUSG00000076556	36.155	15.1991	4.09961	-3.70745	0.000209361	0.00762794	Igkv4-57
ENSMUSG00000086503	17447.7	12.0004	0.673798	-17.8101	5.9e-71	2.87e-67	Xist
ENSMUSG00000015854	25.7904	5.10922	1.08735	-4.69878	2.62e-06	0.000233583	Cd5l
ENSMUSG00000018924	80.2198	4.79954	0.960399	-4.99745	5.81e-07	6.69e-05	Alox15
ENSMUSG00000062345	12.6561	4.41011	1.48961	-2.96057	0.00307068	0.0491085	Serpinb2
ENSMUSG00000040026	84.8556	4.22979	0.941034	-4.49483	6.96e-06	0.000519011	Saa3
ENSMUSG00000031574	370.321	4.11548	0.483898	-8.50484	1.82e-17	2.95e-14	Star
ENSMUSG00000074715	28.5099	3.64981	0.524866	-6.9538	3.56e-12	2.35e-09	Ccl28
ENSMUSG00000027015	654.219	3.61463	0.419041	-8.62596	6.36e-18	1.12e-14	Cybrd1
ENSMUSG00000060882	28.3222	3.59213	0.694943	-5.16896	2.35e-07	3.05e-05	Kcnd2
ENSMUSG00000050875	10.2692	3.5465	0.745408	-4.75779	1.96e-06	0.000185752	Minar2
ENSMUSG00000060780	8.15085	3.51758	0.704885	-4.99029	6.03e-07	6.86e-05	Lrrtm1
ENSMUSG00000043110	645.411	3.50476	0.629909	-5.56391	2.64e-08	4.93e-06	Lrrn4
ENSMUSG00000034871	24.3586	3.48751	0.557611	-6.25438	3.99e-10	1.41e-07	Fam151a
ENSMUSG00000018919	25.3818	3.41317	0.529515	-6.44585	1.15e-10	4.76e-08	Tm4sf5
ENSMUSG00000030125	20.4069	3.41026	0.568993	-5.9935	2.05e-09	5.79e-07	Lrrc23
ENSMUSG00000052613	53.4099	3.3955	0.612027	-5.54796	2.89e-08	5.36e-06	Pcdh15
ENSMUSG00000028004	13.0319	3.35892	1.07015	-3.13872	0.00169685	0.0329809	Npy2r
ENSMUSG00000024164	21500.9	3.34082	0.544521	-6.13533	8.5e-10	2.62e-07	C3
ENSMUSG00000044361	6.69257	3.3179	1.00269	-3.30898	0.000936349	0.0223215	BC024139
ENSMUSG00000074653	8.71147	3.28296	0.847995	-3.87144	0.000108195	0.00473045	Lrrc31
ENSMUSG00000020704	146.479	3.1645	0.285876	-11.0695	1.76e-28	5.72e-25	Asic2
ENSMUSG00000055489	17.3861	3.1573	0.678252	-4.65505	3.24e-06	0.000277614	Ano5
ENSMUSG00000035606	16.6017	3.15217	0.796628	-3.95689	7.59e-05	0.0036568	Ky
ENSMUSG00000031698	37.0949	3.14002	0.577158	-5.44049	5.31e-08	8.61e-06	Mylk3
ENSMUSG00000007877	117.09	3.08502	0.66006	-4.67385	2.96e-06	0.000261418	Tcap
ENSMUSG00000016458	391.262	3.06225	0.581318	-5.26778	1.38e-07	1.98e-05	Wt1
ENSMUSG00000038725	942.459	3.05775	0.436766	-7.00089	2.54e-12	1.77e-09	Pkhd1l1
ENSMUSG00000053522	32.889	3.03494	0.642593	-4.72296	2.32e-06	0.000211318	Lgals7
ENSMUSG00000019787	695.836	3.03031	0.662473	-4.57424	4.78e-06	0.000384261	Trdn
ENSMUSG00000016349	10.6208	3.00264	0.791253	-3.79479	0.00014777	0.00589143	Eef1a2
ENSMUSG00000006014	230.677	2.98146	0.773419	-3.85491	0.000115771	0.00494032	Prg4
ENSMUSG00000041078	9.22612	2.96357	0.776113	-3.81848	0.000134278	0.00545411	Grid1
ENSMUSG00000058589	10.3209	2.94476	0.894975	-3.29032	0.00100073	0.0233175	Anks1b
ENSMUSG00000040856	102.294	2.9237	0.452791	-6.45707	1.07e-10	4.52e-08	Dlk1
ENSMUSG00000050967	15.5483	2.92325	0.72771	-4.01706	5.89e-05	0.0029626	Creg2
ENSMUSG00000046178	150.802	2.90974	0.466981	-6.23096	4.64e-10	1.61e-07	Nxph1
ENSMUSG00000032523	20.8522	2.90009	0.756607	-3.83301	0.000126582	0.0052653	Hhatl
ENSMUSG00000053519	10.1211	2.89381	0.809535	-3.57466	0.000350681	0.0111369	Kcnip1
ENSMUSG00000025105	411.444	2.87136	0.600212	-4.78392	1.72e-06	0.000169782	Bnc1
ENSMUSG00000097767	83.9645	2.83961	0.57504	-4.9381	7.89e-07	8.72e-05	Miat
ENSMUSG00000109564	460.73	2.82452	0.605333	-4.66606	3.07e-06	0.00026908	Muc16
ENSMUSG00000060459	14.1526	2.81873	0.731437	-3.85368	0.000116354	0.00495358	Kng2
ENSMUSG00000032878	139.918	2.80995	0.412456	-6.81272	9.58e-12	5.43e-09	Ccdc85a
ENSMUSG00000096146	6.89586	2.80516	0.829442	-3.38198	0.000719647	0.018773	Kcnj11
ENSMUSG00000040694	125.868	2.80356	0.655462	-4.27723	1.89e-05	0.00118603	Apobec2
ENSMUSG00000074968	23.2129	2.77178	0.695537	-3.98509	6.75e-05	0.00330596	Ano3
ENSMUSG00000031517	2249.16	2.76194	0.46247	-5.97214	2.34e-09	6.33e-07	Gpm6a
ENSMUSG00000028871	809.138	2.75052	0.567786	-4.84429	1.27e-06	0.000130806	Rspo1
ENSMUSG00000024481	200.336	2.73271	0.399715	-6.83663	8.11e-12	4.93e-09	Lvrn
ENSMUSG00000043719	21.7044	2.71473	0.702069	-3.86676	0.000110291	0.00475791	Col6a6
ENSMUSG00000021986	40.2676	2.69438	0.517103	-5.21053	1.88e-07	2.53e-05	Amer2
ENSMUSG00000036502	263.402	2.69079	0.30607	-8.79142	1.48e-18	3.19e-15	Tmem255a
ENSMUSG00000001827	59.4349	2.68965	0.607399	-4.42815	9.5e-06	0.000677373	Folr1
ENSMUSG00000027070	232.189	2.68602	0.512596	-5.24003	1.61e-07	2.22e-05	Lrp2
ENSMUSG00000034310	17.9406	2.65885	0.721633	-3.68449	0.000229161	0.00822363	Tmem132d
ENSMUSG00000060212	400.543	2.61943	0.407151	-6.43357	1.25e-10	5.05e-08	Pcnx2
ENSMUSG00000033715	197.402	2.61183	0.496188	-5.26379	1.41e-07	2e-05	Akr1c14
ENSMUSG00000050377	28.8173	2.61093	0.515249	-5.06732	4.03e-07	4.94e-05	Il31ra
ENSMUSG00000012819	48.5548	2.60017	0.526019	-4.94312	7.69e-07	8.55e-05	Cdh23
ENSMUSG00000001739	903.151	2.59482	0.434921	-5.96618	2.43e-09	6.47e-07	Cldn15
ENSMUSG00000031906	528.533	2.57796	0.575245	-4.4815	7.41e-06	0.000547187	Smpd3
ENSMUSG00000031344	99.4564	2.554	0.363823	-7.01989	2.22e-12	1.66e-09	Gabrq
ENSMUSG00000020793	104.572	2.54334	0.505179	-5.03453	4.79e-07	5.68e-05	Galr2
ENSMUSG00000021319	335.206	2.5393	0.375405	-6.76417	1.34e-11	6.86e-09	Sfrp4
ENSMUSG00000027748	55.8522	2.53791	0.457837	-5.54325	2.97e-08	5.45e-06	Trpc4
ENSMUSG00000087166	8.63018	2.53739	0.585013	-4.33733	1.44e-05	0.000938477	L1td1
ENSMUSG00000052974	4211.75	2.52814	0.396331	-6.37886	1.78e-10	6.81e-08	Cyp2f2
ENSMUSG00000022758	156.212	2.52074	0.407	-6.19346	5.89e-10	1.97e-07	P2rx6
ENSMUSG00000005268	144.784	2.51339	0.406325	-6.18567	6.18e-10	2.04e-07	Prlr
ENSMUSG00000027827	265.436	2.50981	0.377373	-6.65073	2.92e-11	1.35e-08	Kcnab1
ENSMUSG00000040649	34.9388	2.50769	0.546472	-4.58887	4.46e-06	0.000365302	Rimklb
ENSMUSG00000050108	28.8599	2.49205	0.672027	-3.70826	0.000208691	0.00761783	Bpifc
ENSMUSG00000031230	47.7778	2.47058	0.642047	-3.84798	0.000119097	0.00502636	Fgf16
ENSMUSG00000038064	17.7966	2.46824	0.624229	-3.95406	7.68e-05	0.00368211	Cldn22
ENSMUSG00000035916	154.141	2.45526	0.556303	-4.41352	1.02e-05	0.000709223	Ptprq
ENSMUSG00000053897	1741.86	2.43095	0.498448	-4.87704	1.08e-06	0.000114492	Slc39a8
ENSMUSG00000043501	49.9388	2.41707	0.505109	-4.78525	1.71e-06	0.000169782	Lgals2
ENSMUSG00000039372	30.5024	2.41135	0.616293	-3.91267	9.13e-05	0.00419852	Marchf4
ENSMUSG00000063011	3011.04	2.41082	0.547917	-4.39998	1.08e-05	0.000744283	Msln
ENSMUSG00000024371	2011.43	2.40893	0.245746	-9.80252	1.1e-22	2.67e-19	C2
ENSMUSG00000021803	13.8172	2.40638	0.477978	-5.03451	4.79e-07	5.68e-05	Cdhr1
ENSMUSG00000029716	14.645	2.38875	0.65348	-3.65543	0.000256754	0.00884141	Tfr2
ENSMUSG00000026051	143.611	2.36522	0.350125	-6.75535	1.42e-11	7.11e-09	Ecrg4
ENSMUSG00000041309	17.0763	2.36209	0.622658	-3.79356	0.000148503	0.00589649	Nkx6-2
ENSMUSG00000001225	212.249	2.33412	0.572682	-4.07577	4.59e-05	0.00243802	Slc26a3
ENSMUSG00000026579	35.3741	2.33306	0.672839	-3.46748	0.00052536	0.0150536	F5
ENSMUSG00000057967	42.9709	2.32796	0.560816	-4.15103	3.31e-05	0.00187747	Fgf18
ENSMUSG00000026109	335.057	2.31513	0.37496	-6.17432	6.64e-10	2.15e-07	Tmeff2
ENSMUSG00000043969	16.4895	2.30827	0.715106	-3.22786	0.00124718	0.0271726	Emx2
ENSMUSG00000028125	90.1689	2.30799	0.427018	-5.40491	6.48e-08	1.01e-05	Abca4
ENSMUSG00000087095	8.35122	2.29619	0.6627	-3.4649	0.000530419	0.0151338	Emx2os
ENSMUSG00000024172	66.7227	2.27935	0.722058	-3.15673	0.00159547	0.0316749	St6gal2
ENSMUSG00000073102	9.24656	2.27622	0.682781	-3.33374	0.000856866	0.0208912	Drc1
ENSMUSG00000038550	265.846	2.26237	0.379813	-5.95652	2.58e-09	6.77e-07	Ciart
ENSMUSG00000028836	22.3318	2.24675	0.579594	-3.87643	0.000106001	0.00467519	Slc30a2
ENSMUSG00000027978	214.482	2.24179	0.491483	-4.56128	5.08e-06	0.000405413	Prss12
ENSMUSG00000063239	24.7315	2.23487	0.497964	-4.48801	7.19e-06	0.000533854	Grm4
ENSMUSG00000031444	20.367	2.22766	0.70281	-3.16964	0.00152628	0.0308043	F10
ENSMUSG00000054203	233.387	2.22514	0.422335	-5.26867	1.37e-07	1.98e-05	Ifi205
ENSMUSG00000029334	109.228	2.22375	0.427821	-5.19786	2.02e-07	2.65e-05	Prkg2
ENSMUSG00000059824	5970.2	2.20815	0.289334	-7.63183	2.31e-14	2.25e-11	Dbp
ENSMUSG00000030889	55.138	2.20791	0.511858	-4.31352	1.61e-05	0.00103514	Vwa3a
ENSMUSG00000025909	25.9377	2.20486	0.581569	-3.79123	0.000149901	0.00592678	Sntg1
ENSMUSG00000035930	107.978	2.18621	0.564343	-3.8739	0.000107108	0.00469346	Chst4
ENSMUSG00000055653	2898.85	2.18063	0.21829	-9.98959	1.69e-23	4.71e-20	Gpc3
ENSMUSG00000085042	13.725	2.16387	0.559327	-3.86871	0.000109412	0.00473927	Abhd11os
ENSMUSG00000027068	33.248	2.14722	0.487652	-4.40318	1.07e-05	0.000736002	Dhrs9
ENSMUSG00000063428	87.0818	2.12183	0.367979	-5.76617	8.11e-09	1.7e-06	Ddo
ENSMUSG00000035964	9.05715	2.10618	0.62098	-3.3917	0.000694605	0.0184369	Tmem59l
ENSMUSG00000040016	397.334	2.10195	0.358237	-5.86749	4.42e-09	1.02e-06	Ptger3
ENSMUSG00000056973	236.823	2.10076	0.61478	-3.41709	0.000632941	0.0171511	Ces1d
ENSMUSG00000055368	120.635	2.09429	0.44055	-4.7538	2e-06	0.000186731	Slc6a2
ENSMUSG00000070473	35.6041	2.09153	0.591644	-3.53512	0.000407597	0.0124468	Cldn3
ENSMUSG00000032531	3026.19	2.08824	0.594472	-3.51276	0.000443483	0.0132949	Amotl2
ENSMUSG00000037579	45.9808	2.08801	0.330435	-6.31896	2.63e-10	9.49e-08	Kcnh3
ENSMUSG00000024526	38.5389	2.08285	0.588986	-3.53633	0.000405731	0.0124314	Cidea
ENSMUSG00000021579	100.162	2.07577	0.70115	-2.96052	0.00307116	0.0491085	Lrrc14b
ENSMUSG00000074634	323.122	2.07398	0.492357	-4.21235	2.53e-05	0.00151297	Tmem267
ENSMUSG00000033207	1059.52	2.07083	0.435573	-4.75427	1.99e-06	0.000186731	Mamdc2
ENSMUSG00000058975	21.0232	2.06882	0.647222	-3.19646	0.00139123	0.0289495	Kcnc1
ENSMUSG00000031849	23.2315	2.0523	0.463339	-4.42938	9.45e-06	0.000675997	Comp
ENSMUSG00000035000	979.5	2.03667	0.373392	-5.45452	4.91e-08	8.31e-06	Dpp4
ENSMUSG00000021806	485.104	2.03533	0.348792	-5.83537	5.37e-09	1.2e-06	Nid2
ENSMUSG00000001773	20.9562	2.0224	0.649103	-3.11568	0.00183523	0.0348014	Folh1
ENSMUSG00000050600	23.1314	2.01737	0.616165	-3.27408	0.00106006	0.0242928	Zfp831
ENSMUSG00000051225	31.3487	2.01471	0.682475	-2.95206	0.00315664	0.0498107	Fam83a
ENSMUSG00000032034	28.6436	1.98521	0.409387	-4.84923	1.24e-06	0.000128264	Kcnj5
ENSMUSG00000070424	8.07407	1.97874	0.623942	-3.17135	0.0015173	0.0306548	Art5
ENSMUSG00000093805	8.22699	1.96121	0.517053	-3.79305	0.000148806	0.00589649	Gal3st2b
ENSMUSG00000030905	105.801	1.95589	0.341169	-5.73289	9.87e-09	2e-06	Crym
ENSMUSG00000058297	2593.65	1.93108	0.249195	-7.74927	9.24e-15	9.99e-12	Spock2
ENSMUSG00000016028	218.271	1.93068	0.449225	-4.29781	1.72e-05	0.00110398	Celsr1
ENSMUSG00000046182	20.6189	1.92201	0.534605	-3.5952	0.000324138	0.0105643	Gsg1l
ENSMUSG00000021730	1215.75	1.92157	0.64764	-2.96704	0.00300684	0.0485486	Hcn1
ENSMUSG00000027896	144.949	1.92116	0.336707	-5.70572	1.16e-08	2.3e-06	Slc16a4
ENSMUSG00000027313	92.3407	1.90648	0.279791	-6.81396	9.49e-12	5.43e-09	Chac1
ENSMUSG00000084929	12.8795	1.89831	0.634324	-2.99265	0.00276569	0.0457949	Foxo6os
ENSMUSG00000020182	83.9883	1.89418	0.430828	-4.39661	1.1e-05	0.000753271	Ddc
ENSMUSG00000027386	144.75	1.88784	0.308665	-6.11616	9.59e-10	2.91e-07	Fbln7
ENSMUSG00000001661	89.5706	1.86642	0.357393	-5.22232	1.77e-07	2.42e-05	Hoxc6
ENSMUSG00000025789	36.7883	1.86398	0.332601	-5.60425	2.09e-08	4.03e-06	St8sia2
ENSMUSG00000048038	102.706	1.86359	0.389522	-4.78431	1.72e-06	0.000169782	Ccdc187
ENSMUSG00000037139	22.8451	1.837	0.52129	-3.52395	0.000425159	0.0128247	Myom3
ENSMUSG00000004698	257.076	1.83459	0.38026	-4.82458	1.4e-06	0.000142171	Hdac9
ENSMUSG00000039891	180.306	1.8259	0.459996	-3.96937	7.21e-05	0.00350201	Txlnb
ENSMUSG00000054162	1406.82	1.81933	0.574267	-3.16809	0.00153442	0.0308474	Spock3
ENSMUSG00000062372	12.0026	1.80112	0.56261	-3.20137	0.00136775	0.0285832	Otof
ENSMUSG00000022490	242.01	1.79968	0.468566	-3.84082	0.000122623	0.00513567	Ppp1r1a
ENSMUSG00000034813	36.3124	1.79895	0.38613	-4.65893	3.18e-06	0.000274859	Grip1
ENSMUSG00000027457	206.545	1.78253	0.324406	-5.49474	3.91e-08	6.8e-06	Snph
ENSMUSG00000049939	173.518	1.77676	0.342092	-5.19382	2.06e-07	2.69e-05	Lrrc4
ENSMUSG00000056856	33.2781	1.76801	0.461106	-3.83427	0.000125939	0.00525809	Jakmip3
ENSMUSG00000024617	35.288	1.76654	0.453007	-3.89959	9.64e-05	0.00438018	Camk2a
ENSMUSG00000038600	362.905	1.76611	0.461132	-3.82994	0.000128174	0.00530355	Atp6v0a4
ENSMUSG00000102692	34.6383	1.765	0.532824	-3.31254	0.000924517	0.0220984	Dchs2
ENSMUSG00000053441	21.6585	1.7641	0.389411	-4.53017	5.89e-06	0.000455029	Adamts19
ENSMUSG00000041301	24.79	1.75721	0.507265	-3.46408	0.000532039	0.0151338	Cftr
ENSMUSG00000030000	691.671	1.74659	0.396163	-4.40876	1.04e-05	0.00072141	Add2
ENSMUSG00000055717	76.5096	1.73312	0.289924	-5.97786	2.26e-09	6.2e-07	Slain1
ENSMUSG00000026304	211.045	1.72816	0.376604	-4.58881	4.46e-06	0.000365302	Rab17
ENSMUSG00000021303	93.4078	1.72333	0.256704	-6.71329	1.9e-11	9.03e-09	Gng4
ENSMUSG00000043621	17.2129	1.72267	0.496531	-3.4694	0.000521621	0.0150043	Ubxn10
ENSMUSG00000025475	223.446	1.72248	0.412798	-4.17269	3.01e-05	0.0017431	Adgra1
ENSMUSG00000061080	616.092	1.71664	0.541283	-3.17144	0.00151687	0.0306548	Lsamp
ENSMUSG00000050953	1797.93	1.70763	0.288256	-5.924	3.14e-09	8.15e-07	Gja1
ENSMUSG00000068744	129.636	1.68837	0.379258	-4.45176	8.52e-06	0.00061829	Psrc1
ENSMUSG00000044667	18.277	1.68284	0.492123	-3.41955	0.000627246	0.017067	Plppr4
ENSMUSG00000056004	314.495	1.68139	0.443593	-3.79039	0.000150411	0.00592678	Elapor2
ENSMUSG00000066952	79.1699	1.67189	0.394996	-4.23269	2.31e-05	0.00140397	Myo1h
ENSMUSG00000022231	2104.41	1.66573	0.382412	-4.35586	1.33e-05	0.000871227	Sema5a
ENSMUSG00000039519	244.691	1.66291	0.352577	-4.71643	2.4e-06	0.000216192	Cyp7b1
ENSMUSG00000084897	30.9285	1.66192	0.483942	-3.43413	0.00059445	0.0164051	a
ENSMUSG00000036377	148.024	1.66143	0.508301	-3.26858	0.00108087	0.0245958	Cracd
ENSMUSG00000040583	13.9194	1.65857	0.55932	-2.96534	0.00302348	0.0487755	Cyp2b13
ENSMUSG00000092083	101.918	1.65346	0.548906	-3.01229	0.00259283	0.0438662	Kcnb2
ENSMUSG00000003949	1390.33	1.6453	0.425282	-3.86873	0.000109404	0.00473927	Hlf
ENSMUSG00000047986	30.0759	1.63969	0.428716	-3.82465	0.000130958	0.00534349	Palm3
ENSMUSG00000055632	706.437	1.6359	0.398563	-4.10448	4.05e-05	0.00218999	Hmcn2
ENSMUSG00000021974	627.091	1.63397	0.349725	-4.67217	2.98e-06	0.000262382	Fgf9
ENSMUSG00000042842	1476.76	1.63304	0.33643	-4.85403	1.21e-06	0.000125869	Serpinb6b
ENSMUSG00000031997	49.0916	1.63238	0.498024	-3.27771	0.00104655	0.0241247	Trpc6
ENSMUSG00000047420	214.855	1.62143	0.348499	-4.65262	3.28e-06	0.00027968	Fam180a
ENSMUSG00000026308	180.993	1.61308	0.501014	-3.21962	0.00128359	0.0277223	Klhl30
ENSMUSG00000022485	16.9551	1.60584	0.542784	-2.95852	0.00309121	0.0492166	Hoxc5
ENSMUSG00000029844	18.8474	1.60484	0.413618	-3.88001	0.000104454	0.00465047	Hoxa1
ENSMUSG00000059974	75.8288	1.60176	0.425015	-3.7687	0.000164098	0.00629721	Ntm
ENSMUSG00000023046	9168.31	1.60056	0.20717	-7.72584	1.11e-14	1.14e-11	Igfbp6
ENSMUSG00000064294	1576.88	1.59957	0.250382	-6.38851	1.68e-10	6.52e-08	Aox3
ENSMUSG00000047787	224.901	1.59892	0.307286	-5.20334	1.96e-07	2.59e-05	Flrt1
ENSMUSG00000058216	304.926	1.59883	0.218752	-7.30886	2.69e-13	2.38e-10	Gstp3
ENSMUSG00000056367	285.631	1.59132	0.321572	-4.94857	7.48e-07	8.36e-05	Actr3b
ENSMUSG00000025867	1054.25	1.58968	0.228692	-6.9512	3.62e-12	2.35e-09	Cplx2
ENSMUSG00000026205	57.5729	1.58766	0.376904	-4.21237	2.53e-05	0.00151297	Slc23a3
ENSMUSG00000020431	436.033	1.58749	0.453822	-3.49804	0.000468689	0.0139219	Adcy1
ENSMUSG00000034156	342.792	1.57709	0.422284	-3.73467	0.000187958	0.00701903	Tspoap1
ENSMUSG00000044287	13.6798	1.56269	0.487914	-3.2028	0.00136099	0.0285554	Nrn1l
ENSMUSG00000029757	10.1844	1.56157	0.500105	-3.12248	0.00179335	0.0342015	Dync1i1
ENSMUSG00000041673	30.8804	1.554	0.434015	-3.58053	0.000342904	0.0110091	Lrrc18
ENSMUSG00000004031	201.861	1.5478	0.459244	-3.37031	0.000750826	0.01921	Brinp2
ENSMUSG00000084845	89.797	1.54525	0.349121	-4.42613	9.59e-06	0.000681242	Tmem240
ENSMUSG00000029847	114.15	1.54348	0.491692	-3.13911	0.00169462	0.0329809	Slc23a4
ENSMUSG00000063727	161.282	1.53529	0.413251	-3.71514	0.000203091	0.00747642	Tnfrsf11b
ENSMUSG00000031312	78.0194	1.52487	0.388732	-3.92268	8.76e-05	0.0040857	Itgb1bp2
ENSMUSG00000091648	8.6853	1.51095	0.428902	-3.52284	0.000426953	0.0128389	C2cd4d
ENSMUSG00000067276	171.354	1.5028	0.267445	-5.61909	1.92e-08	3.73e-06	Capn6
ENSMUSG00000062257	153.276	1.48413	0.384057	-3.86436	0.000111381	0.00479432	Opcml
ENSMUSG00000020798	20.6212	1.4815	0.436002	-3.39791	0.000679036	0.0181474	Spns3
ENSMUSG00000047844	184.424	1.47989	0.276878	-5.34493	9.05e-08	1.34e-05	Bex4
ENSMUSG00000001741	560.28	1.47806	0.241945	-6.10904	1e-09	3e-07	Il16
ENSMUSG00000009633	533.925	1.47638	0.358156	-4.12218	3.75e-05	0.00206268	G0s2
ENSMUSG00000022123	128.446	1.47314	0.252958	-5.82366	5.76e-09	1.27e-06	Scel
ENSMUSG00000039217	180.448	1.47114	0.236215	-6.22799	4.72e-10	1.61e-07	Il18
ENSMUSG00000068246	116.06	1.47066	0.335786	-4.37975	1.19e-05	0.000797127	Apol9b
ENSMUSG00000046818	134.797	1.46697	0.344419	-4.25926	2.05e-05	0.00126721	Ddit4l
ENSMUSG00000019831	53.6583	1.46537	0.255053	-5.74535	9.17e-09	1.9e-06	Wasf1
ENSMUSG00000089665	18.8167	1.46524	0.432415	-3.3885	0.000702749	0.0186014	Fcor
ENSMUSG00000028463	87.1158	1.4601	0.268068	-5.44677	5.13e-08	8.42e-06	Car9
ENSMUSG00000043557	228.044	1.45757	0.306803	-4.75082	2.03e-06	0.000188593	Mdga1
ENSMUSG00000079445	202.368	1.45657	0.243556	-5.98045	2.23e-09	6.18e-07	B3gnt7
ENSMUSG00000047419	271.065	1.45392	0.451589	-3.21957	0.00128381	0.0277223	Cmya5
ENSMUSG00000074892	37.8195	1.45304	0.455774	-3.18807	0.00143225	0.0295433	B3galt5
ENSMUSG00000020473	12576.7	1.45293	0.20613	-7.04864	1.81e-12	1.41e-09	Aebp1
ENSMUSG00000057346	131.783	1.44869	0.286526	-5.05604	4.28e-07	5.17e-05	Apol9a
ENSMUSG00000034755	27.2541	1.43754	0.450757	-3.18916	0.00142686	0.0294703	Pcdh11x
ENSMUSG00000037625	32.8789	1.43049	0.38599	-3.70602	0.000210542	0.00765663	Cldn11
ENSMUSG00000078532	56.3989	1.42987	0.4252	-3.36282	0.000771499	0.0195192	Nkain1
ENSMUSG00000025321	305.179	1.42702	0.383079	-3.72513	0.000195215	0.00723447	Itgb8
ENSMUSG00000006642	59.2778	1.42484	0.375032	-3.79925	0.000145136	0.00584632	Tcf23
ENSMUSG00000061808	1507.37	1.4246	0.377012	-3.77867	0.000157669	0.00614749	Ttr
ENSMUSG00000052135	121.821	1.42218	0.28868	-4.9265	8.37e-07	9.06e-05	Foxo6
ENSMUSG00000035984	49.5183	1.41948	0.331322	-4.28428	1.83e-05	0.00116185	Nme5
ENSMUSG00000026587	146.156	1.41783	0.418253	-3.38988	0.000699239	0.0185346	Astn1
ENSMUSG00000032902	3143.06	1.412	0.241831	-5.8388	5.26e-09	1.19e-06	Slc16a1
ENSMUSG00000074575	980.304	1.40528	0.417887	-3.36282	0.000771497	0.0195192	Kcng1
ENSMUSG00000040147	614.746	1.40117	0.395059	-3.54674	0.000390022	0.0121025	Maob
ENSMUSG00000071042	465.014	1.39638	0.285384	-4.89297	9.93e-07	0.000106178	Rasgrp3
ENSMUSG00000027840	834.859	1.38932	0.321026	-4.32775	1.51e-05	0.000973724	Wnt2b
ENSMUSG00000034968	19.1325	1.38621	0.427459	-3.24292	0.00118312	0.0261193	Lbx2
ENSMUSG00000061451	838.639	1.37794	0.2348	-5.86859	4.4e-09	1.02e-06	Tmem151a
ENSMUSG00000036098	971.383	1.37053	0.330696	-4.14437	3.41e-05	0.00192017	Myrf
ENSMUSG00000020940	48.6125	1.36926	0.316025	-4.33275	1.47e-05	0.000955039	Efcab15
ENSMUSG00000030768	516.913	1.3673	0.173068	-7.90032	2.78e-15	3.38e-12	Disp1
ENSMUSG00000028864	434.004	1.36648	0.311262	-4.39011	1.13e-05	0.000768009	Hgf
ENSMUSG00000055148	1176.78	1.35787	0.385018	-3.52679	0.000420637	0.0127277	Klf2
ENSMUSG00000039899	2628.22	1.35744	0.249107	-5.44922	5.06e-08	8.41e-06	Fgl2
ENSMUSG00000019856	157.212	1.35675	0.278465	-4.87225	1.1e-06	0.000116667	Fam184a
ENSMUSG00000020334	102.714	1.35613	0.248316	-5.46128	4.73e-08	8.07e-06	Slc22a4
ENSMUSG00000043613	59.0192	1.3552	0.445529	-3.04177	0.00235195	0.0411137	Mmp3
ENSMUSG00000062309	201.394	1.35504	0.203904	-6.64549	3.02e-11	1.37e-08	Rpp25
ENSMUSG00000040387	307.706	1.34814	0.427282	-3.15514	0.00160421	0.0317532	Klhl32
ENSMUSG00000025889	59.6294	1.34702	0.397568	-3.38814	0.000703672	0.0186014	Snca
ENSMUSG00000049928	647.217	1.34363	0.371492	-3.61685	0.000298213	0.009918	Glp2r
ENSMUSG00000012428	268.412	1.34253	0.350686	-3.82831	0.000129026	0.00531517	Steap4
ENSMUSG00000050830	146.495	1.34125	0.433428	-3.09451	0.0019714	0.036739	Vwc2
ENSMUSG00000029830	32.2588	1.33942	0.426178	-3.14286	0.00167307	0.0327478	Svopl
ENSMUSG00000074852	1001.04	1.33556	0.363642	-3.67274	0.000239961	0.00845774	Hpse2
ENSMUSG00000024347	359.222	1.33355	0.40513	-3.29165	0.00099601	0.0232355	Psd2
ENSMUSG00000037169	23.6026	1.33207	0.371138	-3.58915	0.000331752	0.0107684	Mycn
ENSMUSG00000021944	204.383	1.32995	0.317387	-4.1903	2.79e-05	0.00163258	Gata4
ENSMUSG00000033377	482.19	1.32868	0.289579	-4.5883	4.47e-06	0.000365302	Palmd
ENSMUSG00000031093	405.076	1.32384	0.272671	-4.85509	1.2e-06	0.000125869	Dock11
ENSMUSG00000021991	256.955	1.32347	0.407824	-3.2452	0.00117367	0.0259795	Cacna2d3
ENSMUSG00000074346	18.2293	1.32152	0.397311	-3.32617	0.000880498	0.0213337	Kcnd3os
ENSMUSG00000041261	420.22	1.3096	0.275033	-4.76161	1.92e-06	0.000184025	Car8
ENSMUSG00000035403	596.558	1.30787	0.25864	-5.05671	4.27e-07	5.17e-05	Crb2
ENSMUSG00000029082	202.858	1.29821	0.343955	-3.77437	0.000160415	0.00620545	Bst1
ENSMUSG00000094686	2335.2	1.29744	0.26329	-4.92779	8.32e-07	9.06e-05	Ccl21a
ENSMUSG00000022340	82.7481	1.28821	0.362915	-3.54963	0.000385772	0.0119897	Sybu
ENSMUSG00000034438	121.499	1.28508	0.411861	-3.12017	0.00180746	0.0343753	Gbp8
ENSMUSG00000003153	277.887	1.28451	0.237625	-5.40561	6.46e-08	1.01e-05	Slc2a3
ENSMUSG00000029561	726.238	1.2841	0.310891	-4.13039	3.62e-05	0.00200173	Oasl2
ENSMUSG00000015981	728.995	1.26983	0.379342	-3.34745	0.000815591	0.0203228	Stk32c
ENSMUSG00000027875	5433.7	1.26823	0.285013	-4.44973	8.6e-06	0.000621868	Hmgcs2
ENSMUSG00000043017	140.507	1.25967	0.316109	-3.98493	6.75e-05	0.00330596	Ptgir
ENSMUSG00000019880	448.018	1.25369	0.423506	-2.96026	0.00307376	0.0491085	Rspo3
ENSMUSG00000038860	107.129	1.25108	0.297937	-4.19914	2.68e-05	0.00157963	Garnl3
ENSMUSG00000040570	25.9893	1.24424	0.406901	-3.05784	0.0022294	0.0395911	Rundc3b
ENSMUSG00000028970	440.192	1.24041	0.355953	-3.48477	0.000492559	0.0143816	Abcb1b
ENSMUSG00000000861	238.263	1.2399	0.300768	-4.12244	3.75e-05	0.00206268	Bcl11a
ENSMUSG00000032648	1675.31	1.23852	0.374244	-3.30939	0.000934987	0.0223204	Pygm
ENSMUSG00000032174	26.1284	1.23802	0.386694	-3.20155	0.00136688	0.0285832	Icam5
ENSMUSG00000047517	148.458	1.23785	0.416735	-2.97035	0.00297463	0.048287	Dmbt1
ENSMUSG00000027016	112.529	1.23524	0.353327	-3.49602	0.000472249	0.013992	Zfp385b
ENSMUSG00000007097	1867.69	1.22792	0.406601	-3.01995	0.00252815	0.043147	Atp1a2
ENSMUSG00000038583	162.861	1.22299	0.354083	-3.45397	0.000552408	0.0155391	Pln
ENSMUSG00000037855	159.985	1.22182	0.301348	-4.05452	5.02e-05	0.00263622	Zfp365
ENSMUSG00000003469	226.856	1.22075	0.298364	-4.09148	4.29e-05	0.00230373	Phyhip
ENSMUSG00000044734	680.656	1.21902	0.268605	-4.53834	5.67e-06	0.000443024	Serpinb1a
ENSMUSG00000032372	177.587	1.21819	0.284776	-4.27773	1.89e-05	0.00118603	Plscr2
ENSMUSG00000020135	81.1003	1.21645	0.387538	-3.13892	0.00169574	0.0329809	Apc2
ENSMUSG00000001823	114.927	1.21463	0.400907	-3.0297	0.00244797	0.0422981	Hoxd12
ENSMUSG00000030862	3285.21	1.20749	0.242488	-4.97958	6.37e-07	7.21e-05	Cpxm2
ENSMUSG00000021943	419.826	1.20442	0.396432	-3.03816	0.00238029	0.0415703	Gdf10
ENSMUSG00000032735	362.808	1.20353	0.206772	-5.82057	5.86e-09	1.28e-06	Ablim3
ENSMUSG00000074971	626.051	1.19868	0.297603	-4.02777	5.63e-05	0.00287545	Fibin
ENSMUSG00000035258	934.222	1.19577	0.334419	-3.57566	0.000349346	0.0111369	Abi3bp
ENSMUSG00000002908	169.013	1.19418	0.298734	-3.99746	6.4e-05	0.00317781	Kcnn1
ENSMUSG00000030513	835.771	1.18304	0.221065	-5.35152	8.72e-08	1.32e-05	Pcsk6
ENSMUSG00000041482	229.776	1.18016	0.267038	-4.41944	9.9e-06	0.00069684	Piezo2
ENSMUSG00000045259	82.9993	1.17753	0.268095	-4.39222	1.12e-05	0.000763253	Klhdc9
ENSMUSG00000055866	1837.89	1.17409	0.190415	-6.16597	7.01e-10	2.23e-07	Per2
ENSMUSG00000061825	31.1049	1.17348	0.337635	-3.47559	0.00050974	0.0147705	Ces2c
ENSMUSG00000105504	990.892	1.17051	0.379098	-3.08762	0.00201765	0.0372889	Gbp5
ENSMUSG00000025255	201.504	1.16493	0.265553	-4.3868	1.15e-05	0.000777095	Zfhx4
ENSMUSG00000029603	636.147	1.15598	0.30521	-3.78749	0.000152179	0.00596936	Dtx1
ENSMUSG00000036885	988.895	1.15454	0.316191	-3.6514	0.000260817	0.00894383	Arhgef26
ENSMUSG00000020848	84.5784	1.15377	0.321496	-3.58876	0.000332249	0.0107684	Doc2b
ENSMUSG00000020053	1091.23	1.15184	0.343138	-3.35678	0.000788544	0.0199246	Igf1
ENSMUSG00000021396	120.364	1.14051	0.221202	-5.15597	2.52e-07	3.19e-05	Nxnl2
ENSMUSG00000026185	11087.1	1.13995	0.289732	-3.93449	8.34e-05	0.00392767	Igfbp5
ENSMUSG00000016942	60.5612	1.13758	0.332704	-3.41919	0.000628083	0.017067	Tmprss6
ENSMUSG00000021728	306.79	1.13396	0.260069	-4.36024	1.3e-05	0.00085684	Emb
ENSMUSG00000028076	122.789	1.12786	0.351847	-3.20553	0.00134812	0.0283558	Cd1d1
ENSMUSG00000024530	45.8592	1.11869	0.316401	-3.53567	0.000406743	0.0124428	Prelid3a
ENSMUSG00000023959	1032.25	1.11675	0.300419	-3.71732	0.000201345	0.00743332	Clic5
ENSMUSG00000010066	37.1162	1.11651	0.318232	-3.50848	0.000450674	0.0134897	Cacna2d2
ENSMUSG00000038112	510.231	1.11545	0.265059	-4.20831	2.57e-05	0.00152613	AW551984
ENSMUSG00000045555	27.4059	1.11408	0.373719	-2.98105	0.00287258	0.0472435	Mettl24
ENSMUSG00000021213	222.087	1.11176	0.190064	-5.84942	4.93e-09	1.13e-06	Akr1c13
ENSMUSG00000033768	213.609	1.10548	0.351717	-3.1431	0.00167169	0.0327478	Nrxn2
ENSMUSG00000022484	99.8509	1.10548	0.27672	-3.99493	6.47e-05	0.0031956	Hoxc10
ENSMUSG00000014776	249.862	1.09171	0.24705	-4.419	9.92e-06	0.00069684	Nol3
ENSMUSG00000036446	6034.3	1.08969	0.35065	-3.10762	0.00188599	0.0354309	Lum
ENSMUSG00000029419	33.0356	1.08838	0.322625	-3.37352	0.000742124	0.0190989	Ajm1
ENSMUSG00000035799	299.96	1.08511	0.228507	-4.74871	2.05e-06	0.000189665	Twist1
ENSMUSG00000026365	6279.21	1.0826	0.283065	-3.82456	0.000131006	0.00534349	Cfh
ENSMUSG00000045667	402.634	1.07893	0.201805	-5.34642	8.97e-08	1.34e-05	Smtnl2
ENSMUSG00000027931	987.565	1.07864	0.247117	-4.36489	1.27e-05	0.000847457	Npr1
ENSMUSG00000039934	168.887	1.06993	0.257199	-4.15991	3.18e-05	0.0018272	Gsap
ENSMUSG00000032549	1126.81	1.06817	0.185271	-5.76543	8.14e-09	1.7e-06	Rab6b
ENSMUSG00000004035	105.688	1.066	0.293284	-3.63471	0.000278291	0.00943282	Gstm7
ENSMUSG00000045414	1196.49	1.06177	0.198674	-5.34427	9.08e-08	1.34e-05	Dipk2a
ENSMUSG00000054641	1132.71	1.05977	0.28765	-3.68424	0.000229386	0.00822363	Mmrn1
ENSMUSG00000025127	65.3675	1.05796	0.325347	-3.25179	0.00114682	0.0258042	Gcgr
ENSMUSG00000001604	1732.09	1.05609	0.305706	-3.4546	0.000551118	0.0155391	Tcea3
ENSMUSG00000002076	55.3499	1.05548	0.327912	-3.21878	0.00128736	0.0277682	Hsf2bp
ENSMUSG00000041329	1759.36	1.05325	0.33801	-3.11604	0.00183295	0.034792	Atp1b2
ENSMUSG00000034457	333.372	1.052	0.307554	-3.42055	0.000624956	0.0170399	Eda2r
ENSMUSG00000048992	61.2829	1.04736	0.323836	-3.23422	0.00121975	0.0266645	Prss32
ENSMUSG00000022132	472.549	1.04472	0.219449	-4.76067	1.93e-06	0.000184025	Cldn10
ENSMUSG00000073489	235.084	1.03595	0.257527	-4.02268	5.75e-05	0.00291624	Ifi204
ENSMUSG00000027800	1759.51	1.03578	0.257489	-4.02261	5.76e-05	0.00291624	Tm4sf1
ENSMUSG00000037440	224.761	1.03368	0.297491	-3.47465	0.000511528	0.0147765	Vnn1
ENSMUSG00000027316	1525.66	1.02268	0.2955	-3.46084	0.000538493	0.0152725	Gfra4
ENSMUSG00000028782	198.943	1.02134	0.295335	-3.45825	0.000543706	0.0153755	Adgrb2
ENSMUSG00000032537	88.4414	1.0161	0.304301	-3.33912	0.00084044	0.0206721	Ephb1
ENSMUSG00000012126	75.1702	1.01594	0.325387	-3.12224	0.00179481	0.0342015	Ubxn11
ENSMUSG00000006360	3950.32	1.0138	0.21064	-4.81297	1.49e-06	0.000149907	Crip1
ENSMUSG00000044197	1244.67	1.01264	0.22358	-4.52922	5.92e-06	0.000455262	Gpr146
ENSMUSG00000020467	5396.02	1.01252	0.208487	-4.8565	1.19e-06	0.000125652	Efemp1
ENSMUSG00000026536	228.09	1.01094	0.258323	-3.91346	9.1e-05	0.00419852	Ifi211
ENSMUSG00000027221	584.743	1.00672	0.324093	-3.10628	0.00189458	0.0355457	Chst1
ENSMUSG00000068417	66.0248	1.00531	0.291132	-3.45311	0.00055416	0.0155391	Pnp2
ENSMUSG00000089669	92.2087	1.00338	0.330286	-3.0379	0.00238234	0.0415703	Tnfsf13
ENSMUSG00000025175	136.145	0.995182	0.257262	-3.86835	0.000109573	0.00473927	Fn3k
ENSMUSG00000047146	226.315	0.992608	0.328015	-3.02611	0.00247725	0.0425772	Tet1
ENSMUSG00000074896	657.474	0.992427	0.320768	-3.09391	0.0019754	0.0367699	Ifit3
ENSMUSG00000050447	637.854	0.992261	0.181981	-5.45256	4.96e-08	8.33e-06	Lypd6
ENSMUSG00000003273	310.814	0.990547	0.273814	-3.61758	0.000297367	0.009918	Car11
ENSMUSG00000051811	198.67	0.990254	0.167548	-5.91026	3.42e-09	8.52e-07	Cox6b2
ENSMUSG00000079608	65.7292	0.982949	0.305637	-3.21607	0.0012996	0.0278302	Stard6
ENSMUSG00000024066	3068.6	0.977128	0.218915	-4.46351	8.06e-06	0.000589739	Xdh
ENSMUSG00000078350	1556.13	0.975146	0.179057	-5.446	5.15e-08	8.42e-06	Smim1
ENSMUSG00000044468	538.682	0.974565	0.245548	-3.96894	7.22e-05	0.00350201	Tent5c
ENSMUSG00000028865	57.371	0.966057	0.267381	-3.61304	0.000302632	0.0100253	Cd164l2
ENSMUSG00000006651	203.302	0.965761	0.210841	-4.58051	4.64e-06	0.000376016	Aplp1
ENSMUSG00000025170	260.577	0.961607	0.16546	-5.81171	6.18e-09	1.34e-06	Rab40b
ENSMUSG00000042357	287.234	0.96108	0.315376	-3.04741	0.0023082	0.0404579	Gjb5
ENSMUSG00000028373	329.293	0.958997	0.310836	-3.08522	0.00203398	0.0374453	Astn2
ENSMUSG00000042757	110.068	0.958678	0.303076	-3.16316	0.00156065	0.0311427	Tmem108
ENSMUSG00000014599	1525.64	0.954645	0.224859	-4.24553	2.18e-05	0.00133009	Csf1
ENSMUSG00000047414	1365.36	0.953707	0.284395	-3.35346	0.000798089	0.0200696	Flrt2
ENSMUSG00000051043	235.538	0.952428	0.26011	-3.66164	0.000250609	0.00866307	Gprc5c
ENSMUSG00000041609	2553.15	0.952149	0.235398	-4.04484	5.24e-05	0.00272377	Bicdl1
ENSMUSG00000020838	64.6528	0.947752	0.30565	-3.10078	0.00193014	0.0361085	Slc6a4
ENSMUSG00000002688	138.18	0.944603	0.227243	-4.15679	3.23e-05	0.00184147	Prkd1
ENSMUSG00000022389	8061.69	0.942582	0.159174	-5.92171	3.19e-09	8.16e-07	Tef
ENSMUSG00000042097	91.8602	0.938509	0.311869	-3.0093	0.00261847	0.0442615	Zfp239
ENSMUSG00000051817	879.092	0.936266	0.179924	-5.20369	1.95e-07	2.59e-05	Sox12
ENSMUSG00000019945	140.13	0.931994	0.172301	-5.4091	6.33e-08	1e-05	Cabcoco1
ENSMUSG00000021069	890.879	0.926813	0.226737	-4.08761	4.36e-05	0.00233604	Pygl
ENSMUSG00000043673	100.398	0.921072	0.269635	-3.416	0.000635488	0.0171733	Kcns3
ENSMUSG00000030494	807.31	0.919407	0.189924	-4.84093	1.29e-06	0.000131642	Rhpn2
ENSMUSG00000079434	58.3055	0.918678	0.25088	-3.66182	0.00025043	0.00866307	Neu2
ENSMUSG00000068522	1154.27	0.910533	0.292654	-3.1113	0.00186268	0.0351848	Aard
ENSMUSG00000044641	1031.67	0.906447	0.273511	-3.31412	0.000919328	0.0220276	Pard6b
ENSMUSG00000062960	1231.41	0.902598	0.224992	-4.01169	6.03e-05	0.00302304	Kdr
ENSMUSG00000025911	206.256	0.901493	0.258448	-3.48811	0.000486454	0.0142537	Adhfe1
ENSMUSG00000014329	2994.6	0.901083	0.21769	-4.1393	3.48e-05	0.00194765	Bicc1
ENSMUSG00000024771	102.074	0.900846	0.206588	-4.36059	1.3e-05	0.00085684	Lipk
ENSMUSG00000025586	852.005	0.898304	0.179337	-5.00902	5.47e-07	6.37e-05	Cpeb1
ENSMUSG00000037225	896.828	0.894158	0.292426	-3.05772	0.00223025	0.0395911	Fgf2
ENSMUSG00000026829	59.0158	0.893722	0.29665	-3.01271	0.00258925	0.0438438	Gbgt1
ENSMUSG00000102697	167.963	0.893432	0.197104	-4.53281	5.82e-06	0.000451174	Pcdhac2
ENSMUSG00000028957	1759.2	0.890356	0.277743	-3.20568	0.00134744	0.0283558	Per3
ENSMUSG00000045575	42.3285	0.886797	0.262246	-3.38155	0.000720778	0.018773	Vmn1r233
ENSMUSG00000037892	1062.36	0.886796	0.255997	-3.46408	0.000532049	0.0151338	Pcdh18
ENSMUSG00000046186	657.858	0.885785	0.17181	-5.15562	2.53e-07	3.19e-05	Cd109
ENSMUSG00000002808	889.754	0.884141	0.256046	-3.45305	0.000554284	0.0155391	Epdr1
ENSMUSG00000022306	446.765	0.882527	0.236265	-3.73533	0.000187468	0.0070142	Zfpm2
ENSMUSG00000037921	174.767	0.882441	0.281011	-3.14024	0.00168812	0.0329429	Ddx60
ENSMUSG00000027676	92.5946	0.880111	0.263985	-3.33394	0.000856238	0.0208912	Ccdc39
ENSMUSG00000020150	145.954	0.879321	0.225488	-3.89964	9.63e-05	0.00438018	Gamt
ENSMUSG00000053965	22201.1	0.87749	0.258662	-3.39242	0.000692782	0.0184136	Pde5a
ENSMUSG00000030249	5076.81	0.875678	0.267103	-3.27842	0.00104389	0.024121	Abcc9
ENSMUSG00000036186	262.829	0.874002	0.278942	-3.13328	0.00172866	0.0332669	Dipk1b
ENSMUSG00000020889	8232.43	0.865195	0.208549	-4.14865	3.34e-05	0.00189155	Nr1d1
ENSMUSG00000049556	47.1407	0.864455	0.290137	-2.97947	0.00288744	0.0473191	Lingo1
ENSMUSG00000000402	510.783	0.86437	0.189477	-4.56186	5.07e-06	0.000405413	Egfl6
ENSMUSG00000020581	128.934	0.862222	0.2493	-3.45857	0.000543047	0.0153755	Agr2
ENSMUSG00000033249	162.993	0.860866	0.248681	-3.46173	0.000536707	0.015244	Hsf4
ENSMUSG00000056900	255.565	0.859419	0.290817	-2.95519	0.00312475	0.0495478	Usp13
ENSMUSG00000040723	577.094	0.852785	0.237941	-3.58402	0.000338351	0.0108989	Rcsd1
ENSMUSG00000030621	681.391	0.851463	0.243899	-3.49104	0.000481139	0.0141877	Me3
ENSMUSG00000040254	962.671	0.851182	0.249176	-3.41598	0.000635526	0.0171733	Sema3d
ENSMUSG00000037852	12675.6	0.845303	0.213995	-3.95011	7.81e-05	0.00371593	Cpe
ENSMUSG00000027698	871.768	0.844445	0.168005	-5.02632	5e-07	5.9e-05	Nceh1
ENSMUSG00000055435	2593.69	0.844201	0.223118	-3.78366	0.000154538	0.00604967	Maf
ENSMUSG00000023966	196.248	0.84309	0.198127	-4.25529	2.09e-05	0.00128542	Rsph9
ENSMUSG00000031618	1380.92	0.84198	0.173852	-4.84307	1.28e-06	0.000130914	Nr3c2
ENSMUSG00000004633	954.416	0.84159	0.208723	-4.03209	5.53e-05	0.00284549	Chn2
ENSMUSG00000079465	87.0599	0.831894	0.272459	-3.05328	0.00226354	0.0399973	Col4a3
ENSMUSG00000039496	382.675	0.826481	0.198621	-4.1611	3.17e-05	0.0018272	Cdnf
ENSMUSG00000045954	6603.43	0.8264	0.25931	-3.18692	0.00143795	0.029605	Cavin2
ENSMUSG00000023982	62.3424	0.825794	0.243403	-3.3927	0.000692074	0.0184136	Guca1a
ENSMUSG00000030930	1384.08	0.821048	0.157339	-5.21835	1.81e-07	2.46e-05	Chst15
ENSMUSG00000031673	2269.58	0.819338	0.241005	-3.39967	0.000674672	0.0180556	Cdh11
ENSMUSG00000019929	65591.6	0.817869	0.222151	-3.68159	0.000231783	0.00827442	Dcn
ENSMUSG00000048347	83.9086	0.816523	0.231476	-3.52747	0.000419553	0.0127147	Pcdhb18
ENSMUSG00000023990	665.245	0.811663	0.208254	-3.89747	9.72e-05	0.00439802	Tfeb
ENSMUSG00000030643	337.826	0.811512	0.2582	-3.14296	0.00167248	0.0327478	Rab30
ENSMUSG00000038119	2375.85	0.810425	0.199025	-4.07198	4.66e-05	0.00247118	Cdon
ENSMUSG00000096606	225.326	0.808315	0.239892	-3.36949	0.000753069	0.01921	Tpbgl
ENSMUSG00000019768	880.995	0.806339	0.174763	-4.61391	3.95e-06	0.00032997	Esr1
ENSMUSG00000051736	103.332	0.804583	0.195869	-4.10776	4e-05	0.00216981	Fam229b
ENSMUSG00000019124	757.838	0.802512	0.227661	-3.52502	0.000423444	0.0127928	Scrn1
ENSMUSG00000037990	126.524	0.802	0.23804	-3.36918	0.000753912	0.01921	Sh3rf3
ENSMUSG00000039485	876.867	0.797283	0.19285	-4.13422	3.56e-05	0.00197425	Tspyl4
ENSMUSG00000063765	74.861	0.794289	0.231741	-3.42749	0.000609184	0.0167169	Chadl
ENSMUSG00000034472	659.158	0.793794	0.212834	-3.72964	0.000191753	0.00714703	Rasd2
ENSMUSG00000024901	518.944	0.790133	0.210791	-3.74842	0.000177954	0.00670983	Peli3
ENSMUSG00000030787	1128.11	0.786887	0.256635	-3.06618	0.00216815	0.0389052	Lyve1
ENSMUSG00000026980	196.341	0.785732	0.249695	-3.14677	0.00165087	0.0324117	Ly75
ENSMUSG00000022708	5647.85	0.784684	0.262227	-2.99239	0.00276803	0.0457949	Zbtb20
ENSMUSG00000015312	744.847	0.783773	0.215026	-3.64501	0.000267382	0.00911064	Gadd45b
ENSMUSG00000025511	1733.32	0.781948	0.17165	-4.55549	5.23e-06	0.000415031	Tspan4
ENSMUSG00000072812	4993.9	0.77797	0.258024	-3.01511	0.00256885	0.0435362	Ahnak2
ENSMUSG00000054659	78.6262	0.776669	0.222892	-3.48451	0.000493035	0.0143816	Pm20d2
ENSMUSG00000031765	4304.21	0.775408	0.182254	-4.25455	2.09e-05	0.00128562	Mt1
ENSMUSG00000052957	11917.5	0.775072	0.241503	-3.20936	0.00133031	0.0282274	Gas1
ENSMUSG00000028150	1173.88	0.772257	0.201919	-3.8246	0.000130986	0.00534349	Rorc
ENSMUSG00000019189	4201.07	0.771196	0.169899	-4.53915	5.65e-06	0.000443024	Rnf145
ENSMUSG00000047963	1689.29	0.770113	0.24135	-3.19086	0.00141851	0.0293851	Stbd1
ENSMUSG00000033436	773.691	0.764425	0.212651	-3.59475	0.000324706	0.0105643	Armcx2
ENSMUSG00000036641	148.878	0.764189	0.160441	-4.76306	1.91e-06	0.000183654	Ccdc148
ENSMUSG00000034610	1313.62	0.762533	0.243344	-3.13356	0.00172698	0.0332669	Tut4
ENSMUSG00000028883	2391.62	0.757951	0.23994	-3.15892	0.00158357	0.0314707	Sema3a
ENSMUSG00000022091	2360.11	0.754696	0.158046	-4.77516	1.8e-06	0.000175562	Sorbs3
ENSMUSG00000032554	25934.2	0.752879	0.178038	-4.22875	2.35e-05	0.0014199	Trf
ENSMUSG00000004032	919.902	0.752045	0.191074	-3.93589	8.29e-05	0.00391429	Gstm5
ENSMUSG00000033453	549.627	0.749781	0.191896	-3.90722	9.34e-05	0.00427413	Adamts15
ENSMUSG00000044177	325.14	0.749441	0.237978	-3.1492	0.00163718	0.0322399	Wfikkn2
ENSMUSG00000029570	735.955	0.74816	0.163452	-4.57725	4.71e-06	0.000380347	Lfng
ENSMUSG00000063698	171.401	0.74483	0.208161	-3.57815	0.00034604	0.0110915	Sfxn4
ENSMUSG00000026880	4635.66	0.744577	0.234648	-3.17317	0.00150785	0.0306021	Stom
ENSMUSG00000026158	1128.27	0.740049	0.245979	-3.00859	0.00262462	0.0443269	Ogfrl1
ENSMUSG00000050212	844.474	0.739006	0.223367	-3.30849	0.00093801	0.0223215	Eva1b
ENSMUSG00000038984	208.313	0.73641	0.222943	-3.30313	0.000956124	0.0224666	Tspyl5
ENSMUSG00000024654	460.699	0.736353	0.245824	-2.99545	0.00274044	0.0455709	Asrgl1
ENSMUSG00000022125	2143.64	0.734886	0.126636	-5.80313	6.51e-09	1.39e-06	Cln5
ENSMUSG00000032011	4139.94	0.733633	0.235594	-3.11397	0.0018459	0.0349357	Thy1
ENSMUSG00000035045	276.059	0.725532	0.212839	-3.40884	0.000652403	0.0175562	Zc3h12b
ENSMUSG00000059060	107.202	0.722924	0.208014	-3.47536	0.000510166	0.0147705	Rad51b
ENSMUSG00000028807	522.844	0.719274	0.108475	-6.6308	3.34e-11	1.48e-08	Zbtb8a
ENSMUSG00000029359	109.297	0.718318	0.223261	-3.21738	0.00129365	0.0277808	Tesc
ENSMUSG00000020027	373.862	0.712486	0.199581	-3.56991	0.0003571	0.0112605	Socs2
ENSMUSG00000022186	11552.1	0.711957	0.226984	-3.13659	0.00170925	0.0331556	Oxct1
ENSMUSG00000024253	729.157	0.711793	0.149345	-4.76609	1.88e-06	0.000181817	Dync2li1
ENSMUSG00000040483	328.379	0.711776	0.227101	-3.13418	0.00172334	0.0332302	Xaf1
ENSMUSG00000075592	1634.95	0.710171	0.200466	-3.5426	0.000396209	0.012231	Nynrin
ENSMUSG00000026728	17675.3	0.703913	0.212916	-3.30606	0.000946163	0.0223948	Vim
ENSMUSG00000020176	1695.66	0.699945	0.217587	-3.21685	0.00129605	0.0278014	Grb10
ENSMUSG00000049536	444.524	0.697545	0.193105	-3.61225	0.000303551	0.010027	Tceal1
ENSMUSG00000036492	260.531	0.694007	0.229761	-3.02056	0.00252308	0.0430984	Rnf39
ENSMUSG00000095098	2123.56	0.691209	0.173475	-3.98448	6.76e-05	0.00330596	Ccdc85b
ENSMUSG00000041992	1414.02	0.690553	0.171335	-4.03043	5.57e-05	0.00285053	Rapgef5
ENSMUSG00000003070	113.513	0.688657	0.187891	-3.66519	0.000247153	0.0085868	Efna2
ENSMUSG00000002032	242.727	0.688505	0.213937	-3.21827	0.00128967	0.0277808	Tmem25
ENSMUSG00000055210	78.2471	0.687987	0.232666	-2.95697	0.00310681	0.0493035	Foxd2
ENSMUSG00000021950	5612.29	0.686122	0.179533	-3.82172	0.000132526	0.00539421	Anxa8
ENSMUSG00000074867	196.279	0.67644	0.199783	-3.38587	0.000709532	0.0186335	Zfp808
ENSMUSG00000032578	581.322	0.675784	0.125986	-5.36395	8.14e-08	1.24e-05	Cish
ENSMUSG00000030852	4089.8	0.674412	0.22343	-3.01844	0.00254076	0.0432864	Tacc2
ENSMUSG00000028885	441.71	0.669132	0.201494	-3.32086	0.000897405	0.0216356	Smpdl3b
ENSMUSG00000054074	295.98	0.667238	0.210378	-3.17162	0.00151593	0.0306548	Skida1
ENSMUSG00000031380	280.271	0.666643	0.218164	-3.05569	0.00224542	0.0398239	Vegfd
ENSMUSG00000046329	5112.08	0.654711	0.207507	-3.15512	0.00160431	0.0317532	Slc25a23
ENSMUSG00000019872	1359.7	0.654683	0.1953	-3.35219	0.000801738	0.0201272	Smpdl3a
ENSMUSG00000030256	2362.38	0.648959	0.2017	-3.21746	0.00129333	0.0277808	Bhlhe41
ENSMUSG00000030701	1428.08	0.646764	0.10937	-5.91355	3.35e-09	8.46e-07	Plekhb1
ENSMUSG00000015702	373.977	0.642081	0.198009	-3.24269	0.00118407	0.0261193	Anxa9
ENSMUSG00000030638	1255.28	0.636963	0.190504	-3.34357	0.000827068	0.020516	Sh3gl3
ENSMUSG00000074863	513.59	0.63671	0.129249	-4.92623	8.38e-07	9.06e-05	Platr25
ENSMUSG00000031451	20597.2	0.636573	0.175601	-3.6251	0.000288846	0.00972282	Gas6
ENSMUSG00000045038	1496.54	0.636144	0.198243	-3.20891	0.00133239	0.0282384	Prkce
ENSMUSG00000064043	795.731	0.636143	0.172673	-3.6841	0.000229514	0.00822363	Trerf1
ENSMUSG00000031351	831.633	0.634634	0.195076	-3.25327	0.00114085	0.02572	Zfp185
ENSMUSG00000029059	679.522	0.628955	0.150528	-4.17832	2.94e-05	0.00170555	Prxl2b
ENSMUSG00000033389	1033.49	0.628441	0.204761	-3.06914	0.00214679	0.0386382	Arhgap44
ENSMUSG00000032251	401.649	0.626965	0.187682	-3.34056	0.000836089	0.0206172	Irak1bp1
ENSMUSG00000008575	5846.01	0.621318	0.173143	-3.58846	0.000332639	0.0107684	Nfib
ENSMUSG00000055493	733.546	0.614891	0.156084	-3.9395	8.17e-05	0.0038653	Epm2a
ENSMUSG00000031778	1518.83	0.611429	0.17648	-3.46457	0.000531082	0.0151338	Cx3cl1
ENSMUSG00000039347	1767.2	0.611289	0.194821	-3.1377	0.0017028	0.0330635	Atp6v0e2
ENSMUSG00000016918	4003.27	0.610807	0.152517	-4.00485	6.21e-05	0.00310378	Sulf1
ENSMUSG00000022865	2281.89	0.61045	0.179439	-3.40199	0.00066897	0.0179524	Cxadr
ENSMUSG00000027562	1351.23	0.60872	0.172213	-3.53469	0.000408256	0.0124468	Car2
ENSMUSG00000054612	415.305	0.607114	0.145988	-4.15866	3.2e-05	0.00183184	Mgmt
ENSMUSG00000038217	162.161	0.604089	0.16893	-3.57596	0.000348941	0.0111369	Tlcd2
ENSMUSG00000026090	517.967	0.599478	0.148275	-4.04302	5.28e-05	0.00273046	Cracdl
ENSMUSG00000057719	464.067	0.596581	0.157159	-3.79604	0.000147027	0.00587385	Sh3rf2
ENSMUSG00000048772	184.745	0.596092	0.194091	-3.0712	0.00213198	0.0385143	Tmem53
ENSMUSG00000039063	347.814	0.593396	0.177486	-3.34334	0.000827769	0.020516	Echdc3
ENSMUSG00000072568	3079.77	0.592466	0.192901	-3.07135	0.00213092	0.0385143	Lratd2
ENSMUSG00000070509	1221.83	0.592082	0.190053	-3.11535	0.00183724	0.0348057	Rgma
ENSMUSG00000014313	13557.9	0.5918	0.187816	-3.15096	0.00162734	0.032111	Cox6c
ENSMUSG00000068551	2627.11	0.591143	0.126424	-4.67587	2.93e-06	0.000260049	Zfp467
ENSMUSG00000020086	849.767	0.590778	0.124986	-4.72677	2.28e-06	0.000208374	Macroh2a2
ENSMUSG00000054978	89.9481	0.589708	0.183513	-3.21344	0.00131156	0.0279494	Kbtbd13
ENSMUSG00000039031	2027.96	0.58759	0.137531	-4.27242	1.93e-05	0.00120578	Arhgap18
ENSMUSG00000039197	2032.71	0.586795	0.15957	-3.67735	0.00023567	0.00836713	Adk
ENSMUSG00000028545	760.258	0.585643	0.178052	-3.28916	0.00100485	0.0233578	Bend5
ENSMUSG00000078963	170.945	0.581618	0.175208	-3.31959	0.000901496	0.0216805	Hsbp1l1
ENSMUSG00000032118	391.831	0.577676	0.162036	-3.56511	0.000363706	0.0114318	Fez1
ENSMUSG00000030946	854.391	0.568349	0.146175	-3.88814	0.000101016	0.00454944	Lhpp
ENSMUSG00000023345	198.176	0.565026	0.184558	-3.0615	0.00220229	0.0392511	Poc1a
ENSMUSG00000097571	230.953	0.561761	0.187119	-3.00215	0.00268078	0.0449412	Jpx
ENSMUSG00000057751	690.923	0.560174	0.179964	-3.11271	0.00185378	0.0350507	Megf6
ENSMUSG00000039910	1067.43	0.559166	0.135158	-4.13713	3.52e-05	0.00195492	Cited2
ENSMUSG00000030792	428.716	0.552757	0.167334	-3.30332	0.000955488	0.0224666	Dkkl1
ENSMUSG00000066152	1095.61	0.548745	0.0984401	-5.57441	2.48e-08	4.74e-06	Slc31a2
ENSMUSG00000034903	2267.58	0.548607	0.125792	-4.36124	1.29e-05	0.00085684	Cobll1
ENSMUSG00000031227	603.089	0.547568	0.174621	-3.13575	0.00171418	0.0331616	Magee1
ENSMUSG00000031808	2220.11	0.547209	0.162239	-3.37285	0.00074395	0.0191036	Slc27a1
ENSMUSG00000038155	2127.27	0.543574	0.183196	-2.96717	0.00300556	0.0485486	Gstp2
ENSMUSG00000029650	1075.44	0.543143	0.166277	-3.2665	0.00108887	0.0246982	Slc46a3
ENSMUSG00000043664	138.307	0.542493	0.174398	-3.11065	0.00186674	0.0351931	Tmem221
ENSMUSG00000021556	1728.52	0.539694	0.101524	-5.31593	1.06e-07	1.55e-05	Golm1
ENSMUSG00000025921	1375.59	0.537475	0.123738	-4.34364	1.4e-05	0.000918058	Rdh10
ENSMUSG00000031523	3187	0.535068	0.12176	-4.39444	1.11e-05	0.000758162	Dlc1
ENSMUSG00000044461	252.992	0.534067	0.153543	-3.47828	0.000504636	0.014654	Shisa2
ENSMUSG00000036278	996.015	0.530134	0.140394	-3.77606	0.000159331	0.0061875	Macrod1
ENSMUSG00000027010	2452.29	0.528872	0.130544	-4.0513	5.09e-05	0.0026568	Slc25a12
ENSMUSG00000070283	1050.31	0.526815	0.142607	-3.69418	0.000220597	0.00797756	Ndufaf3
ENSMUSG00000045679	1028.35	0.524479	0.145583	-3.60262	0.000315032	0.0103186	Pqlc3
ENSMUSG00000019832	589.647	0.51874	0.125932	-4.11921	3.8e-05	0.00207773	Rab32
ENSMUSG00000020653	1376.17	0.518714	0.158693	-3.26865	0.00108062	0.0245958	Klf11
ENSMUSG00000020728	270.24	0.518364	0.171583	-3.02107	0.00251886	0.0430641	Cep112
ENSMUSG00000054619	5587.96	0.513922	0.168942	-3.042	0.00235014	0.0411137	Mettl7a1
ENSMUSG00000103088	638.664	0.50553	0.152822	-3.30797	0.000939742	0.0223215	Pcdhgb6
ENSMUSG00000021775	6362.72	0.505061	0.125427	-4.02672	5.66e-05	0.00288076	Nr1d2
ENSMUSG00000048481	465.304	0.500759	0.138609	-3.61274	0.000302984	0.0100253	Mypop
ENSMUSG00000027078	800.214	0.490197	0.140532	-3.48815	0.000486373	0.0142537	Ube2l6
ENSMUSG00000045827	1831.51	0.489253	0.154435	-3.16803	0.00153476	0.0308474	Serpinb9
ENSMUSG00000027165	1459.42	0.488493	0.155142	-3.1487	0.00164001	0.0322629	Iftap
ENSMUSG00000038776	10418	0.486771	0.0880845	-5.52619	3.27e-08	5.9e-06	Ephx1
ENSMUSG00000044068	2174.55	0.48561	0.0972694	-4.99242	5.96e-07	6.82e-05	Zrsr1
ENSMUSG00000092035	1374.62	0.482264	0.152284	-3.16687	0.00154089	0.0308997	Peg10
ENSMUSG00000040675	695.174	0.482144	0.151865	-3.17482	0.00149932	0.0305453	Mthfd1l
ENSMUSG00000028393	2042.48	0.481112	0.103239	-4.66015	3.16e-06	0.000274446	Alad
ENSMUSG00000035150	12451.8	0.481025	0.0894141	-5.37974	7.46e-08	1.14e-05	Eif2s3x
ENSMUSG00000029821	267.831	0.479628	0.155214	-3.0901	0.0020009	0.0371111	Gsdme
ENSMUSG00000048200	578.65	0.479619	0.13778	-3.48105	0.000499455	0.0145252	Cracr2b
ENSMUSG00000035413	2817.28	0.476587	0.118587	-4.01889	5.85e-05	0.00295058	Tmem98
ENSMUSG00000037979	555.414	0.476299	0.134763	-3.53434	0.000408794	0.0124468	Ccdc92
ENSMUSG00000006519	1877.28	0.476285	0.16069	-2.96401	0.00303662	0.0489076	Cyba
ENSMUSG00000022346	1284.03	0.474901	0.156649	-3.03162	0.00243245	0.0421422	Myc
ENSMUSG00000031273	3909.67	0.474761	0.159383	-2.97875	0.00289425	0.0473191	Col4a6
ENSMUSG00000019647	389.318	0.472221	0.149002	-3.16922	0.00152846	0.0308163	Sema6a
ENSMUSG00000011382	919.201	0.46977	0.158433	-2.96509	0.00302591	0.0487755	Dhdh
ENSMUSG00000001986	726.074	0.46386	0.141983	-3.26701	0.0010869	0.0246982	Gria3
ENSMUSG00000041471	484.484	0.46322	0.144405	-3.20779	0.00133757	0.0282867	Shld2
ENSMUSG00000056234	8939.97	0.458379	0.128433	-3.56902	0.00035832	0.0112807	Ncoa4
ENSMUSG00000037405	1781.36	0.457606	0.121979	-3.7515	0.000175777	0.00664062	Icam1
ENSMUSG00000040811	5013.68	0.454842	0.109335	-4.16007	3.18e-05	0.0018272	Eml2
ENSMUSG00000068742	2707.06	0.453757	0.107298	-4.22894	2.35e-05	0.0014199	Cry2
ENSMUSG00000024120	3971.22	0.449923	0.143508	-3.13519	0.00171743	0.0331616	Lrpprc
ENSMUSG00000039328	373.091	0.448771	0.117147	-3.83085	0.000127703	0.00529763	Rnf122
ENSMUSG00000022442	1162.59	0.446918	0.126151	-3.54273	0.000396011	0.012231	Ttll1
ENSMUSG00000006931	2348.54	0.443477	0.113137	-3.91982	8.86e-05	0.00411482	P3h4
ENSMUSG00000022150	4912.13	0.442404	0.145707	-3.03626	0.00239532	0.0417062	Dab2
ENSMUSG00000026730	509.086	0.438861	0.12108	-3.62454	0.000289474	0.00972697	Pter
ENSMUSG00000050248	1269.37	0.438649	0.141999	-3.08911	0.00200759	0.0371642	Evc2
ENSMUSG00000030319	1123.59	0.437733	0.0967384	-4.52492	6.04e-06	0.000460982	Cand2
ENSMUSG00000031951	462.771	0.435332	0.147133	-2.95877	0.00308873	0.0492166	Tmem231
ENSMUSG00000030541	2115.51	0.435001	0.114586	-3.79629	0.00014688	0.00587385	Idh2
ENSMUSG00000021615	561.498	0.434665	0.118429	-3.67027	0.000242292	0.00847849	Xrcc4
ENSMUSG00000024431	4698.09	0.42966	0.142878	-3.00719	0.00263675	0.0444162	Nr3c1
ENSMUSG00000003559	1049.75	0.428698	0.100238	-4.27682	1.9e-05	0.00118603	As3mt
ENSMUSG00000028549	360.195	0.425183	0.115567	-3.6791	0.000234057	0.00832563	Itgb3bp
ENSMUSG00000047242	1046.83	0.420451	0.111979	-3.75473	0.000173525	0.00660687	Taf9b
ENSMUSG00000055745	1143.74	0.420121	0.137114	-3.06403	0.00218381	0.0391235	Rtl6
ENSMUSG00000020733	7154.47	0.419997	0.138415	-3.03433	0.00241072	0.0418871	Slc9a3r1
ENSMUSG00000001761	4322.2	0.418767	0.107731	-3.88715	0.00010143	0.00455755	Smo
ENSMUSG00000027784	3504.34	0.418527	0.126532	-3.30767	0.000940771	0.0223215	Ppm1l
ENSMUSG00000020253	1040.47	0.417768	0.131288	-3.18206	0.00146229	0.0299478	Ppm1m
ENSMUSG00000014243	407.182	0.412286	0.107283	-3.84298	0.000121551	0.00510779	Zswim7
ENSMUSG00000040102	1997.26	0.407435	0.12996	-3.13508	0.00171808	0.0331616	Klhl42
ENSMUSG00000004631	3155.77	0.407294	0.126729	-3.2139	0.00130945	0.0279494	Sgce
ENSMUSG00000021286	1404.83	0.405754	0.107285	-3.78201	0.000155565	0.00607766	Zfyve21
ENSMUSG00000066357	5536.26	0.398052	0.124291	-3.20258	0.00136202	0.0285554	Wdr6
ENSMUSG00000060227	2136.43	0.397729	0.129963	-3.06033	0.00221094	0.039356	Golm2
ENSMUSG00000023571	775.949	0.397419	0.104768	-3.79333	0.00014864	0.00589649	C1qtnf12
ENSMUSG00000063172	368.468	0.396717	0.0992914	-3.99549	6.46e-05	0.0031956	Hspb11
ENSMUSG00000028184	4719.53	0.394076	0.117496	-3.35394	0.000796683	0.0200696	Adgrl2
ENSMUSG00000030515	770.363	0.39157	0.0942188	-4.15596	3.24e-05	0.00184277	Tarsl2
ENSMUSG00000031516	3303.45	0.389844	0.10649	-3.66084	0.000251392	0.00867213	Dctn6
ENSMUSG00000034245	3118.23	0.389547	0.101316	-3.84489	0.000120608	0.0050791	Hdac11
ENSMUSG00000078566	4049.07	0.389014	0.126237	-3.08163	0.00205872	0.0376807	Bnip3
ENSMUSG00000022620	2124.38	0.388646	0.101398	-3.83288	0.000126653	0.0052653	Arsa
ENSMUSG00000011658	1291.56	0.387985	0.109917	-3.52981	0.000415855	0.012642	Fuz
ENSMUSG00000025656	2971.11	0.387164	0.12885	-3.00476	0.00265789	0.0446947	Arhgef9
ENSMUSG00000024269	1432.57	0.386367	0.113854	-3.39355	0.000689937	0.0183882	Tpgs2
ENSMUSG00000020547	3501.61	0.385666	0.125977	-3.0614	0.00220303	0.0392511	Bzw2
ENSMUSG00000047379	1583.92	0.382867	0.120906	-3.16664	0.00154213	0.0308997	B4gat1
ENSMUSG00000042770	991.71	0.382501	0.121275	-3.15399	0.00161053	0.0318439	Hebp1
ENSMUSG00000027223	1472.49	0.379692	0.123335	-3.07854	0.00208021	0.0379311	Mapk8ip1
ENSMUSG00000030161	9180.31	0.379486	0.113579	-3.34116	0.000834285	0.0206172	Gabarapl1
ENSMUSG00000031274	6481.29	0.377832	0.124788	-3.0278	0.00246339	0.0424462	Col4a5
ENSMUSG00000063268	1135.8	0.368766	0.120166	-3.06879	0.00214927	0.0386471	Parp10
ENSMUSG00000025213	623.794	0.366221	0.0926944	-3.95084	7.79e-05	0.00371367	Kazald1
ENSMUSG00000074682	718.73	0.366016	0.109786	-3.3339	0.00085638	0.0208912	Zcchc3
ENSMUSG00000042275	1027.46	0.364221	0.122264	-2.97896	0.00289225	0.0473191	Pelo
ENSMUSG00000044167	2438.79	0.363962	0.0992713	-3.66634	0.000246046	0.0085868	Foxo1
ENSMUSG00000015943	789.004	0.360153	0.12129	-2.96935	0.00298431	0.0483857	Bola1
ENSMUSG00000029763	5459.13	0.359854	0.0910286	-3.9532	7.71e-05	0.00368629	Exoc4
ENSMUSG00000022837	1098.18	0.35456	0.10508	-3.37419	0.000740322	0.0190841	Iqcb1
ENSMUSG00000028161	11824.3	0.353984	0.114423	-3.09365	0.00197709	0.0367699	Ppp3ca
ENSMUSG00000029162	1103.82	0.353692	0.119181	-2.9677	0.00300041	0.0485253	Khk
ENSMUSG00000039007	3396.16	0.351711	0.101847	-3.45333	0.000553721	0.0155391	Cpq
ENSMUSG00000048330	1813.95	0.349192	0.111351	-3.13594	0.00171302	0.0331616	Ric3
ENSMUSG00000020621	1480.39	0.348924	0.103549	-3.36966	0.000752619	0.01921	Rdh14
ENSMUSG00000049588	1085.97	0.348349	0.113783	-3.06152	0.00220217	0.0392511	Ccdc69
ENSMUSG00000010362	1088.68	0.343021	0.102384	-3.35032	0.000807172	0.0202115	Rdm1
ENSMUSG00000003363	3515.01	0.342523	0.0755533	-4.53352	5.8e-06	0.000451174	Pld3
ENSMUSG00000042978	518.98	0.3405	0.10474	-3.2509	0.0011504	0.0258043	Sbk1
ENSMUSG00000053644	3240.31	0.33748	0.0953633	-3.53889	0.000401815	0.0123308	Aldh7a1
ENSMUSG00000011837	1708.18	0.335623	0.113328	-2.96153	0.00306113	0.0491085	Snapc2
ENSMUSG00000024339	2648.24	0.335595	0.104618	-3.20782	0.00133743	0.0282867	Tap2
ENSMUSG00000046792	1192.87	0.335537	0.0991888	-3.38281	0.000717486	0.018773	Zfp787
ENSMUSG00000047843	4004.04	0.334349	0.1096	-3.05061	0.00228374	0.0401947	Bri3
ENSMUSG00000041353	696.566	0.332475	0.0905058	-3.67352	0.00023923	0.00845774	Tmem29
ENSMUSG00000057143	1381.74	0.326422	0.0721579	-4.52372	6.08e-06	0.000461791	Trim12c
ENSMUSG00000068335	936.028	0.325968	0.0872413	-3.73639	0.00018668	0.00700626	Dok1
ENSMUSG00000037960	924.748	0.324291	0.106291	-3.05099	0.0022809	0.0401947	Card19
ENSMUSG00000021669	9037.1	0.320244	0.0824146	-3.88577	0.000102007	0.0045729	Cert1
ENSMUSG00000051671	684.239	0.317725	0.098284	-3.23272	0.00122617	0.0267749	Coa6
ENSMUSG00000033065	4882.71	0.315941	0.105363	-2.9986	0.00271219	0.0452559	Pfkm
ENSMUSG00000025241	8069.48	0.315036	0.093264	-3.37789	0.000730441	0.0189234	Fyco1
ENSMUSG00000024308	7002.69	0.313905	0.102474	-3.06328	0.00218929	0.0391352	Tapbp
ENSMUSG00000041390	3419.02	0.311182	0.101233	-3.07392	0.00211266	0.0383789	Mdfic
ENSMUSG00000060675	2568.75	0.305401	0.0966448	-3.16004	0.0015775	0.0313822	Plaat3
ENSMUSG00000072964	1175.81	0.301281	0.0907341	-3.32048	0.000898621	0.0216381	Bhlhb9
ENSMUSG00000036188	2942.32	0.300675	0.0890427	-3.37675	0.00073347	0.0189551	Ankmy2
ENSMUSG00000021417	3394.41	0.299993	0.0791765	-3.78892	0.000151303	0.00594697	Eci2
ENSMUSG00000032398	1119	0.299712	0.0939354	-3.19061	0.00141972	0.0293851	Snapc5
ENSMUSG00000025332	5015.64	0.296249	0.0997003	-2.9714	0.00296445	0.0481841	Kdm5c
ENSMUSG00000018548	1688.4	0.295765	0.0910963	-3.24673	0.00116738	0.0259795	Trim37
ENSMUSG00000025875	1532.56	0.295092	0.0886589	-3.3284	0.000873469	0.0212694	Tspan17
ENSMUSG00000021245	1574.1	0.295048	0.0828305	-3.56207	0.000367939	0.0115367	Mlh3
ENSMUSG00000061474	1035.04	0.290662	0.0802026	-3.6241	0.000289969	0.00972697	Mrps36
ENSMUSG00000030347	1065.46	0.290487	0.0939051	-3.09341	0.00197872	0.0367699	D6Wsu163e
ENSMUSG00000066643	1163.83	0.290294	0.0962631	-3.01563	0.00256443	0.0434992	Wdr35
ENSMUSG00000023143	1408.85	0.288834	0.0964195	-2.99559	0.0027391	0.0455709	Nagpa
ENSMUSG00000028878	3063.54	0.285274	0.0886665	-3.21738	0.00129366	0.0277808	Fam76a
ENSMUSG00000000787	23416.2	0.278	0.0844027	-3.29373	0.00098867	0.0231197	Ddx3x
ENSMUSG00000019718	600.611	0.27677	0.0893604	-3.09723	0.00195336	0.0364727	L3hypdh
ENSMUSG00000066877	2641.02	0.274923	0.0832581	-3.30206	0.000959775	0.0225252	Nck2
ENSMUSG00000025579	7214.86	0.273383	0.0818012	-3.34204	0.000831649	0.020586	Gaa
ENSMUSG00000061887	5286.52	0.272327	0.0706449	-3.85488	0.000115789	0.00494032	Ssbp3
ENSMUSG00000041840	726.909	0.270117	0.081227	-3.32546	0.000882729	0.0213367	Haus1
ENSMUSG00000034109	7392.4	0.267472	0.0839661	-3.18547	0.00144517	0.0296595	Golim4
ENSMUSG00000059586	1077.6	0.26532	0.0810196	-3.27476	0.00105751	0.0242629	Nsmce2
ENSMUSG00000037606	4565.54	0.264163	0.0772321	-3.42038	0.000625332	0.0170399	Osbpl5
ENSMUSG00000036504	1323.64	0.26308	0.0890763	-2.95342	0.0031427	0.0497514	Phpt1
ENSMUSG00000027810	4445.09	0.254514	0.0764848	-3.32764	0.000875843	0.0212802	Eif2a
ENSMUSG00000015189	2402.82	0.253807	0.0799717	-3.17371	0.00150505	0.030598	Casd1
ENSMUSG00000015961	4301.45	0.242848	0.0719741	-3.3741	0.000740569	0.0190841	Adss
ENSMUSG00000030706	2704.27	0.230922	0.0779383	-2.96288	0.00304773	0.0490461	Mrpl48
ENSMUSG00000018160	2488.76	0.22835	0.0743932	-3.0695	0.00214415	0.0386382	Med1
ENSMUSG00000028224	2029.69	0.22424	0.0717784	-3.12406	0.00178372	0.0340905	Nbn
ENSMUSG00000024187	7767.62	0.22127	0.0736983	-3.00237	0.00267885	0.0449412	Fam234a
ENSMUSG00000037260	2569.06	0.217144	0.072505	-2.99488	0.00274555	0.0455917	Hgsnat
ENSMUSG00000027406	7607.89	0.21623	0.0673707	-3.20956	0.00132941	0.0282274	Idh3b
ENSMUSG00000025195	3084.62	0.209255	0.0684058	-3.05902	0.00222063	0.0394923	Dnmbp
ENSMUSG00000055720	2323.79	0.20745	0.0675547	-3.07085	0.00213453	0.0385245	Ubl7
ENSMUSG00000028484	3253.93	0.204942	0.0678227	-3.02173	0.00251337	0.0430081	Psip1
ENSMUSG00000021771	10309	0.196791	0.0644611	-3.05287	0.00226664	0.0399973	Vdac2
ENSMUSG00000040007	2222.46	0.184288	0.0613876	-3.00204	0.00268178	0.0449412	Bahd1
ENSMUSG00000027187	5849.22	0.182839	0.0513621	-3.55981	0.00037113	0.0116088	Cat
ENSMUSG00000035765	1839.27	0.172635	0.0505197	-3.41718	0.00063274	0.0171511	Dym
ENSMUSG00000059119	7691.97	0.160364	0.0522077	-3.07164	0.00212883	0.0385143	Nap1l4
ENSMUSG00000036940	3668.42	-0.174876	0.0484728	3.6077	0.000308921	0.0101527	Kdm1a
ENSMUSG00000052997	4834.13	-0.177235	0.0505688	3.50483	0.000456896	0.013634	Uba2
ENSMUSG00000063576	2808.64	-0.200029	0.057069	3.50503	0.000456555	0.013634	Klhdc3
ENSMUSG00000059208	8956.24	-0.201062	0.06645	3.02576	0.00248012	0.042589	Hnrnpm
ENSMUSG00000062867	5102.81	-0.206608	0.0671958	3.07471	0.00210705	0.0383129	Impdh2
ENSMUSG00000031858	4234.17	-0.211079	0.066638	3.16755	0.0015373	0.0308665	Mau2
ENSMUSG00000025728	3133.16	-0.21264	0.067247	3.16207	0.0015665	0.0311953	Pigq
ENSMUSG00000017421	7712.68	-0.216319	0.0573847	3.76963	0.000163491	0.00628633	Zfp207
ENSMUSG00000042594	2530.05	-0.216577	0.070899	3.05473	0.00225265	0.0399159	Sh2b3
ENSMUSG00000038733	11430.5	-0.217818	0.0708808	3.07302	0.00211906	0.0384235	Wdr26
ENSMUSG00000021484	9969.85	-0.220463	0.0735101	2.99908	0.00270795	0.045224	Lman2
ENSMUSG00000033055	1204.03	-0.220578	0.0744926	2.96107	0.0030657	0.0491085	Ankrd54
ENSMUSG00000021504	1035.08	-0.22483	0.0693641	3.2413	0.00118984	0.0261577	B4galt7
ENSMUSG00000048832	1504.63	-0.226373	0.0757216	2.98954	0.00279401	0.0461855	Vps37c
ENSMUSG00000010110	3388.28	-0.227455	0.0737746	3.08311	0.0020485	0.0375643	Stx5a
ENSMUSG00000038975	2391.44	-0.228012	0.0746907	3.05275	0.00226753	0.0399973	Rabggtb
ENSMUSG00000031835	8060.77	-0.231038	0.0671885	3.43866	0.000584598	0.016213	Mbtps1
ENSMUSG00000025162	9722.58	-0.23127	0.0613102	3.77214	0.000161855	0.00624811	Csnk1d
ENSMUSG00000002017	3927.04	-0.235055	0.0578644	4.06217	4.86e-05	0.00256345	Fam98a
ENSMUSG00000028057	3214.97	-0.237123	0.072531	3.26926	0.0010783	0.0245949	Rit1
ENSMUSG00000030374	4216.63	-0.238252	0.0561178	4.24557	2.18e-05	0.00133009	Strn4
ENSMUSG00000056216	2870.56	-0.238952	0.0774923	3.08356	0.00204541	0.0375428	Cebpg
ENSMUSG00000053510	10926.1	-0.24067	0.0673408	3.57391	0.000351684	0.0111439	Nrd1
ENSMUSG00000028330	2494	-0.242652	0.0684917	3.54279	0.000395921	0.012231	Ncbp1
ENSMUSG00000017715	2074.33	-0.242994	0.0816508	2.97601	0.00292024	0.047545	Pgs1
ENSMUSG00000026341	17617.4	-0.248569	0.0809869	3.06925	0.00214598	0.0386382	Actr3
ENSMUSG00000038990	1552.53	-0.250069	0.0751507	3.32756	0.000876102	0.0212802	Cables2
ENSMUSG00000036450	3664.19	-0.250559	0.0825768	3.03426	0.00241126	0.0418871	Hif1an
ENSMUSG00000047407	3490.83	-0.256399	0.0741899	3.45598	0.000548295	0.0154828	Tgif1
ENSMUSG00000037029	2613.83	-0.259135	0.0802212	3.23026	0.00123679	0.0269764	Zfp146
ENSMUSG00000046034	1443.89	-0.259698	0.0809196	3.20934	0.00133041	0.0282274	Otulin
ENSMUSG00000028676	4449.68	-0.259719	0.0802054	3.23817	0.001203	0.0263873	Srsf10
ENSMUSG00000016477	897.519	-0.259875	0.0704105	3.69085	0.000223506	0.00805284	E2f3
ENSMUSG00000029640	2970.72	-0.260227	0.0881337	2.95264	0.00315065	0.0497961	Usp12
ENSMUSG00000029202	6330.07	-0.264016	0.0834136	3.16515	0.00155004	0.0309943	Pds5a
ENSMUSG00000058704	2590.62	-0.265443	0.0870347	3.04985	0.00228954	0.0402033	Memo1
ENSMUSG00000033542	5724.55	-0.269558	0.0689367	3.91023	9.22e-05	0.00423117	Arhgef5
ENSMUSG00000059810	2611.58	-0.270231	0.0723297	3.7361	0.000186896	0.00700626	Rgs3
ENSMUSG00000028293	1935.76	-0.270744	0.0827341	3.27246	0.00106616	0.024375	Slc35a1
ENSMUSG00000038429	5758.98	-0.271415	0.0910113	2.98221	0.00286175	0.047105	Usp5
ENSMUSG00000032604	9160.09	-0.276346	0.0835306	3.30832	0.000938578	0.0223215	Qars
ENSMUSG00000004460	3819.01	-0.278176	0.0802746	3.46531	0.000529627	0.0151338	Dnajb11
ENSMUSG00000024097	5407.63	-0.281282	0.088236	3.18783	0.00143343	0.0295433	Srsf7
ENSMUSG00000024069	900.366	-0.285276	0.0857861	3.32543	0.000882815	0.0213367	Slc30a6
ENSMUSG00000038482	4163.74	-0.287746	0.0905896	3.17637	0.00149132	0.03051	Tfdp1
ENSMUSG00000027361	1036.98	-0.28815	0.0921581	3.12669	0.00176787	0.0339005	Gabpb1
ENSMUSG00000029817	3886.73	-0.294891	0.0939191	3.13984	0.00169037	0.0329538	Tra2a
ENSMUSG00000062526	1701.01	-0.297403	0.083201	3.57451	0.000350889	0.0111369	Mppe1
ENSMUSG00000028232	877.594	-0.299406	0.0991589	3.01945	0.0025323	0.0431801	Tmem68
ENSMUSG00000009647	8718.31	-0.300313	0.0973406	3.08518	0.00203432	0.0374453	Mcu
ENSMUSG00000013698	12554.8	-0.303654	0.0944643	3.21448	0.0013068	0.0279397	Pea15a
ENSMUSG00000024913	3738.7	-0.304276	0.0673631	4.51695	6.27e-06	0.0004731	Lrp5
ENSMUSG00000000561	2942.58	-0.304301	0.0887069	3.43041	0.000602678	0.0165852	Wdr77
ENSMUSG00000032412	12662.3	-0.30847	0.0845103	3.65009	0.000262153	0.00894815	Atp1b3
ENSMUSG00000022246	7089.71	-0.310392	0.087977	3.52811	0.000418543	0.0127039	Rai14
ENSMUSG00000031349	2066.81	-0.316139	0.10685	2.95871	0.00308934	0.0492166	Nsdhl
ENSMUSG00000028820	8459.17	-0.321546	0.0864627	3.7189	0.00020009	0.00740105	Sfpq
ENSMUSG00000024816	2651.91	-0.322204	0.0938693	3.43248	0.000598098	0.0164824	Frmd8
ENSMUSG00000024750	11725.8	-0.324099	0.0753156	4.30321	1.68e-05	0.00108095	Zfand5
ENSMUSG00000039367	8706.57	-0.324853	0.0949402	3.42166	0.000622397	0.0170075	Sec24c
ENSMUSG00000001768	4184.85	-0.325846	0.104295	3.12428	0.00178238	0.0340905	Rin2
ENSMUSG00000017802	7245.02	-0.326839	0.100544	3.2507	0.00115122	0.0258043	Retreg3
ENSMUSG00000062825	90819.6	-0.332685	0.0847389	3.926	8.64e-05	0.0040394	Actg1
ENSMUSG00000037824	5106.65	-0.339496	0.108099	3.1406	0.001686	0.0329346	Tspan14
ENSMUSG00000031511	5910.62	-0.341129	0.066064	5.16362	2.42e-07	3.1e-05	Arhgef7
ENSMUSG00000001630	2341.16	-0.341774	0.0949164	3.60079	0.000317251	0.0103739	Stk38l
ENSMUSG00000029466	4321.5	-0.344356	0.0872251	3.94791	7.88e-05	0.00374115	Anapc7
ENSMUSG00000061759	730.134	-0.345012	0.0921544	3.74385	0.00018122	0.00681977	Armt1
ENSMUSG00000062075	1074.77	-0.345469	0.112181	3.07958	0.00207296	0.0378525	Lmnb2
ENSMUSG00000038215	608.678	-0.346268	0.0911547	3.79868	0.000145469	0.00584763	Cep44
ENSMUSG00000036957	1284.04	-0.347829	0.0787416	4.41736	9.99e-06	0.000699268	Lrfn3
ENSMUSG00000040268	3571.28	-0.349852	0.0892933	3.91801	8.93e-05	0.00413596	Plekha1
ENSMUSG00000024579	483.498	-0.351822	0.103443	3.4011	0.000671149	0.017986	Pcyox1l
ENSMUSG00000018040	5079.72	-0.35186	0.0913699	3.85094	0.000117668	0.00499856	Rrp7a
ENSMUSG00000021432	966.409	-0.35311	0.113092	3.12233	0.00179425	0.0342015	Slc35b3
ENSMUSG00000030530	7823.93	-0.356779	0.100324	3.55626	0.000376175	0.011729	Furin
ENSMUSG00000037300	1469	-0.356919	0.0968984	3.68343	0.000230114	0.00822995	Ttc13
ENSMUSG00000004677	3385.54	-0.358196	0.116295	3.08006	0.00206956	0.0378434	Myo9b
ENSMUSG00000035958	1136.26	-0.363302	0.0881785	4.12008	3.79e-05	0.00207573	Tdp2
ENSMUSG00000029101	4534.18	-0.364462	0.114755	3.17599	0.00149327	0.030518	Rgs12
ENSMUSG00000024799	1116.12	-0.370344	0.115502	3.20638	0.00134416	0.0283558	Tm7sf2
ENSMUSG00000034674	2128.59	-0.370749	0.123263	3.00779	0.00263151	0.0443662	Tdg
ENSMUSG00000034201	3155.01	-0.371462	0.103901	3.57516	0.000350012	0.0111369	Gas2l1
ENSMUSG00000042496	884.13	-0.373306	0.10164	3.67281	0.000239894	0.00845774	Prdm10
ENSMUSG00000038264	1445.02	-0.373465	0.106011	3.52289	0.000426865	0.0128389	Sema7a
ENSMUSG00000068394	289.339	-0.375094	0.117063	3.2042	0.00135439	0.0284569	Cep152
ENSMUSG00000045538	1050.49	-0.377269	0.105345	3.58125	0.000341949	0.0109966	Ddx28
ENSMUSG00000028309	3967.71	-0.377313	0.068261	5.52751	3.25e-08	5.9e-06	Rnf20
ENSMUSG00000028035	3861.68	-0.37801	0.114414	3.30387	0.000953602	0.0224616	Dnajb4
ENSMUSG00000022391	5251.78	-0.382256	0.123852	3.08638	0.0020261	0.0373648	Rangap1
ENSMUSG00000073802	1463.89	-0.382289	0.126093	3.0318	0.00243097	0.0421422	Cdkn2b
ENSMUSG00000079555	336.381	-0.383916	0.121675	3.15525	0.00160361	0.0317532	Haus3
ENSMUSG00000030243	1388.89	-0.386056	0.124148	3.10964	0.00187317	0.0352538	Recql
ENSMUSG00000033684	10065.6	-0.39283	0.119817	3.27858	0.00104332	0.024121	Qsox1
ENSMUSG00000029186	910.732	-0.393609	0.119811	3.28524	0.00101896	0.0236011	Pi4k2b
ENSMUSG00000038894	3394.56	-0.396507	0.124881	3.17509	0.00149792	0.0305453	Irs2
ENSMUSG00000055531	3503.8	-0.396509	0.119989	3.30453	0.000951362	0.0224616	Cpsf6
ENSMUSG00000052833	6214.83	-0.399589	0.107564	3.7149	0.00020328	0.00747642	Sae1
ENSMUSG00000041939	1671.15	-0.399649	0.133923	2.98417	0.00284346	0.0468834	Mvk
ENSMUSG00000059336	10741.7	-0.400028	0.12417	3.22162	0.00127468	0.027617	Slc14a1
ENSMUSG00000004865	3691.25	-0.401907	0.123847	3.24519	0.00117373	0.0259795	Srpk1
ENSMUSG00000042628	3367.99	-0.407439	0.118094	3.45013	0.000560321	0.0156858	Zfyve1
ENSMUSG00000042046	4238.91	-0.407752	0.137639	2.96248	0.00305169	0.0490692	Dstyk
ENSMUSG00000031201	1748.13	-0.408227	0.122071	3.34418	0.000825257	0.020506	Brcc3
ENSMUSG00000030774	2264.05	-0.410993	0.133016	3.08979	0.00200297	0.0371141	Pak1
ENSMUSG00000017210	2538.1	-0.411489	0.0873876	4.70878	2.49e-06	0.000223435	Med24
ENSMUSG00000024942	24186.5	-0.412563	0.138412	2.98069	0.00287598	0.0472542	Capn1
ENSMUSG00000020682	2140.79	-0.412878	0.106528	3.87577	0.000106287	0.00467519	Mmp28
ENSMUSG00000090877	9654.12	-0.414364	0.123745	3.34854	0.000812383	0.0203125	Hspa1b
ENSMUSG00000027276	4061.09	-0.416489	0.111701	3.7286	0.000192546	0.00716286	Jag1
ENSMUSG00000009772	338.601	-0.417101	0.135309	3.08258	0.00205216	0.0375959	Nuak2
ENSMUSG00000031505	6070.71	-0.41848	0.0954633	4.38368	1.17e-05	0.000785596	Naxd
ENSMUSG00000041215	2442.72	-0.418709	0.118218	3.54183	0.000397362	0.0122327	Yeats2
ENSMUSG00000038366	20151	-0.41903	0.141915	2.95268	0.00315029	0.0497961	Lasp1
ENSMUSG00000023272	1412.68	-0.420532	0.129564	3.24576	0.00117139	0.0259795	Creld2
ENSMUSG00000020099	6559.97	-0.421351	0.115074	3.66156	0.000250684	0.00866307	Unc5b
ENSMUSG00000018476	3095.71	-0.421541	0.129861	3.24609	0.00117002	0.0259795	Kdm6b
ENSMUSG00000032555	2207.64	-0.423475	0.108652	3.89755	9.72e-05	0.00439802	Topbp1
ENSMUSG00000026000	4993.74	-0.423569	0.110032	3.84951	0.000118352	0.00501668	Lancl1
ENSMUSG00000034168	6203.92	-0.424243	0.0697212	6.08485	1.17e-09	3.44e-07	Irf2bpl
ENSMUSG00000001576	14177.8	-0.428472	0.124322	3.44648	0.000567937	0.015808	Ergic1
ENSMUSG00000053470	3613.12	-0.429056	0.116893	3.67052	0.000242059	0.00847849	Kdm3a
ENSMUSG00000014668	1957.68	-0.430492	0.117127	3.67543	0.000237451	0.008415	Chfr
ENSMUSG00000003752	1317.29	-0.431479	0.111336	3.87545	0.000106427	0.00467519	Itpkc
ENSMUSG00000028034	4400.22	-0.433047	0.127844	3.38731	0.000705816	0.0186065	Fubp1
ENSMUSG00000029994	16504	-0.435737	0.127078	3.42888	0.000606078	0.0166552	Anxa4
ENSMUSG00000042487	1124.01	-0.440251	0.106282	4.14231	3.44e-05	0.00192784	Leo1
ENSMUSG00000036718	1923.28	-0.441999	0.146544	3.01615	0.00256004	0.0434625	Micall2
ENSMUSG00000020381	474.912	-0.442011	0.129811	3.40504	0.000661542	0.0177776	Mrnip
ENSMUSG00000072501	3778.83	-0.443743	0.0845623	5.24753	1.54e-07	2.17e-05	Phf20l1
ENSMUSG00000009621	3151.7	-0.443756	0.127965	3.4678	0.000524746	0.0150536	Vav2
ENSMUSG00000041459	9127.06	-0.446671	0.0939408	4.75482	1.99e-06	0.000186731	Tardbp
ENSMUSG00000043987	3347.26	-0.450607	0.137543	3.27612	0.00105245	0.0241754	Cep164
ENSMUSG00000061950	2275.46	-0.452065	0.138712	3.25902	0.00111796	0.0252333	Ppp4r1
ENSMUSG00000028793	2249.28	-0.453459	0.0996576	4.55017	5.36e-06	0.000423938	Rnf19b
ENSMUSG00000071172	12330.2	-0.454174	0.0791912	5.73516	9.74e-09	2e-06	Srsf3
ENSMUSG00000031901	776.168	-0.455009	0.103217	4.40829	1.04e-05	0.00072141	Dus2
ENSMUSG00000089774	667.808	-0.459418	0.140166	3.27768	0.00104666	0.0241247	Slc5a3
ENSMUSG00000020601	378.359	-0.460412	0.137299	3.35334	0.000798412	0.0200696	Trib2
ENSMUSG00000020806	1395.02	-0.461688	0.128132	3.60322	0.000314296	0.0103119	Rhbdf2
ENSMUSG00000008348	70510.8	-0.46287	0.144041	3.21346	0.00131148	0.0279494	Ubc
ENSMUSG00000020275	687.618	-0.465534	0.14821	3.14105	0.00168341	0.032917	Rel
ENSMUSG00000036985	4681.97	-0.466083	0.130029	3.58446	0.000337779	0.0108986	Zdhhc9
ENSMUSG00000040964	5380.86	-0.466381	0.0850417	5.48414	4.15e-08	7.15e-06	Arhgef10l
ENSMUSG00000051375	2973.53	-0.469666	0.156517	3.00073	0.00269331	0.0450284	Pcdh1
ENSMUSG00000029581	6102.94	-0.470583	0.144218	3.26299	0.00110245	0.0249121	Fscn1
ENSMUSG00000046352	1187.32	-0.472333	0.155845	3.03078	0.00243919	0.0421839	Gjb2
ENSMUSG00000032035	1840.61	-0.472417	0.149388	3.16235	0.00156499	0.0311953	Ets1
ENSMUSG00000037129	10356.2	-0.472532	0.151148	3.12629	0.00177029	0.0339005	Tmprss13
ENSMUSG00000002603	2357.11	-0.473096	0.122077	3.8754	0.000106451	0.00467519	Tgfb1
ENSMUSG00000027678	4885.09	-0.474344	0.140341	3.37995	0.000724994	0.0188532	Ncoa3
ENSMUSG00000039238	3681.08	-0.474616	0.153327	3.09545	0.00196512	0.0366571	Zfp750
ENSMUSG00000023800	953.731	-0.474848	0.152705	3.10957	0.00187358	0.0352538	Tiam2
ENSMUSG00000074305	3089.71	-0.476698	0.142736	3.33972	0.000838624	0.0206535	Peak1
ENSMUSG00000031995	5311.17	-0.476761	0.15119	3.15339	0.00161386	0.0318775	St14
ENSMUSG00000026121	3046.39	-0.479684	0.148224	3.2362	0.00121132	0.02654	Sema4c
ENSMUSG00000032012	6934.5	-0.486693	0.15874	3.06597	0.00216962	0.0389052	Nectin1
ENSMUSG00000032115	6577.35	-0.489299	0.147081	3.32673	0.000878718	0.0213171	Hyou1
ENSMUSG00000026072	2445.83	-0.490607	0.127488	3.84825	0.000118966	0.00502636	Il1r1
ENSMUSG00000036672	426.25	-0.496066	0.146513	3.38581	0.000709675	0.0186335	Cenpt
ENSMUSG00000021203	1248.32	-0.502186	0.168235	2.98503	0.0028355	0.0468314	Otub2
ENSMUSG00000035914	1689.22	-0.5073	0.13658	3.7143	0.000203766	0.00748013	Cd276
ENSMUSG00000048701	8985.22	-0.508192	0.109146	4.65607	3.22e-06	0.000277464	Ccdc6
ENSMUSG00000031706	1051.14	-0.509445	0.138732	3.67215	0.000240523	0.00846224	Rfx1
ENSMUSG00000033904	642.435	-0.509674	0.144006	3.53924	0.000401276	0.0123308	Ccp110
ENSMUSG00000035722	1762.7	-0.511669	0.0842632	6.07227	1.26e-09	3.66e-07	Abca7
ENSMUSG00000026094	2575.53	-0.511766	0.169025	3.02775	0.00246381	0.0424462	Stk17b
ENSMUSG00000048922	1126.35	-0.512683	0.173351	2.95748	0.00310161	0.0492612	Cdca2
ENSMUSG00000022508	2243.05	-0.516085	0.15567	3.31526	0.000915592	0.0219923	Bcl6
ENSMUSG00000036478	14969	-0.516659	0.152625	3.38516	0.000711367	0.0186528	Btg1
ENSMUSG00000038068	15721.8	-0.520696	0.175861	2.96084	0.00306804	0.0491085	Rnf144b
ENSMUSG00000006411	6905.6	-0.523534	0.167931	3.11756	0.00182353	0.0346471	Nectin4
ENSMUSG00000029859	4503.25	-0.526628	0.150384	3.50189	0.000461973	0.0137644	Epha1
ENSMUSG00000028640	872.062	-0.53389	0.156475	3.41198	0.000644918	0.017403	Tfap2c
ENSMUSG00000039621	860.348	-0.54411	0.183808	2.96021	0.00307433	0.0491085	Prex1
ENSMUSG00000031844	3667.15	-0.549317	0.163767	3.35427	0.000795755	0.0200696	Hsd17b2
ENSMUSG00000075132	70.4842	-0.550664	0.186192	2.95751	0.00310132	0.0492612	Olfr1173
ENSMUSG00000022822	5793.79	-0.553859	0.181638	3.04925	0.00229411	0.0402473	Abcc5
ENSMUSG00000020142	1093.64	-0.555483	0.155262	3.57771	0.000346618	0.0110918	Slc1a4
ENSMUSG00000020411	7896.02	-0.557675	0.186139	2.99602	0.0027353	0.0455634	Nipal4
ENSMUSG00000037280	7469.16	-0.560893	0.141834	3.95458	7.67e-05	0.00368211	Galnt6
ENSMUSG00000021509	5250.95	-0.563067	0.188989	2.97936	0.0028885	0.0473191	Slc25a48
ENSMUSG00000033105	4821.95	-0.564382	0.171629	3.28839	0.00100763	0.0233944	Lss
ENSMUSG00000057454	5341.49	-0.565785	0.190637	2.96786	0.00299882	0.0485253	Lypd3
ENSMUSG00000094410	4195.33	-0.566176	0.187631	3.0175	0.00254871	0.0433838	Zbed6
ENSMUSG00000038122	2105.13	-0.568871	0.179313	3.17251	0.00151129	0.0306287	Tbc1d32
ENSMUSG00000040624	1708.29	-0.57418	0.177264	3.23912	0.001199	0.0263293	Plekhg1
ENSMUSG00000025192	504.638	-0.577844	0.166547	3.46955	0.000521336	0.0150043	Entpd7
ENSMUSG00000028645	4629.38	-0.580898	0.11387	5.1014	3.37e-07	4.2e-05	Slc2a1
ENSMUSG00000035498	3130.66	-0.581267	0.146041	3.98017	6.89e-05	0.00335809	Cdcp1
ENSMUSG00000032172	521.641	-0.591046	0.187626	3.15013	0.00163199	0.0321702	Olfm2
ENSMUSG00000071537	852.931	-0.591821	0.154097	3.84058	0.000122743	0.00513567	Klrg2
ENSMUSG00000021262	2029.03	-0.603662	0.160368	3.76424	0.000167059	0.00639825	Evl
ENSMUSG00000027765	921.218	-0.607426	0.158682	3.82794	0.000129218	0.00531517	P2ry1
ENSMUSG00000043639	709.28	-0.609375	0.170557	3.57285	0.000353118	0.0111711	Rbm20
ENSMUSG00000024640	980.534	-0.613505	0.162546	3.77434	0.000160431	0.00620545	Psat1
ENSMUSG00000056394	1069.57	-0.614174	0.189482	3.24132	0.00118976	0.0261577	Lig1
ENSMUSG00000036944	369.739	-0.618198	0.20182	3.06312	0.00219044	0.0391352	Tmem71
ENSMUSG00000021281	15750.9	-0.620887	0.191294	3.24573	0.0011715	0.0259795	Tnfaip2
ENSMUSG00000029687	1163.9	-0.622894	0.195505	3.18607	0.0014422	0.0296595	Ezh2
ENSMUSG00000047501	23946.8	-0.626739	0.171972	3.64443	0.000267981	0.0091151	Cldn4
ENSMUSG00000024525	693.652	-0.628364	0.193263	3.25134	0.00114864	0.0258043	Impa2
ENSMUSG00000025083	1959.66	-0.629043	0.179736	3.49982	0.000465566	0.0138502	Afap1l2
ENSMUSG00000021123	831.978	-0.644239	0.171722	3.75165	0.000175676	0.00664062	Rdh12
ENSMUSG00000044313	455.666	-0.644446	0.184642	3.49024	0.00048259	0.0142046	Mab21l3
ENSMUSG00000029330	21522	-0.64912	0.198726	3.26642	0.00108918	0.0246982	Cds1
ENSMUSG00000025161	732.299	-0.650428	0.189336	3.43532	0.000591858	0.0163801	Slc16a3
ENSMUSG00000061393	253.686	-0.656866	0.204612	3.21031	0.00132593	0.0282246	Acvr2b
ENSMUSG00000063060	166.55	-0.657033	0.203651	3.22627	0.00125414	0.0272631	Sox7
ENSMUSG00000046169	1118.69	-0.660496	0.206271	3.20207	0.00136444	0.0285753	Adamts6
ENSMUSG00000026014	2554.46	-0.661573	0.139633	4.73793	2.16e-06	0.000198147	Raph1
ENSMUSG00000021223	399.951	-0.668535	0.224305	2.98047	0.0028781	0.0472542	Papln
ENSMUSG00000028680	1345.96	-0.670484	0.202902	3.30448	0.000951536	0.0224616	Plk3
ENSMUSG00000024713	377.119	-0.675187	0.21888	3.08473	0.00203738	0.0374663	Pcsk5
ENSMUSG00000031803	549.934	-0.677564	0.142999	4.73823	2.16e-06	0.000198147	B3gnt3
ENSMUSG00000037313	354.561	-0.680836	0.226895	3.00066	0.00269393	0.0450284	Tacc3
ENSMUSG00000052085	11836.5	-0.685937	0.192878	3.55633	0.000376066	0.011729	Dock8
ENSMUSG00000023918	592.382	-0.690098	0.20511	3.36452	0.00076676	0.0194499	Adgrf4
ENSMUSG00000025813	6487.42	-0.692549	0.217391	3.18572	0.00144394	0.0296595	Homer2
ENSMUSG00000037995	863.065	-0.693166	0.229286	3.02315	0.00250159	0.0428819	Igsf9
ENSMUSG00000020151	3734.52	-0.696598	0.195571	3.56186	0.00036823	0.0115367	Ptprr
ENSMUSG00000002265	6688.91	-0.697987	0.189718	3.67908	0.000234073	0.00832563	Peg3
ENSMUSG00000028967	2731.92	-0.70753	0.230302	3.07219	0.00212496	0.0384946	Errfi1
ENSMUSG00000032224	383.356	-0.708803	0.191036	3.7103	0.000207011	0.00757068	Fam81a
ENSMUSG00000027660	2633.25	-0.756847	0.170472	4.43971	9.01e-06	0.000649111	Skil
ENSMUSG00000042808	1457.85	-0.764167	0.215117	3.55234	0.000381823	0.011886	Gpx2
ENSMUSG00000034926	10850	-0.765858	0.259432	2.95205	0.00315669	0.0498107	Dhcr24
ENSMUSG00000029102	548.594	-0.769428	0.242335	3.17506	0.00149804	0.0305453	Hgfac
ENSMUSG00000026355	1070.58	-0.771716	0.228342	3.37965	0.000725794	0.0188532	Mcm6
ENSMUSG00000050957	476.983	-0.77191	0.15669	4.92636	8.38e-07	9.06e-05	Insl6
ENSMUSG00000061527	61075.1	-0.772988	0.203522	3.79805	0.00014584	0.00585044	Krt5
ENSMUSG00000019841	3100.07	-0.779354	0.131972	5.90545	3.52e-09	8.66e-07	Rev3l
ENSMUSG00000043421	1882.62	-0.780083	0.207847	3.75317	0.000174615	0.00663539	Hilpda
ENSMUSG00000028654	11322.1	-0.781628	0.233698	3.3446	0.000824006	0.0205011	Mycl
ENSMUSG00000045751	244.924	-0.817119	0.237917	3.43447	0.000593722	0.0164051	Mms22l
ENSMUSG00000054580	10440	-0.818578	0.164479	4.97679	6.46e-07	7.27e-05	Pla2r1
ENSMUSG00000037010	360.834	-0.8224	0.167314	4.91531	8.86e-07	9.53e-05	Apln
ENSMUSG00000041920	602.872	-0.832264	0.197847	4.20661	2.59e-05	0.001533	Slc16a6
ENSMUSG00000022995	19555.3	-0.832524	0.145273	5.73074	1e-08	2.01e-06	Enah
ENSMUSG00000024500	746.15	-0.839842	0.282053	2.97761	0.00290509	0.0474102	Ppp2r2b
ENSMUSG00000016239	166.787	-0.856025	0.213878	4.00239	6.27e-05	0.00312822	Lonrf3
ENSMUSG00000026885	76.8144	-0.856815	0.27068	3.16541	0.00154863	0.0309943	Ttll11
ENSMUSG00000036960	686.781	-0.862152	0.287546	2.99831	0.00271479	0.0452605	Clca2
ENSMUSG00000028457	36.454	-0.87021	0.286969	3.03241	0.00242606	0.0421065	Atp8b5
ENSMUSG00000074813	95.0769	-0.886043	0.288818	3.06783	0.0021562	0.0387359	Morrbid
ENSMUSG00000097209	351.762	-0.897908	0.283832	3.16352	0.00155876	0.0311368	AU022754
ENSMUSG00000026322	935.092	-0.898748	0.22651	3.9678	7.25e-05	0.00350201	Htr4
ENSMUSG00000021838	5333.53	-0.919188	0.251825	3.6501	0.000262134	0.00894815	Samd4
ENSMUSG00000042485	6207.23	-0.924911	0.228719	4.04388	5.26e-05	0.00272771	Mustn1
ENSMUSG00000028356	68.1191	-0.926571	0.296309	3.12704	0.00176577	0.0339005	Ambp
ENSMUSG00000073680	44.0181	-0.968873	0.309912	3.12628	0.0017703	0.0339005	Tmem88b
ENSMUSG00000000555	18294.3	-0.975405	0.319485	3.05305	0.00226525	0.0399973	Itga5
ENSMUSG00000068699	24486.6	-0.978822	0.28215	3.46916	0.000522096	0.0150043	Flnc
ENSMUSG00000028214	1357.26	-1.00086	0.275723	3.62993	0.000283494	0.00955919	Gem
ENSMUSG00000038178	3259.03	-1.003	0.273593	3.66602	0.000246357	0.0085868	Slc43a2
ENSMUSG00000026413	1467.97	-1.00769	0.245887	4.0982	4.16e-05	0.00224409	Pkp1
ENSMUSG00000049214	74.713	-1.00881	0.314659	3.20606	0.00134567	0.0283558	Skint7
ENSMUSG00000032744	206.593	-1.0098	0.339802	2.97174	0.00296122	0.0481718	Heyl
ENSMUSG00000002266	356.885	-1.0153	0.308819	3.28767	0.00101021	0.0234262	Zim1
ENSMUSG00000024206	773.125	-1.01568	0.253877	4.00069	6.32e-05	0.00314272	Rfx2
ENSMUSG00000007682	843.391	-1.01642	0.270205	3.76166	0.000168789	0.00645179	Dio2
ENSMUSG00000022797	2090.68	-1.02147	0.189328	5.39526	6.84e-08	1.06e-05	Tfrc
ENSMUSG00000026167	188.362	-1.0324	0.218667	4.72135	2.34e-06	0.000212007	Wnt10a
ENSMUSG00000025574	198.174	-1.03993	0.339501	3.06311	0.00219049	0.0391352	Tk1
ENSMUSG00000035095	156.357	-1.05263	0.285106	3.69206	0.000222445	0.00802949	Fam167a
ENSMUSG00000062826	427.233	-1.05439	0.279647	3.77043	0.000162964	0.00627845	Ces2f
ENSMUSG00000031530	2156.96	-1.06359	0.332607	3.19775	0.00138503	0.0288571	Dusp4
ENSMUSG00000045273	40.9828	-1.06484	0.351625	3.02835	0.00245891	0.0424462	Cenph
ENSMUSG00000022607	3491.87	-1.07124	0.181657	5.89704	3.7e-09	9e-07	Ptk2
ENSMUSG00000025330	4264.22	-1.07514	0.198021	5.42945	5.65e-08	9.09e-06	Padi4
ENSMUSG00000005233	97.6599	-1.08142	0.350675	3.08383	0.00204356	0.0375428	Spc25
ENSMUSG00000028927	1342.09	-1.08484	0.252613	4.29449	1.75e-05	0.00111694	Padi2
ENSMUSG00000041592	294.471	-1.09234	0.312465	3.49589	0.000472491	0.013992	Sdk2
ENSMUSG00000027469	237.291	-1.10756	0.369854	2.9946	0.00274809	0.0455917	Tpx2
ENSMUSG00000090125	53.6676	-1.11051	0.287083	3.86826	0.000109615	0.00473927	Pou3f1
ENSMUSG00000032033	151.014	-1.11368	0.330202	3.37273	0.000744271	0.0191036	Barx2
ENSMUSG00000039131	1086.38	-1.11891	0.217469	5.14516	2.67e-07	3.36e-05	Gipc2
ENSMUSG00000078624	47.3268	-1.12552	0.344837	3.26392	0.00109882	0.024859	Olfr613
ENSMUSG00000022021	166.915	-1.12842	0.369471	3.05414	0.00225708	0.0399579	Diaph3
ENSMUSG00000043336	10102.5	-1.13484	0.2781	4.0807	4.49e-05	0.00239335	Filip1l
ENSMUSG00000023940	81.7152	-1.15601	0.33606	3.43991	0.000581914	0.0161739	Sgo1
ENSMUSG00000026077	674.089	-1.15938	0.170249	6.80991	9.77e-12	5.43e-09	Npas2
ENSMUSG00000032719	108.869	-1.16215	0.309504	3.75488	0.000173424	0.00660687	Sbspon
ENSMUSG00000097346	85.4408	-1.16358	0.361817	3.21593	0.00130025	0.0278302	Rps18-ps4
ENSMUSG00000039323	110104	-1.16666	0.228908	5.09663	3.46e-07	4.28e-05	Igfbp2
ENSMUSG00000060131	60.6397	-1.17523	0.378833	3.10224	0.00192063	0.0359652	Atp8b4
ENSMUSG00000017868	50.0987	-1.1843	0.261551	4.52801	5.95e-06	0.000456083	Sgk2
ENSMUSG00000027331	222.649	-1.19324	0.359154	3.32236	0.000892607	0.0215466	Knstrn
ENSMUSG00000049493	812.535	-1.19661	0.250284	4.78099	1.74e-06	0.000171403	Pls1
ENSMUSG00000024529	1595.14	-1.20296	0.387476	3.1046	0.00190538	0.0357139	Lox
ENSMUSG00000038151	149.857	-1.20795	0.396024	3.05019	0.00228698	0.0401947	Prdm1
ENSMUSG00000033491	529.757	-1.20941	0.39647	3.05046	0.00228492	0.0401947	Prss35
ENSMUSG00000017344	44.4248	-1.21414	0.380118	3.19412	0.00140259	0.0291548	Vtn
ENSMUSG00000034206	54.629	-1.23099	0.365871	3.36454	0.000766713	0.0194499	Polq
ENSMUSG00000032015	137.897	-1.23732	0.26781	4.62013	3.83e-06	0.000321607	Pou2f3
ENSMUSG00000086848	17.1548	-1.26607	0.411136	3.07943	0.00207395	0.0378525	Lce6a
ENSMUSG00000017146	164.418	-1.27029	0.374994	3.3875	0.000705336	0.0186065	Brca1
ENSMUSG00000038156	3051.35	-1.28074	0.356237	3.59518	0.000324162	0.0105643	Spon1
ENSMUSG00000043668	133.44	-1.28097	0.311878	4.10727	4e-05	0.00216981	Tox3
ENSMUSG00000029123	65.2238	-1.28219	0.349819	3.66529	0.000247061	0.0085868	Stk32b
ENSMUSG00000040569	555.706	-1.29182	0.328553	3.93183	8.43e-05	0.00396174	Slc26a7
ENSMUSG00000048960	5304.59	-1.3105	0.337453	3.88352	0.000102955	0.0046048	Prex2
ENSMUSG00000033576	1027.22	-1.31162	0.307951	4.25919	2.05e-05	0.00126721	Apol6
ENSMUSG00000056752	125.835	-1.31677	0.248487	5.29916	1.16e-07	1.69e-05	Dnah9
ENSMUSG00000002847	481.602	-1.32419	0.342795	3.86291	0.000112045	0.00481226	Pla1a
ENSMUSG00000025001	171.731	-1.32911	0.416462	3.19144	0.00141566	0.0293851	Hells
ENSMUSG00000022548	2582.77	-1.32959	0.40935	3.24805	0.00116199	0.0259795	Apod
ENSMUSG00000006403	205.891	-1.34229	0.367474	3.65274	0.000259452	0.00891856	Adamts4
ENSMUSG00000035683	76.0012	-1.34948	0.453074	2.9785	0.00289664	0.0473191	Melk
ENSMUSG00000053687	246.892	-1.35573	0.170788	7.93806	2.05e-15	2.66e-12	Dpep2
ENSMUSG00000072845	793.511	-1.37851	0.250511	5.50279	3.74e-08	6.61e-06	Tmprss11a
ENSMUSG00000022449	46.7311	-1.3789	0.425375	3.24161	0.00118856	0.0261577	Adamts20
ENSMUSG00000055116	884.477	-1.40217	0.238463	5.88002	4.1e-09	9.73e-07	Arntl
ENSMUSG00000025064	3550.17	-1.40794	0.201079	7.00194	2.52e-12	1.77e-09	Col17a1
ENSMUSG00000069763	356.107	-1.43579	0.354368	4.05169	5.08e-05	0.0026568	Tmem100
ENSMUSG00000046997	39.9131	-1.44904	0.479084	3.02461	0.00248957	0.0427134	Spsb4
ENSMUSG00000049404	39.0737	-1.45528	0.459263	3.16872	0.00153112	0.030838	Rarres1
ENSMUSG00000031994	463.735	-1.45751	0.34628	4.20906	2.56e-05	0.00152577	Adamts8
ENSMUSG00000015970	113.605	-1.48303	0.456357	3.24972	0.00115518	0.0258633	Chdh
ENSMUSG00000029544	28.7489	-1.48613	0.411756	3.60924	0.000307091	0.0101096	Cabp1
ENSMUSG00000006777	714.953	-1.4892	0.407876	3.65111	0.000261107	0.00894383	Krt23
ENSMUSG00000038943	200.047	-1.49006	0.501666	2.97023	0.00297575	0.048287	Prc1
ENSMUSG00000029026	22.976	-1.50654	0.471132	3.1977	0.00138531	0.0288571	Trp73
ENSMUSG00000020897	67.7933	-1.54406	0.502398	3.07337	0.00211653	0.0384135	Aurkb
ENSMUSG00000079451	125.705	-1.55229	0.343282	4.52191	6.13e-06	0.000463941	Tmprss11g
ENSMUSG00000032313	148.451	-1.57363	0.339522	4.63484	3.57e-06	0.00030086	Tmem266
ENSMUSG00000032113	82.2884	-1.60683	0.498141	3.22565	0.00125688	0.0272922	Chek1
ENSMUSG00000005410	445.971	-1.60823	0.353722	4.54659	5.45e-06	0.000429474	Mcm5
ENSMUSG00000027715	168.469	-1.65775	0.551085	3.00816	0.00262831	0.0443507	Ccna2
ENSMUSG00000054537	78.4808	-1.66896	0.41341	4.03706	5.41e-05	0.00279324	Tmprss11e
ENSMUSG00000028678	53.1774	-1.67319	0.543879	3.0764	0.00209519	0.0381329	Kif2c
ENSMUSG00000044041	58.1205	-1.67776	0.539326	3.11085	0.00186551	0.0351931	Krt13
ENSMUSG00000048399	128.69	-1.67815	0.235602	7.12281	1.06e-12	8.57e-10	Tprg
ENSMUSG00000025328	83.9502	-1.71368	0.316594	5.41286	6.2e-08	9.89e-06	Padi3
ENSMUSG00000020185	25.5293	-1.73563	0.503387	3.44791	0.000564939	0.0157471	E2f7
ENSMUSG00000068748	5032.32	-1.75566	0.377909	4.64572	3.39e-06	0.00028792	Ptprz1
ENSMUSG00000026683	74.9	-1.76609	0.548456	3.22011	0.00128143	0.0277223	Nuf2
ENSMUSG00000020914	468.532	-1.76692	0.477694	3.69886	0.000216567	0.00784641	Top2a
ENSMUSG00000006143	401.656	-1.82521	0.276557	6.59975	4.12e-11	1.78e-08	Upk3bl
ENSMUSG00000022422	27.4211	-1.82873	0.530213	3.44905	0.000562567	0.0157035	Dscc1
ENSMUSG00000050824	36.8307	-1.83029	0.437258	4.18584	2.84e-05	0.00165996	Sstr5
ENSMUSG00000024215	31.4298	-1.8309	0.414334	4.41889	9.92e-06	0.00069684	Spdef
ENSMUSG00000033227	70.9917	-1.84629	0.291183	6.34067	2.29e-10	8.4e-08	Wnt6
ENSMUSG00000056749	643.776	-1.88197	0.296181	6.35412	2.1e-10	7.84e-08	Nfil3
ENSMUSG00000033952	78.1458	-1.89358	0.573126	3.30394	0.000953358	0.0224616	Aspm
ENSMUSG00000028341	920.578	-1.90444	0.552162	3.44906	0.000562541	0.0157035	Nr4a3
ENSMUSG00000038530	2625.88	-1.90841	0.515805	3.69987	0.000215713	0.00783006	Rgs4
ENSMUSG00000027656	1761.11	-1.92432	0.63564	3.02737	0.00246689	0.0424462	Ccn5
ENSMUSG00000029375	73.7004	-1.95751	0.447114	4.3781	1.2e-05	0.000800431	Cxcl15
ENSMUSG00000020062	118.843	-1.97161	0.462472	4.2632	2.02e-05	0.00125264	Slc5a8
ENSMUSG00000027379	43.7219	-1.97883	0.651761	3.03613	0.00239638	0.0417062	Bub1
ENSMUSG00000026950	116.043	-1.9832	0.383945	5.16532	2.4e-07	3.09e-05	Neb
ENSMUSG00000028989	1249.99	-1.9964	0.481772	4.14388	3.41e-05	0.00192017	Angptl7
ENSMUSG00000041431	90.6438	-1.99823	0.619869	3.22363	0.00126579	0.0274551	Ccnb1
ENSMUSG00000031004	485.333	-2.00704	0.608825	3.29658	0.000978692	0.0229139	Mki67
ENSMUSG00000039055	17.2833	-2.01235	0.634198	3.17306	0.0015084	0.0306021	Eme1
ENSMUSG00000069372	64.7854	-2.01643	0.519846	3.8789	0.000104931	0.00466106	Ctxn3
ENSMUSG00000038128	35.2089	-2.03395	0.4687	4.33956	1.43e-05	0.000932115	Camk4
ENSMUSG00000035455	56.6332	-2.07881	0.493816	4.20968	2.56e-05	0.00152577	Fignl1
ENSMUSG00000079012	47.8865	-2.08815	0.697322	2.99453	0.00274872	0.0455917	Serpina3m
ENSMUSG00000052353	428.737	-2.12369	0.472201	4.49744	6.88e-06	0.000514656	Cemip
ENSMUSG00000063415	476.93	-2.14876	0.673379	3.19101	0.00141777	0.0293851	Cyp26b1
ENSMUSG00000022033	56.7695	-2.17368	0.648555	3.35157	0.000803544	0.0201466	Pbk
ENSMUSG00000030732	689.446	-2.19513	0.628339	3.49354	0.000476666	0.0140942	Chrdl2
ENSMUSG00000031362	17.9531	-2.20113	0.554719	3.96801	7.25e-05	0.00350201	Xlr4c
ENSMUSG00000001228	207.199	-2.20491	0.480972	4.58429	4.56e-06	0.000370827	Uhrf1
ENSMUSG00000038259	337.209	-2.21334	0.634361	3.48908	0.000484689	0.0142449	Gdf5
ENSMUSG00000063632	63.6328	-2.21465	0.586363	3.77694	0.00015877	0.00617806	Sox11
ENSMUSG00000062296	12.0099	-2.28256	0.674953	3.3818	0.000720132	0.018773	Trank1
ENSMUSG00000039097	87.6561	-2.28966	0.356337	6.42555	1.31e-10	5.22e-08	Rln1
ENSMUSG00000056271	8.76503	-2.31101	0.743684	3.10752	0.00188664	0.0354309	Lman1l
ENSMUSG00000050635	76.9588	-2.34939	0.413326	5.6841	1.32e-08	2.58e-06	Sprr2f
ENSMUSG00000026073	865.54	-2.36607	0.384153	6.15918	7.31e-10	2.29e-07	Il1r2
ENSMUSG00000034009	83.7156	-2.4366	0.522684	4.6617	3.14e-06	0.000273607	Rxfp1
ENSMUSG00000028003	33.4327	-2.45615	0.727382	3.3767	0.000733613	0.0189551	Lrat
ENSMUSG00000026358	337.469	-2.47614	0.741936	3.33741	0.000845645	0.0207215	Rgs1
ENSMUSG00000026628	485.284	-2.48026	0.802004	3.09258	0.00198428	0.0368379	Atf3
ENSMUSG00000046179	49.154	-2.49576	0.643136	3.8806	0.000104197	0.00464967	E2f8
ENSMUSG00000021388	616.917	-2.49888	0.560493	4.45836	8.26e-06	0.000601827	Aspn
ENSMUSG00000051378	33.2267	-2.53047	0.705598	3.58627	0.000335438	0.010841	Kif18b
ENSMUSG00000037868	57.7664	-2.5675	0.780414	3.28992	0.00100217	0.0233233	Egr2
ENSMUSG00000046203	11.1979	-2.58769	0.80199	3.22658	0.00125277	0.0272631	Sprr2g
ENSMUSG00000047534	38.3089	-2.76958	0.689186	4.01863	5.85e-05	0.00295058	Mis18bp1
ENSMUSG00000037474	56.0739	-2.78353	0.618706	4.49895	6.83e-06	0.000512991	Dtl
ENSMUSG00000087247	322.007	-2.93159	0.884998	3.31253	0.000924551	0.0220984	Alkal1
ENSMUSG00000024134	9.70313	-2.9571	0.667421	4.43064	9.4e-06	0.00067454	Six2
ENSMUSG00000036264	251.866	-3.0053	0.381306	7.88159	3.23e-15	3.7e-12	Fstl4
ENSMUSG00000045573	695.502	-3.13226	0.465902	6.723	1.78e-11	8.66e-09	Penk
ENSMUSG00000024803	839.082	-3.14784	0.857625	3.67042	0.000242156	0.00847849	Ankrd1
ENSMUSG00000032572	148.207	-3.30185	0.485451	6.8016	1.03e-11	5.59e-09	Col6a4
ENSMUSG00000074934	472.159	-3.40953	0.57939	5.88469	3.99e-09	9.58e-07	Grem1
ENSMUSG00000068457	567.583	-5.00667	0.234751	21.3276	6.3e-101	6.13e-97	Uty
ENSMUSG00000049719	8.25666	-5.4072	1.2935	4.1803	2.91e-05	0.00169588	Prss46
ENSMUSG00000024912	32.4402	-5.84877	1.06426	5.49562	3.89e-08	6.8e-06	Fosl1
ENSMUSG00000056673	1237.62	-6.40871	0.181904	35.2312	6.65e-272	1.29e-267	Kdm5d
ENSMUSG00000029272	29.9417	-7.09308	1.2743	5.56623	2.6e-08	4.92e-06	Sult1e1
ENSMUSG00000069045	2319.41	-11.6454	0.592952	19.6397	7.09e-86	4.6e-82	Ddx3y
ENSMUSG00000069049	1351.16	-13.8277	1.0791	12.814	1.37e-37	5.32e-34	Eif2s3y
ENSMUSG00000076552	32.6257	-15.4235	2.54778	6.05371	1.42e-09	4.05e-07	Igkv4-61
ENSMUSG00000094066	18.5541	-15.8081	4.09549	3.85987	0.000113448	0.00486176	Fam205a2
		0
		0
		0
		0
		0
		0
		0
		0
		0
		0
		0
		0
		0
		0
		0
		0
		0
		0
		0
		0
		0
		0
		0
		0
		0
		0
		0
		0
		0
		0
		0
		0
		0
		0
		0
		0
		0
		0
		0
		0
		0
		0
		0
		0
		0
		0
		0
		0
		0
		0
		0
		0
		0
		0
		0
		0
		0
		0
		0
		0
		0
		0
		0
		0
		0
		0
		0
		0
		0
		0
		0
		0
		0
		0
		0
		0
		0
		0
		0
		0
		0
		0
		0
		0
		0
		0
		0
		0
		0
		0
		0
		0
		0
		0
		0
		0
		0
		0
		0
		0
		0
		0
		0
		0
		0
		0
		0
		0
		0
		0
		0
		0
		0
		0
		0
		0
		0
		0
		0
		0
		0
		0
		0
		0
		0
		0
		0
		0
		0
		0
		0
		0
		0
		0
		0
		0
		0
		0
		0
		0
		0
		0
		0
		0
		0
		0
		0
		0
		0
		0
		0
		0
		0
		0
		0
		0
		0
		0
		0
		0
		0
		0
		0
		0
		0
		0
		0
		0
		0
		0
		0
		0
		0
		0
		0
		0
		0
		0
		0
		0
		0
		0
		0
		0
		0
		0
		0
		0
		0
		0
		0
		0
		0
		0
		0
		0
		0
		0
		0
		0
		0
		0
		0
		0
		0
		0
		0
		0
		0
		0
		0
		0
		0
		0
		0
		0
		0
		0
		0
		0
		0
		0
		0
		0
		0
		0
		0
		0
		0
		0
		0
		0
		0
		0
		0
		0
		0
		0
		0
		0
		0
		0
		0
		0
		0
		0
		0
		0
		0
		0
		0
		0
		0
		0
		0
		0
		0
		0
		0
		0
		0
		0
		0
		0
		0
		0
		0
		0
		0
		0
		0
		0
		0
		0
		0
		0
		0
		0
		0
		0
		0
		0
		0
		0
		0
		0
		0
		0
		0
		0
		0
		0
		0
		0
		0
		0
		0
		0
		0
		0
		0
		0
		0
		0
		0
		0
		0
		0
		0
		0
		0
		0
		0
		0
		0
		0
		0
		0
		0
		0
		0
		0
		0
		0
		0
		0
		0
		0
		0
		0
		0
		0
		0
		0
		0
		0
		0
		0
		0
		0
		0
		0
		0
		0
		0
		0
		0
		0
		0
		0
		0
		0
		0
		0
		0
		0
		0
		0
		0
		0
		0
		0
		0
		0
		0
		0
		0
		0
		0
		0
		0
		0
		0
		0
		0
		0
		0
		0
		0
		0
		0
		0
		0
		0
		0
		0
		0
		0
		0
		0
		0
		0
		0
		0
		0
		0
		0
		0
		0
		0
		0
		0
		0
		0
		0
		0
		0
		0
		0
		0
		0
		0
		0
		0
		0
		0
		0
		0
		0
		0
		0
		0
		0
		0
		0
		0
		0
		0
		0
		0
		0
		0
		0
		0
		0
		0
		0
		0
		0
		0
		0
		0
		0
		0
		0
		0
		0
		0
		0
		0
		0
		0
		0
		0
		0
		0
		0
		0
		0
		0
		0
		0
		0
		0
		0
		0
		0
		0
		0
		0
		0
		0
		0
		0
		0
		0
		0
		0
		0
		0
		0
		0
		0
		0
		0
		0
		0
		0
		0
		0
		0
		0
		0
		0
		0
		0
		0
		0
		0
		0
		0
		0
		0
		0
		0
		0
		0
		0
		0
		0
		0
		0
		0
		0
		0
		0
		0
		0
		0
		0
		0
		0
		0
		0
		0
		0
		0
		0
		0
		0
		0
		0
		0
		0
		0
		0
		0
		0
		0
		0
		0
		0
		0
		0
		0
		0
		0
		0
		0
		0
		0
		0
		0
		0
		0
		0
		0
		0
		0
		0
		0
		0
		0
		0
		0
		0
		0
		0
		0
		0
		0
		0
		0
		0
		0
		0
		0
		0
		0
		0
		0
		0
		0
		0
		0
		0
		0
		0
		0
		0
		0
		0
		0
		0
		0
		0
		0
		0
		0
		0
		0
		0
		0
		0
		0
		0
		0
		0
		0
		0
		0
		0
		0
		0
		0
		0
		0
		0
		0
		0
		0
		0
		0
		0
		0
		0
		0
		0
		0
		0
		0
		0
		0
		0
		0
		0
		0
		0
		0
		0
		0
		0
		0
		0
		0
		0
		0
		0
		0
		0
		0
		0
		0
		0
		0
		0
		0
		0
		0
		0
		0
		0
		0
		0
		0
		0
		0
		0
		0
		0
		0
		0
		0
		0
		0
		0
		0
		0
		0
		0
		0
		0
		0
		0
		0
		0
		0
		0
		0
		0
		0
		0
		0
		0
		0
		0
		0
		0
		0
		0
		0
		0
		0
		0
		0
		0
		0
		0
		0
		0
		0
		0
		0
		0
		0
		0
		0
		0
		0
		0
		0
		0
		0
		0
		0
		0
		0
		0
		0
		0
		0
		0
		0
		0
		0
		0
		0
		0
		0
		0
		0
		0
		0
		0
		0
		0
		0
		0
		0
		0
		0
		0
		0
		0
		0
		0
		0
		0
		0
		0
		0
		0
		0
		0
		0
		0
		0
		0
		0
		0
		0
		0
		0
		0
		0
		0
		0
		0
		0
		0
		0
		0
		0
		0
		0
		0
		0
		0
		0
		0
		0
		0
		0
		0
		0
		0
		0
		0
		0
		0
		0
		0
		0
		0
		0
		0
		0
		0
		0
		0
		0
		0
		0
		0
		0
		0
		0
		0
		0
		0
		0
		0
		0
		0
		0
		0
		0
		0
		0
		0
		0
		0
		0
		0
		0
		0
		0
		0
		0
		0
		0
		0
		0
		0
		0
		0
		0
		0
		0
		0
		0
		0
		0
		0
		0
		0
		0
		0
		0
		0
		0
		0
		0
		0
		0
		0
		0
		0
		0
		0
		0
		0
		0
		0
		0
		0
		0
		0
		0
		0
		0
		0
		0
		0
		0
		0
		0
		0
		0
		0
[truncated: 1,046,576+ more rows]

## Sheet: 12 month female vs 12 monthmale
	baseMean	log2FoldChange	lfcSE	stat	pvalue	padj	symbol
ENSMUSG00000076525	28.8548	24.0385	5.20928	-4.61456	3.94e-06	0.000882111	Igkv1-99
ENSMUSG00000098404	26.0796	20.3709	4.49635	-4.53054	5.88e-06	0.00118566	Mrip-ps
ENSMUSG00000076583	106.721	10.4842	2.25884	-4.64144	3.46e-06	0.000801235	Igkv8-24
ENSMUSG00000086503	17447.7	10.2523	0.713416	-14.3707	7.9e-47	5.31e-43	Xist
ENSMUSG00000094502	9.28275	7.86571	2.23856	-3.51373	0.000441854	0.0273367	Ighv1-69
ENSMUSG00000020963	21.5334	7.44337	1.96818	-3.78186	0.00015566	0.0132363	Tshr
ENSMUSG00000059201	152.868	6.89724	1.75444	-3.93131	8.45e-05	0.00847144	Lep
ENSMUSG00000022878	221.51	6.81568	1.589	-4.28928	1.79e-05	0.002657	Adipoq
ENSMUSG00000012705	105.301	6.43854	1.58105	-4.07233	4.65e-05	0.00538207	Retn
ENSMUSG00000030278	212.702	5.77457	1.48478	-3.88919	0.00010058	0.00951638	Cidec
ENSMUSG00000030495	20.6518	5.60032	1.37096	-4.08495	4.41e-05	0.00528021	Slc7a10
ENSMUSG00000061780	557.31	5.43421	1.66687	-3.26013	0.00111362	0.0497138	Cfd
ENSMUSG00000027513	65.7225	5.4147	1.50328	-3.60192	0.000315877	0.0215792	Pck1
ENSMUSG00000039196	18.9195	5.33448	1.40687	-3.79173	0.000149604	0.0129398	Orm1
ENSMUSG00000030546	202.302	5.31198	1.40341	-3.78505	0.000153678	0.013179	Plin1
ENSMUSG00000031725	11.4113	5.09492	1.45009	-3.51352	0.000442205	0.0273367	Ces1f
ENSMUSG00000032523	20.8522	4.11673	1.12611	-3.65572	0.000256463	0.0189322	Hhatl
ENSMUSG00000027073	17.9767	3.98946	0.981944	-4.06281	4.85e-05	0.0053984	Prg2
ENSMUSG00000026834	24.7236	3.97853	0.855482	-4.65062	3.31e-06	0.000784621	Acvr1c
ENSMUSG00000041653	22.0754	3.83143	1.05347	-3.63696	0.000275877	0.0199274	Pnpla3
ENSMUSG00000023019	101.952	3.78421	0.889477	-4.25442	2.1e-05	0.00306077	Gpd1
ENSMUSG00000074771	25.1106	3.73705	0.884061	-4.22715	2.37e-05	0.00335892	Ankef1
ENSMUSG00000020010	8.78981	3.63718	1.01119	-3.59691	0.000322021	0.0217047	Vnn3
ENSMUSG00000016349	10.6208	3.47627	0.855241	-4.06467	4.81e-05	0.00538537	Eef1a2
ENSMUSG00000024972	32.9308	3.30958	0.64387	-5.14014	2.75e-07	0.0001038	Lgals12
ENSMUSG00000048138	18.4292	3.22464	0.842772	-3.82623	0.000130118	0.0117066	Dmrt2
ENSMUSG00000039372	30.5024	3.07245	0.679344	-4.52267	6.11e-06	0.00121843	Marchf4
ENSMUSG00000029195	9.13588	3.06917	0.819481	-3.74527	0.000180201	0.0148836	Klb
ENSMUSG00000025479	186.841	2.99705	0.91203	-3.28613	0.00101574	0.0467356	Cyp2e1
ENSMUSG00000030317	39.95	2.98389	0.788806	-3.78279	0.000155077	0.0132363	Timp4
ENSMUSG00000067786	100.755	2.98297	0.867902	-3.43699	0.000588226	0.0323894	Nnat
ENSMUSG00000051314	18.4825	2.94677	0.647915	-4.54808	5.41e-06	0.00113648	Ffar2
ENSMUSG00000033849	26.9718	2.87376	0.840638	-3.41855	0.000629558	0.0336538	B3galt2
ENSMUSG00000055385	32.129	2.85714	0.864598	-3.30459	0.000951152	0.044578	Rnf212
ENSMUSG00000041193	14.753	2.81043	0.783196	-3.58841	0.000332699	0.0222754	Pla2g5
ENSMUSG00000052613	53.4099	2.66678	0.660762	-4.03591	5.44e-05	0.00602287	Pcdh15
ENSMUSG00000027068	33.248	2.62778	0.581498	-4.51897	6.21e-06	0.00122776	Dhrs9
ENSMUSG00000010803	14.1703	2.60669	0.673249	-3.87181	0.000108031	0.0101263	Gabra1
ENSMUSG00000021319	335.206	2.58514	0.404439	-6.39191	1.64e-10	1.65e-07	Sfrp4
ENSMUSG00000019787	695.836	2.57167	0.715935	-3.59205	0.000328088	0.0220399	Trdn
ENSMUSG00000032034	28.6436	2.52804	0.487318	-5.18766	2.13e-07	8.41e-05	Kcnj5
ENSMUSG00000052981	107.273	2.50606	0.59626	-4.20296	2.63e-05	0.0034701	Ube2ql1
ENSMUSG00000025909	25.9377	2.48026	0.664533	-3.73234	0.000189713	0.0153288	Sntg1
ENSMUSG00000054162	1406.82	2.43846	0.62058	-3.92932	8.52e-05	0.00849884	Spock3
ENSMUSG00000035686	119.833	2.4383	0.638828	-3.81683	0.000135179	0.0120011	Thrsp
ENSMUSG00000097767	83.9645	2.43387	0.6456	-3.76993	0.000163292	0.0137118	Miat
ENSMUSG00000040856	102.294	2.42043	0.503254	-4.80956	1.51e-06	0.000417584	Dlk1
ENSMUSG00000066861	32.4082	2.41151	0.608564	-3.96262	7.41e-05	0.00762242	Oas1g
ENSMUSG00000042379	123.877	2.40111	0.457548	-5.24779	1.54e-07	7.24e-05	Esm1
ENSMUSG00000001773	20.9562	2.31686	0.659979	-3.5105	0.000447258	0.0274577	Folh1
ENSMUSG00000026109	335.057	2.26688	0.407322	-5.56532	2.62e-08	1.76e-05	Tmeff2
ENSMUSG00000031872	447.732	2.22504	0.403727	-5.51123	3.56e-08	2.24e-05	Bean1
ENSMUSG00000056973	236.823	2.21722	0.664605	-3.33615	0.000849475	0.0414926	Ces1d
ENSMUSG00000018634	27.0125	2.2166	0.443991	-4.99245	5.96e-07	0.000196968	Crhr1
ENSMUSG00000055368	120.635	2.16107	0.476791	-4.53253	5.83e-06	0.00118566	Slc6a2
ENSMUSG00000020431	436.033	2.14943	0.492722	-4.36236	1.29e-05	0.00212942	Adcy1
ENSMUSG00000028238	31.4978	2.14108	0.600681	-3.56442	0.000364665	0.0237835	Atp6v0d2
ENSMUSG00000047686	32.75	2.08366	0.495637	-4.20401	2.62e-05	0.0034701	Rtl3
ENSMUSG00000092312	14.3475	2.07551	0.569086	-3.64709	0.000265225	0.0193663	Zfp419
ENSMUSG00000061080	616.092	2.06113	0.584877	-3.52405	0.000425009	0.0266829	Lsamp
ENSMUSG00000043613	59.0192	2.06031	0.480345	-4.28922	1.79e-05	0.002657	Mmp3
ENSMUSG00000064225	21.2765	2.02605	0.603122	-3.35927	0.000781497	0.0396661	Paqr9
ENSMUSG00000046182	20.6189	2.01399	0.579	-3.47839	0.000504428	0.0293807	Gsg1l
ENSMUSG00000038453	74.0788	1.96938	0.533212	-3.69342	0.000221257	0.0168901	Srcin1
ENSMUSG00000020793	104.572	1.96716	0.546723	-3.59809	0.000320557	0.0216785	Galr2
ENSMUSG00000108841	9.63198	1.96689	0.585868	-3.35722	0.0007873	0.0396661	Frmpd2
ENSMUSG00000090053	86.9063	1.95075	0.539922	-3.61302	0.000302653	0.0213264	Pakap
ENSMUSG00000022490	242.01	1.94609	0.507135	-3.83743	0.00012433	0.0112359	Ppp1r1a
ENSMUSG00000023064	268.289	1.9047	0.430347	-4.42597	9.6e-06	0.0017276	Sncg
ENSMUSG00000030000	691.671	1.8666	0.428252	-4.35865	1.31e-05	0.00214422	Add2
ENSMUSG00000005268	144.784	1.85388	0.44188	-4.19544	2.72e-05	0.003564	Prlr
ENSMUSG00000045555	27.4059	1.83316	0.409541	-4.47613	7.6e-06	0.00141834	Mettl24
ENSMUSG00000047842	1903.28	1.79784	0.53042	-3.38946	0.000700297	0.0367528	Diras2
ENSMUSG00000097754	15.1783	1.76214	0.511432	-3.44551	0.000569988	0.0316751	Ptgs2os2
ENSMUSG00000028865	57.371	1.75868	0.315397	-5.57607	2.46e-08	1.71e-05	Cd164l2
ENSMUSG00000026574	3359.05	1.75842	0.362442	-4.85158	1.22e-06	0.000347652	Dpt
ENSMUSG00000027559	6488.42	1.75103	0.446207	-3.92426	8.7e-05	0.00863659	Car3
ENSMUSG00000024990	594.487	1.73275	0.331847	-5.22152	1.77e-07	7.61e-05	Rbp4
ENSMUSG00000078532	56.3989	1.7305	0.454498	-3.80749	0.000140384	0.0123544	Nkain1
ENSMUSG00000009075	194.991	1.72901	0.313043	-5.52324	3.33e-08	2.16e-05	Cabp7
ENSMUSG00000102697	167.963	1.72662	0.224248	-7.69959	1.37e-14	3.44e-11	Pcdhac2
ENSMUSG00000026452	19.5127	1.71328	0.49288	-3.47606	0.000508847	0.0294397	Syt2
ENSMUSG00000047182	30.7488	1.68635	0.413535	-4.0779	4.54e-05	0.00533421	Irs3
ENSMUSG00000048078	215.999	1.64582	0.423136	-3.88958	0.00010042	0.00951638	Tenm4
ENSMUSG00000023959	1032.25	1.64575	0.324834	-5.06642	4.05e-07	0.000143319	Clic5
ENSMUSG00000020704	146.479	1.63178	0.31195	-5.23089	1.69e-07	7.52e-05	Asic2
ENSMUSG00000015568	2712.76	1.62543	0.437405	-3.71608	0.000202341	0.0159123	Lpl
ENSMUSG00000048992	61.2829	1.58568	0.378952	-4.18439	2.86e-05	0.00367025	Prss32
ENSMUSG00000071719	35.5412	1.57413	0.397243	-3.96265	7.41e-05	0.00762242	Tmem28
ENSMUSG00000028076	122.789	1.57263	0.372308	-4.224	2.4e-05	0.00335892	Cd1d1
ENSMUSG00000024347	359.222	1.56597	0.440104	-3.55818	0.000373435	0.0241988	Psd2
ENSMUSG00000022018	75.5722	1.55074	0.469451	-3.30331	0.000955495	0.0446777	Rgcc
ENSMUSG00000052974	4211.75	1.54356	0.428028	-3.60621	0.000310704	0.0214924	Cyp2f2
ENSMUSG00000062545	184.774	1.53411	0.453158	-3.38538	0.000710801	0.0369195	Tlr12
ENSMUSG00000048337	2026.75	1.53283	0.376683	-4.0693	4.72e-05	0.00538207	Npy4r
ENSMUSG00000021303	93.4078	1.51078	0.286355	-5.2759	1.32e-07	6.57e-05	Gng4
ENSMUSG00000049409	33.5778	1.4743	0.403476	-3.65398	0.000258204	0.0189912	Prokr1
ENSMUSG00000043017	140.507	1.47193	0.338404	-4.34964	1.36e-05	0.00221621	Ptgir
ENSMUSG00000053310	45.7244	1.46712	0.439801	-3.33587	0.000850317	0.0414926	Nrgn
ENSMUSG00000064294	1576.88	1.45036	0.27014	-5.36894	7.92e-08	4.49e-05	Aox3
ENSMUSG00000030092	97.7101	1.42186	0.40019	-3.55295	0.000380935	0.0246057	Cntn6
ENSMUSG00000030866	146.293	1.4039	0.375107	-3.74267	0.000182074	0.0149769	Ern2
ENSMUSG00000029838	359.409	1.39848	0.330965	-4.22546	2.38e-05	0.00335892	Ptn
ENSMUSG00000079017	828.299	1.38283	0.362021	-3.81974	0.000133593	0.0119128	Ifi27l2a
ENSMUSG00000024672	176.484	1.37125	0.420773	-3.25887	0.00111857	0.0497628	Ms4a7
ENSMUSG00000020053	1091.23	1.35912	0.370774	-3.66563	0.000246729	0.0184161	Igf1
ENSMUSG00000027386	144.75	1.30723	0.329392	-3.9686	7.23e-05	0.00757447	Fbln7
ENSMUSG00000032204	157.452	1.28767	0.23994	-5.36662	8.02e-08	4.49e-05	Aqp9
ENSMUSG00000020848	84.5784	1.28703	0.344244	-3.7387	0.000184975	0.0151536	Doc2b
ENSMUSG00000026697	1400.68	1.27142	0.352199	-3.60995	0.000306259	0.0213565	Myoc
ENSMUSG00000012428	268.412	1.26995	0.378504	-3.35518	0.000793129	0.0398602	Steap4
ENSMUSG00000058216	304.926	1.2699	0.240795	-5.27379	1.34e-07	6.57e-05	Gstp3
ENSMUSG00000036446	6034.3	1.26673	0.378723	-3.34475	0.000823562	0.0408177	Lum
ENSMUSG00000022489	593.471	1.26267	0.376054	-3.35767	0.000786018	0.0396661	Pde1b
ENSMUSG00000063765	74.861	1.25385	0.253158	-4.95282	7.31e-07	0.00023398	Chadl
ENSMUSG00000067276	171.354	1.24741	0.296014	-4.21403	2.51e-05	0.00339788	Capn6
ENSMUSG00000000861	238.263	1.24482	0.324279	-3.83872	0.000123675	0.0112272	Bcl11a
ENSMUSG00000022132	472.549	1.23661	0.238024	-5.1953	2.04e-07	8.41e-05	Cldn10
ENSMUSG00000054200	34.5281	1.22553	0.33636	-3.6435	0.000268959	0.0195679	Ffar4
ENSMUSG00000046818	134.797	1.20917	0.367304	-3.29202	0.000994717	0.0458731	Ddit4l
ENSMUSG00000029778	606.731	1.16028	0.276675	-4.19366	2.74e-05	0.00356884	Adcyap1r1
ENSMUSG00000027316	1525.66	1.15944	0.319324	-3.63091	0.000282428	0.0202554	Gfra4
ENSMUSG00000037071	8775.43	1.15257	0.310608	-3.71068	0.000206705	0.016022	Scd1
ENSMUSG00000054641	1132.71	1.15174	0.310901	-3.70453	0.000211781	0.0162902	Mmrn1
ENSMUSG00000001249	85.7289	1.14227	0.265286	-4.30581	1.66e-05	0.00257427	Hpn
ENSMUSG00000030638	1255.28	1.11825	0.206297	-5.42056	5.94e-08	3.63e-05	Sh3gl3
ENSMUSG00000049929	97.607	1.09604	0.269243	-4.07082	4.68e-05	0.00538207	Lpar4
ENSMUSG00000055653	2898.85	1.08826	0.235757	-4.61602	3.91e-06	0.000882111	Gpc3
ENSMUSG00000047591	93.4184	1.08272	0.311005	-3.48137	0.000498864	0.0292256	Mafa
ENSMUSG00000030513	835.771	1.07944	0.23965	-4.50422	6.66e-06	0.0012909	Pcsk6
ENSMUSG00000041261	420.22	1.07216	0.296415	-3.6171	0.000297917	0.0212153	Car8
ENSMUSG00000040254	962.671	1.05877	0.269318	-3.93129	8.45e-05	0.00847144	Sema3d
ENSMUSG00000057346	131.783	1.05182	0.314032	-3.34939	0.000809893	0.0404005	Apol9a
ENSMUSG00000025017	294.621	1.04711	0.292085	-3.58494	0.000337152	0.0223507	Pik3ap1
ENSMUSG00000022123	128.446	1.04262	0.271345	-3.84242	0.000121827	0.0111094	Scel
ENSMUSG00000027186	1416.14	1.01958	0.257942	-3.95275	7.73e-05	0.00790336	Elf5
ENSMUSG00000039405	14598.1	1.0135	0.251591	-4.02837	5.62e-05	0.00611822	Prss23
ENSMUSG00000039004	800.139	0.989171	0.296737	-3.3335	0.000857611	0.0416469	Bmp6
ENSMUSG00000058297	2593.65	0.973304	0.269349	-3.61354	0.000302048	0.0213264	Spock2
ENSMUSG00000010760	230.295	0.967969	0.247398	-3.9126	9.13e-05	0.00894688	Phlda2
ENSMUSG00000044461	252.992	0.95918	0.168331	-5.69816	1.21e-08	8.72e-06	Shisa2
ENSMUSG00000003283	207.941	0.958552	0.273354	-3.50663	0.000453817	0.0274976	Hck
ENSMUSG00000050394	96.9443	0.950088	0.262209	-3.6234	0.000290753	0.0207785	Armcx6
ENSMUSG00000032735	362.808	0.946011	0.224118	-4.22104	2.43e-05	0.00337981	Ablim3
ENSMUSG00000032011	4139.94	0.945341	0.254442	-3.71536	0.000202918	0.0159123	Thy1
ENSMUSG00000004655	21170.6	0.941362	0.260887	-3.60832	0.000308186	0.0214168	Aqp1
ENSMUSG00000046719	332.371	0.932577	0.280373	-3.3262	0.000880374	0.0423441	Nxph3
ENSMUSG00000030621	681.391	0.910962	0.263939	-3.45141	0.000557667	0.0313093	Me3
ENSMUSG00000020581	128.934	0.909844	0.275861	-3.2982	0.000973077	0.0453945	Agr2
ENSMUSG00000032554	25934.2	0.907188	0.192329	-4.71686	2.4e-06	0.000603363	Trf
ENSMUSG00000007805	309.648	0.905007	0.270883	-3.34095	0.000834914	0.04122	Twist2
ENSMUSG00000039899	2628.22	0.894158	0.26898	-3.32425	0.000886553	0.0424387	Fgl2
ENSMUSG00000054752	839.425	0.88152	0.250631	-3.5172	0.000436118	0.0272108	Fsd1l
ENSMUSG00000007655	42356.9	0.85078	0.253984	-3.34974	0.000808869	0.0404005	Cav1
ENSMUSG00000029270	795.606	0.848122	0.242496	-3.49747	0.000469694	0.0280051	Dipk1a
ENSMUSG00000003227	125.733	0.845554	0.230098	-3.67476	0.00023807	0.0179399	Edar
ENSMUSG00000035799	299.96	0.832776	0.246129	-3.3835	0.00071568	0.0369823	Twist1
ENSMUSG00000028278	454.552	0.792136	0.219695	-3.60562	0.000311407	0.0214924	Rragd
ENSMUSG00000064115	399.284	0.78589	0.201226	-3.90552	9.4e-05	0.00915397	Cadm2
ENSMUSG00000046186	657.858	0.784264	0.187373	-4.18558	2.84e-05	0.00367025	Cd109
ENSMUSG00000006651	203.302	0.782954	0.230904	-3.39082	0.000696827	0.0366662	Aplp1
ENSMUSG00000030930	1384.08	0.762074	0.170125	-4.4795	7.48e-06	0.0014092	Chst15
ENSMUSG00000025855	576.362	0.74264	0.207677	-3.57593	0.00034898	0.023059	Prkar1b
ENSMUSG00000042182	214.017	0.740588	0.154499	-4.79348	1.64e-06	0.000446404	Bend6
ENSMUSG00000035150	12451.8	0.674341	0.096629	-6.97866	2.98e-12	4.29e-09	Eif2s3x
ENSMUSG00000039831	4848.75	0.636167	0.161592	-3.93686	8.26e-05	0.00836235	Arhgap29
ENSMUSG00000053226	219.478	0.630081	0.169859	-3.70943	0.000207725	0.0160394	Dand5
ENSMUSG00000026833	2078.41	0.608453	0.182149	-3.34041	0.00083655	0.04122	Olfm1
ENSMUSG00000071604	2180.32	0.591264	0.140379	-4.2119	2.53e-05	0.00339788	Fam189a2
ENSMUSG00000022525	684.618	0.582536	0.166188	-3.50528	0.000456129	0.0274976	Plaat1
ENSMUSG00000023249	4193.12	0.577811	0.168322	-3.43276	0.000597468	0.0326243	Parp3
ENSMUSG00000021608	758.411	0.563715	0.165296	-3.41034	0.000648817	0.0345003	Lpcat1
ENSMUSG00000018012	178.497	0.533556	0.163153	-3.27028	0.00107441	0.0486577	Rac3
ENSMUSG00000025795	15728.2	0.514279	0.156035	-3.29592	0.000981007	0.0455535	Rassf3
ENSMUSG00000002458	747.206	0.496062	0.140467	-3.53151	0.000413201	0.0260226	Rgs19
ENSMUSG00000021483	290.913	0.487439	0.140263	-3.47518	0.000510517	0.0294397	Cdk20
ENSMUSG00000018415	3506.86	0.485449	0.139193	-3.4876	0.000487377	0.0286359	Gid4
ENSMUSG00000033653	1799.47	0.485195	0.109878	-4.41576	1.01e-05	0.0017794	Vps8
ENSMUSG00000068551	2627.11	0.484294	0.136687	-3.54308	0.000395479	0.0253437	Zfp467
ENSMUSG00000037493	430.293	0.479992	0.144983	-3.31069	0.000930671	0.043822	Cib2
ENSMUSG00000022442	1162.59	0.474482	0.136334	-3.48029	0.000500877	0.0292585	Ttll1
ENSMUSG00000049090	4997.32	0.448392	0.127886	-3.50618	0.000454586	0.0274976	Zadh2
ENSMUSG00000021556	1728.52	0.425471	0.110482	-3.85106	0.000117609	0.0108723	Golm1
ENSMUSG00000026887	1342.62	0.424128	0.123835	-3.42493	0.000614949	0.0333147	Mrrf
ENSMUSG00000006931	2348.54	0.421621	0.122419	-3.4441	0.000572973	0.0316751	P3h4
ENSMUSG00000030701	1428.08	0.418211	0.118106	-3.54098	0.000398648	0.0253437	Plekhb1
ENSMUSG00000041353	696.566	0.414453	0.0982641	-4.21774	2.47e-05	0.00338294	Tmem29
ENSMUSG00000031226	1109.24	0.41288	0.10903	-3.78685	0.000152571	0.0131401	Pbdc1
ENSMUSG00000024269	1432.57	0.40769	0.12305	-3.31322	0.000922296	0.0437378	Tpgs2
ENSMUSG00000050947	1902.86	0.405279	0.104085	-3.89372	9.87e-05	0.00947815	Amigo1
ENSMUSG00000038807	5246.36	0.40453	0.113398	-3.56734	0.000360626	0.0235964	Rap1gap2
ENSMUSG00000014956	43243.7	0.397207	0.110346	-3.59965	0.000318651	0.0216785	Ppp1cb
ENSMUSG00000019370	11547.5	0.383022	0.117429	-3.26173	0.00110733	0.0495914	Calm3
ENSMUSG00000058799	9057.99	0.380285	0.114372	-3.32497	0.000884281	0.0424307	Nap1l1
ENSMUSG00000030095	4751.72	0.367785	0.108192	-3.39938	0.000675393	0.0356314	Tmem43
ENSMUSG00000027424	651.678	0.355527	0.106302	-3.34449	0.000824334	0.0408177	Mgme1
ENSMUSG00000061474	1035.04	0.355149	0.0872954	-4.06837	4.73e-05	0.00538207	Mrps36
ENSMUSG00000000787	23416.2	0.341691	0.0911878	-3.74711	0.000178884	0.0148356	Ddx3x
ENSMUSG00000030347	1065.46	0.335806	0.101423	-3.31096	0.000929755	0.043822	D6Wsu163e
ENSMUSG00000030982	3143.37	0.330082	0.0945505	-3.49107	0.000481087	0.0284321	Vps35l
ENSMUSG00000028484	3253.93	0.328788	0.0732707	-4.4873	7.21e-06	0.00137136	Psip1
ENSMUSG00000037972	2024.76	0.316088	0.0881543	-3.58562	0.00033628	0.0223507	Snn
ENSMUSG00000038506	1723.05	0.289371	0.0828083	-3.49447	0.000475001	0.028238	Dcun1d2
ENSMUSG00000021037	5611.68	0.280674	0.0859379	-3.266	0.00109077	0.0491775	Ahsa1
ENSMUSG00000016664	8728.93	0.25249	0.0774054	-3.26192	0.0011066	0.0495914	Pacsin2
ENSMUSG00000018395	1786.49	0.185999	0.0567958	-3.27488	0.00105706	0.0482599	Kif3a
ENSMUSG00000002017	3927.04	-0.22956	0.0625795	3.66829	0.000244175	0.0182931	Fam98a
ENSMUSG00000043991	4524.19	-0.234299	0.0609519	3.844	0.000121045	0.0110883	Pura
ENSMUSG00000025195	3084.62	-0.255131	0.0742799	3.43472	0.000593159	0.032572	Dnmbp
ENSMUSG00000042594	2530.05	-0.271932	0.0765988	3.55008	0.000385109	0.0247959	Sh2b3
ENSMUSG00000025533	1301.95	-0.278968	0.080828	3.45138	0.000557736	0.0313093	Asl
ENSMUSG00000000384	1725.56	-0.286315	0.0749549	3.81983	0.000133544	0.0119128	Tbrg4
ENSMUSG00000034292	978.552	-0.291321	0.0822353	3.54253	0.000396303	0.0253437	Traf3ip1
ENSMUSG00000033542	5724.55	-0.295757	0.0745394	3.9678	7.25e-05	0.00757447	Arhgef5
ENSMUSG00000047412	2162.97	-0.301186	0.0869169	3.46522	0.0005298	0.0301612	Zbtb44
ENSMUSG00000072501	3778.83	-0.303229	0.0913661	3.31884	0.000903937	0.0431683	Phf20l1
ENSMUSG00000031955	3690.89	-0.314734	0.08746	3.5986	0.000319933	0.0216785	Bcar1
ENSMUSG00000035239	606.568	-0.32161	0.0824005	3.90302	9.5e-05	0.00920461	Neu3
ENSMUSG00000036957	1284.04	-0.324047	0.0849705	3.81365	0.000136932	0.0121035	Lrfn3
ENSMUSG00000005142	5727.89	-0.324181	0.0877517	3.6943	0.00022049	0.0168901	Man2b1
ENSMUSG00000029466	4321.5	-0.32738	0.0942245	3.47447	0.000511872	0.0294397	Anapc7
ENSMUSG00000033335	11414.6	-0.329169	0.0846717	3.88759	0.000101245	0.00953455	Dnm2
ENSMUSG00000067787	3585.2	-0.332271	0.0810752	4.09831	4.16e-05	0.00511413	Blcap
ENSMUSG00000025558	7352.55	-0.332881	0.0976059	3.41046	0.00064853	0.0345003	Dock9
ENSMUSG00000022353	3526.46	-0.333229	0.0993784	3.35313	0.000799032	0.0400569	Mtss1
ENSMUSG00000052609	6742.51	-0.340949	0.0774705	4.40101	1.08e-05	0.00187192	Plekhg3
ENSMUSG00000031511	5910.62	-0.345729	0.0714506	4.83872	1.31e-06	0.000365777	Arhgef7
ENSMUSG00000032217	2612.78	-0.351698	0.0845658	4.15886	3.2e-05	0.00400349	Rnf111
ENSMUSG00000026584	1945.27	-0.35566	0.101639	3.49926	0.00046655	0.0279002	Scyl3
ENSMUSG00000039242	2977.54	-0.361892	0.0936148	3.86576	0.000110744	0.0103326	B3galnt2
ENSMUSG00000025357	4278.24	-0.363478	0.103602	3.5084	0.000450812	0.0274577	Dgka
ENSMUSG00000028793	2249.28	-0.364332	0.107568	3.38699	0.000706645	0.0368938	Rnf19b
ENSMUSG00000056608	5647.43	-0.367189	0.109654	3.3486	0.000812207	0.0404158	Chd9
ENSMUSG00000034430	1693.73	-0.367511	0.106543	3.4494	0.000561825	0.0314513	Zxdc
ENSMUSG00000025027	3792	-0.369198	0.103276	3.57486	0.000350416	0.0230782	Xpnpep1
[truncated: 1,048,340+ more rows]

## Sheet: 15 month female vs 15 monthmale
	baseMean	log2FoldChange	lfcSE	stat	pvalue	padj	symbol
[truncated: 1,048,575+ more rows]

## Sheet: 18 month female vs 18 montmale 
	baseMean	log2FoldChange	lfcSE	stat	pvalue	padj	symbol
[truncated: 1,048,575+ more rows]
